# Supplementary material for: Physiological responses and transcriptomic changes reveal the mechanisms underlying adaptation of Stylosanthes guianensis to phosphorus deficiency
Source: BMC Plant Biol. 2021 Oct 13;21:466. doi: 10.1186/s12870-021-03249-2 (PMC8513372; doi:10.1186/s12870-021-03249-2)
Supplement: Supplementary file 1 — Additional file 1: Table S1. The decrease rate of growth parameters of stylo under 0 (LP) and 100 μM KH2PO4 relative to that in 250 (HP) μM KH2PO4 treatment. [file 12870_2021_3249_MOESM1_ESM.xls]

## Sheet: Sheet1
Table S1. The decrease rate of growth parameters of stylo under 0 (LP) and 100 µM KH2PO4 relative to that in 250 (HP) µM KH2PO4 treatment.
		RY5	RY2	P value
Leaf number (%)	0 µM P	47.46±1.44	38.49±4.13	0.11
	100 µM P	0.00±0.00	9.76±5.18	0.13
Plant height (%)	0 µM P	39.51±3.37	32.84±1.96	0.16
	100 µM P	8.34±1.64	5.31±1.74	0.27
Shoot dry weight (%)	0 µM P	66.53±2.66	58.85±0.61	0.048*
	100 µM P	28.86±9.15	37.24±2.14	0.42
Root dry weight (%)	0 µM P	38.39±2.48	22.60±4.14	0.031*
	100 µM P	21.17±10.92	15.31±4.72	0.648
Shoot P concentration (%)	0 µM P	87.51±0.68	88.87±0.26	0.14
	100 µM P	14.22±1.49	9.59±0.57	0.044*
Root P concentration (%)	0 µM P	82.03±0.45	83.68±0.66	0.11
	100 µM P	21.91±5.69	21.12±0.37	0.9
Total root length (%)	0 µM P	49.00±2.40	48.50±1.88	0.88
	100 µM P	39.51±2.7	45.20±1.18	0.13
Primary root length (%)	0 µM P	6.45±6.12	22.94±1.99	0.06
	100 µM P	13.90±3.03	14.00±1.02	0.98
Lateral root length (%)	0 µM P	52.76±2.47	49.55±1.96	0.37
	100 µM P	41.90±3.33	46.47±1.34	0.27
Root surface area (%)	0 µM P	10.72±5.78	11.51±3.71	0.88
	100 µM P	0.00±12.85	0.63±1.28	0.38
Note, asterisks indicate significant differences between RY5 and RY2 at the same P treatment. *, 0.01<P<0.05.
