# Supplementary material for: Physiological responses and transcriptomic changes reveal the mechanisms underlying adaptation of Stylosanthes guianensis to phosphorus deficiency
Source: BMC Plant Biol. 2021 Oct 13;21:466. doi: 10.1186/s12870-021-03249-2 (PMC8513372; doi:10.1186/s12870-021-03249-2)
Supplement: Supplementary file 2 — Additional file 2: Table S2. Summary of stylo roots transcriptomes in 0 (LP) and 250 (HP) μM KH2PO4 supply treatments. [file 12870_2021_3249_MOESM2_ESM.xls]

## Sheet: 1
Table S2 Summary of stylo roots transcriptomes in 0 (LP) and 250 (HP) µM KH2PO4 supply treatments.
Assembly summary	LP (0 μM)	HP (250 μM)
Total number of clean reads	54068031	42537550
Total clean bases (G)	8.11	6.38
Total number of transcripts	326640	326640
Mean length of transcripts	787	787
N50 of transcripts	1561	1561
Total number of unigenes	173014	173014
Mean length of unigenes	1243	1243
N50 of unigenes	1930	1930
