# Supplementary material for: Physiological responses and transcriptomic changes reveal the mechanisms underlying adaptation of Stylosanthes guianensis to phosphorus deficiency
Source: BMC Plant Biol. 2021 Oct 13;21:466. doi: 10.1186/s12870-021-03249-2 (PMC8513372; doi:10.1186/s12870-021-03249-2)
Supplement: Supplementary file 3 — Additional file 3: Table S3. DEGs identified in stylo roots under 0 (LP) and 250 (HP) μM KH2PO4 supply treatments. [file 12870_2021_3249_MOESM3_ESM.xls]

## Sheet: Sheet1
Table S3 DEGs identified in stylo roots under 0 (LP) and 250 (HP) µM KH2PO4 supply treatments.
GeneID	Readcount (LP)	Readcount (HP)	Log2FoldChange (LP/HP)	p Value	q Value	Up/Down	Significant	Nr Description	Nt Description	Swissprot Description	PFAM Description
Cluster-8255.67904	0	604.648	--	3.1778e-105	1.9365e-101	Down	Yes	Alcohol dehydrogenase-like 3 [Glycine soja]	PREDICTED: Glycine max alcohol dehydrogenase-like 3-like (LOC100815166), mRNA	Alcohol dehydrogenase-like 4 OS=Arabidopsis thaliana GN=At1g64710 PE=2 SV=1	UDP-glucose/GDP-mannose dehydrogenase family, NAD binding domain//D-isomer specific 2-hydroxyacid dehydrogenase, NAD binding domain//Alcohol dehydrogenase GroES-like domain//Zinc-binding dehydrogenase//TrkA-N domain
Cluster-8255.78649	0	297.635	--	1.418e-61	2.1389e-58	Down	Yes	F-box/kelch-repeat protein [Glycine soja]	PREDICTED: Glycine max F-box/kelch-repeat protein At1g30090-like (LOC100791329), mRNA	F-box/kelch-repeat protein At1g30090 OS=Arabidopsis thaliana GN=At1g30090 PE=2 SV=1	F-box-like//Preprotein translocase SecG subunit//Kelch motif//F-box domain//Kelch motif//LST-1 protein
Cluster-8255.86469	0	264.692	--	5.3588e-56	6.9776e-53	Down	Yes	unknown [Lotus japonicus]	Lotus japonicus clone JCVI-FLLj-8B5 unknown mRNA	50S ribosomal protein L18, chloroplastic OS=Arabidopsis thaliana GN=RPL18 PE=2 SV=1	Ribosomal L18p/L5e family
Cluster-8255.82000	0	375.63	--	6.2264e-54	7.2409e-51	Down	Yes	uncharacterized protein LOC100801688 [Glycine max]>gi|255639167|gb|ACU19883.1| unknown [Glycine max]		Uncharacterized protein At4g22758 OS=Arabidopsis thaliana GN=At4g22758 PE=2 SV=1	BRK domain
Cluster-8255.82562	0	218.568	--	1.2271e-47	1.0744e-44	Down	Yes	hypothetical protein CICLE_v10025269mg [Citrus clementina]>gi|568819379|ref|XP_006464231.1| PREDICTED: asparagine synthetase [glutamine-hydrolyzing] 2-like [Citrus sinensis]>gi|557530180|gb|ESR41430.1| hypothetical protein CICLE_v10025269mg [Citrus clementina]	Glycine max mRNA for asparagine synthetase, type III (sas3 gene)	Asparagine synthetase [glutamine-hydrolyzing] 2 OS=Arabidopsis thaliana GN=ASN2 PE=2 SV=1	Asparagine synthase//CRS1 / YhbY (CRM) domain
Cluster-8255.55583	0	261.208	--	1.0478e-44	7.8632e-42	Down	Yes	Laccase-4 [Glycine soja]	Phaseolus vulgaris hypothetical protein (PHAVU_006G065800g) mRNA, complete cds	Laccase-4 OS=Arabidopsis thaliana GN=IRX12 PE=2 SV=2	TraE protein//Multicopper oxidase//Multicopper oxidase//Multicopper oxidase
Cluster-8255.73158	0	198.571	--	7.0959e-44	5.1233e-41	Down	Yes	Putative UDP-rhamnose:rhamnosyltransferase 1 [Glycine soja]		Putative UDP-rhamnose:rhamnosyltransferase 1 OS=Fragaria ananassa GN=GT4 PE=2 SV=1	Type II intron maturase//Bunyavirus RNA dependent RNA polymerase//Glycosyltransferase family 28 C-terminal domain//UDP-glucoronosyl and UDP-glucosyl transferase
Cluster-8255.41087	0	170.909	--	1.9465e-38	1.1768e-35	Down	Yes	PREDICTED: protein DA1-related 2-like isoform X1 [Glycine max]	PREDICTED: Glycine max protein DA1-related 2-like (LOC100784976), transcript variant X1, mRNA	Protein DA1-related 2 OS=Arabidopsis thaliana GN=DAR2 PE=2 SV=1	fzo-like conserved region//LIM domain//Oxidoreductase NAD-binding domain
Cluster-8255.42641	0	148.824	--	2.9788e-34	1.4639e-31	Down	Yes	PREDICTED: leucine-rich repeat extensin-like protein 5-like isoform X1 [Glycine max]	PREDICTED: Glycine max leucine-rich repeat extensin-like protein 5-like (LOC100785504), transcript variant X1, mRNA	La-related protein 1B OS=Arabidopsis thaliana GN=LARP1B PE=2 SV=1
Cluster-8255.92362	0	457.71	--	3.2199e-33	1.4556e-30	Down	Yes	PREDICTED: prolyl endopeptidase-like [Glycine max]	PREDICTED: Glycine max prolyl endopeptidase-like (LOC100812955), mRNA	Prolyl endopeptidase OS=Homo sapiens GN=PREP PE=1 SV=2	Prolyl oligopeptidase, N-terminal beta-propeller domain//Prolyl oligopeptidase family
Cluster-8255.101246	0	148.06	--	1.2981e-31	5.5085e-29	Down	Yes	Glucan endo-1,3-beta-glucosidase [Medicago truncatula]>gi|355511504|gb|AES92646.1| glucan endo-1,3-beta-glucosidase-like protein [Medicago truncatula]	PREDICTED: Glycine max glucan endo-1,3-beta-glucosidase 1-like (LOC100776067), transcript variant X3, mRNA	Glucan endo-1,3-beta-glucosidase 1 OS=Arabidopsis thaliana GN=At1g11820 PE=1 SV=3	Adenylate cyclase associated (CAP) N terminal//Glycosyl hydrolases family 17
Cluster-8255.92294	0	118.727	--	5.9455e-28	2.0585e-25	Down	Yes	unknown [Lotus japonicus]	Glycine max uncharacterized LOC100527521 (LOC100527521), mRNA	Protein AIG2 OS=Arabidopsis thaliana GN=AIG2 PE=2 SV=1
Cluster-8255.51764	0	127.089	--	8.8089e-26	2.7111e-23	Down	Yes	hypothetical protein PHAVU_010G078200g [Phaseolus vulgaris]>gi|561007856|gb|ESW06805.1| hypothetical protein PHAVU_010G078200g [Phaseolus vulgaris]	PREDICTED: Glycine max AMP deaminase-like (LOC100789965), transcript variant X3, mRNA	AMP deaminase OS=Arabidopsis thaliana GN=AMPD PE=1 SV=2	Adenosine/AMP deaminase
Cluster-8255.78242	0	106.365	--	2.6375e-25	7.8479e-23	Down	Yes	PREDICTED: uncharacterized protein LOC100306569 [Glycine max]	Trifolium pratense genome assembly redclover, chromosome : chr6		NUMOD3 motif (2 copies)
Cluster-8255.79634	0	105.062	--	4.7927e-25	1.3961e-22	Down	Yes	PREDICTED: UDP-glycosyltransferase 74E1-like [Glycine max]	Trifolium pratense genome assembly redclover, chromosome : chr3	UDP-glycosyltransferase 74F2 OS=Arabidopsis thaliana GN=UGT74F2 PE=1 SV=1	UDP-glucoronosyl and UDP-glucosyl transferase
Cluster-8255.55505	0	101.736	--	2.4904e-24	6.9486e-22	Down	Yes	PREDICTED: B3 domain-containing transcription factor VRN1-like [Glycine max]		B3 domain-containing transcription factor VRN1 OS=Arabidopsis thaliana GN=VRN1 PE=1 SV=1	B3 DNA binding domain
Cluster-8255.66630	0	101.072	--	2.9546e-24	8.1839e-22	Down	Yes	PREDICTED: uncharacterized protein LOC100818643 isoform X2 [Glycine max]>gi|734348727|gb|KHN11910.1| Rab3 GTPase-activating protein catalytic subunit [Glycine soja]	PREDICTED: Glycine max uncharacterized LOC100818643 (LOC100818643), transcript variant X1, mRNA	Rab3 GTPase-activating protein catalytic subunit (Fragments) OS=Rattus norvegicus GN=Rab3gap1 PE=1 SV=2	Rab3 GTPase-activating protein catalytic subunit
Cluster-8255.89997	0	99.9818	--	6.0947e-24	1.6551e-21	Down	Yes	hypothetical protein PHAVU_007G185100g [Phaseolus vulgaris]>gi|561017989|gb|ESW16793.1| hypothetical protein PHAVU_007G185100g [Phaseolus vulgaris]	PREDICTED: Glycine max cysteine synthase-like (LOC100818242), transcript variant X1, mRNA	Cysteine synthase OS=Citrullus lanatus PE=1 SV=1
Cluster-8255.73677	0	344.782	--	1.2955e-23	3.4086e-21	Down	Yes	PREDICTED: uncharacterized protein LOC101500032 [Cicer arietinum]	PREDICTED: Glycine max uncharacterized LOC100808512 (LOC100808512), transcript variant X1, mRNA		Mitochondrial 28S ribosomal protein S30 (PDCD9)//Oxidoreductase family, C-terminal alpha/beta domain
Cluster-8255.94214	0	96.601	--	2.7219e-23	7.0402e-21	Down	Yes	unknown [Lotus japonicus]	PREDICTED: Gossypium raimondii probable protein phosphatase 2C 72 (LOC105771518), transcript variant X2, mRNA
Cluster-8255.40062	0	95.7753	--	4.0302e-23	1.0216e-20	Down	Yes	BnaA03g36620D [Brassica napus]		Ubiquinol oxidase 1a, mitochondrial OS=Arabidopsis thaliana GN=AOX1A PE=1 SV=2	Prepro-orexin//Photosystem II 10 kDa phosphoprotein//Alternative oxidase
Cluster-8255.19835	0	94.1342	--	1.0544e-22	2.57e-20	Down	Yes				RNA recognition motif. (a.k.a. RRM, RBD, or RNP domain)
Cluster-8255.45576	0	94.4052	--	1.0746e-22	2.611e-20	Down	Yes	hypothetical protein PHAVU_010G113700g [Phaseolus vulgaris]>gi|561008298|gb|ESW07247.1| hypothetical protein PHAVU_010G113700g [Phaseolus vulgaris]	PREDICTED: Glycine max probable F-box protein At3g61730-like (LOC100797890), mRNA	Probable F-box protein At3g61730 OS=Arabidopsis thaliana GN=RMF PE=1 SV=2	Wall-associated receptor kinase galacturonan-binding
Cluster-8255.72058	0	285.369	--	2.5431e-22	5.9881e-20	Down	Yes	hypothetical protein PHAVU_004G005800g [Phaseolus vulgaris]>gi|561024230|gb|ESW22915.1| hypothetical protein PHAVU_004G005800g [Phaseolus vulgaris]	Arachis hypogaea clone Ah-120 microsatellite sequence	Alkane hydroxylase MAH1 OS=Arabidopsis thaliana GN=CYP96A15 PE=2 SV=1	Cytochrome P450
Cluster-8255.59141	0	91.1828	--	5.0986e-22	1.1716e-19	Down	Yes	PREDICTED: uncharacterized protein LOC100802706 isoform X2 [Glycine max]	PREDICTED: Glycine max uncharacterized LOC100802706 (LOC100802706), transcript variant X3, mRNA	LOB domain-containing protein 27 OS=Arabidopsis thaliana GN=LBD27 PE=2 SV=1	CHY zinc finger//Zinc finger, C3HC4 type (RING finger)//zinc-RING finger domain//RING-like zinc finger//Integrase DNA binding domain//RING-H2 zinc finger//Serine dehydrogenase proteinase//Zinc finger, C2H2 type//Ring finger domain//NADH-ubiquinone oxidoreductase-G iron-sulfur binding region//Hydrogenase/urease nickel incorporation, metallochaperone, hypA
Cluster-8255.74877	0	98.6999	--	5.7333e-22	1.3095e-19	Down	Yes	PREDICTED: transformation/transcription domain-associated protein-like [Glycine max]	PREDICTED: Glycine max transformation/transcription domain-associated protein-like (LOC100800422), mRNA	Transformation/transcription domain-associated protein OS=Homo sapiens GN=TRRAP PE=1 SV=3	Phosphate transporter family//FATC domain//Tetratricopeptide repeat//TPR repeat//FAT domain//Phosphatidylinositol 3- and 4-kinase
Cluster-8255.22675	0	90.2686	--	7.0864e-22	1.6017e-19	Down	Yes	PREDICTED: putative disease resistance protein At3g14460 [Cicer arietinum]		Putative disease resistance RPP13-like protein 1 OS=Arabidopsis thaliana GN=RPPL1 PE=3 SV=1	Leucine rich repeat//ATPase family associated with various cellular activities (AAA)//NB-ARC domain//Sigma-54 interaction domain
Cluster-8255.99261	0	89.8633	--	9.4295e-22	2.1125e-19	Down	Yes	hypothetical protein PHAVU_004G108000g [Phaseolus vulgaris]>gi|561025484|gb|ESW24169.1| hypothetical protein PHAVU_004G108000g [Phaseolus vulgaris]	PREDICTED: Glycine max mannan endo-1,4-beta-mannosidase 2-like (LOC100805627), mRNA	Mannan endo-1,4-beta-mannosidase 2 OS=Arabidopsis thaliana GN=MAN2 PE=2 SV=1	Cellulase (glycosyl hydrolase family 5)//Glycosyl hydrolases family 2, TIM barrel domain
Cluster-8255.102853	0	249.392	--	2.9008e-21	6.2951e-19	Down	Yes	PREDICTED: tetratricopeptide repeat protein 7A-like [Glycine max]	PREDICTED: Glycine max tetratricopeptide repeat protein 7A-like (LOC100792009), mRNA	Tetratricopeptide repeat protein 7A OS=Homo sapiens GN=TTC7A PE=1 SV=3	TPR repeat//Tetratricopeptide repeat//Tetratricopeptide repeat//Tetratricopeptide repeat//Tetratricopeptide repeat
Cluster-8255.76588	0	163.676	--	4.1291e-21	8.8225e-19	Down	Yes	E3 ubiquitin-protein ligase UBR2 [Glycine soja]	PREDICTED: Glycine max E3 ubiquitin-protein ligase UBR3-like (LOC100805660), mRNA	E3 ubiquitin-protein ligase PRT6 OS=Arabidopsis thaliana GN=PRT6 PE=2 SV=1	Putative zinc finger in N-recognin (UBR box)
Cluster-8255.35546	0	80.0093	--	1.4645e-19	2.7818e-17	Down	Yes	hypothetical protein PHAVU_003G134200g [Phaseolus vulgaris]>gi|561027977|gb|ESW26617.1| hypothetical protein PHAVU_003G134200g [Phaseolus vulgaris]		Protein phosphatase 2C 77 OS=Arabidopsis thaliana GN=ABI2 PE=1 SV=1
Cluster-8255.26943	0	77.2759	--	6.9023e-19	1.2371e-16	Down	Yes	PREDICTED: uncharacterized protein LOC101498519 [Cicer arietinum]			CMV US//Protein of unknown function (DUF552)//Putative ATPase subunit of terminase (gpP-like)//Apolipoprotein C-I (ApoC-1)//Pyridoxal-dependent decarboxylase, pyridoxal binding domain
Cluster-8255.58865	0	73.2426	--	5.5841e-18	9.3897e-16	Down	Yes	hypothetical protein PHAVU_003G209300g [Phaseolus vulgaris]>gi|561028880|gb|ESW27520.1| hypothetical protein PHAVU_003G209300g [Phaseolus vulgaris]	PREDICTED: Glycine max cyclin-dependent kinase G-2-like (LOC100788840), transcript variant X3, mRNA	Cyclin-dependent kinase G-2 OS=Oryza sativa subsp. indica GN=CDKG-2 PE=3 SV=1	Albumin I chain b//Adenylate kinase, active site lid//Protein kinase domain//Lipopolysaccharide kinase (Kdo/WaaP) family//Protein tyrosine kinase
Cluster-8255.56349	0	72.7018	--	5.8976e-18	9.8732e-16	Down	Yes	PREDICTED: wall-associated receptor kinase-like 2-like [Glycine max]>gi|734395977|gb|KHN29296.1| Wall-associated receptor kinase-like 2 [Glycine soja]	PREDICTED: Glycine max wall-associated receptor kinase-like 2-like (LOC100795455), mRNA	Wall-associated receptor kinase-like 9 OS=Arabidopsis thaliana GN=WAKL9 PE=2 SV=1	Protein kinase domain//Protein tyrosine kinase//CENP-S associating Centromere protein X
Cluster-8255.47265	0	175.26	--	7.3949e-18	1.2232e-15	Down	Yes	Chain B, Structure Of A Binary Complex Between Homologous Tetrameric Legume Lectins From Butea Monosperma And Spatholobus Parviflorus Seeds>gi|544192158|pdb|4M3C|D Chain D, Structure Of A Binary Complex Between Homologous Tetrameric Legume Lectins From Butea Monosperma And Spatholobus Parviflorus Seeds		Lectin OS=Glycine max GN=LE1 PE=1 SV=1	Legume lectin domain//Legume-like lectin family
Cluster-8255.48489	0	77.9384	--	8.0691e-18	1.3275e-15	Down	Yes	hypothetical protein B456_011G017600 [Gossypium raimondii]	PREDICTED: Glycine max cysteine-rich receptor-like protein kinase 10-like (LOC102669229), mRNA	G-type lectin S-receptor-like serine/threonine-protein kinase B120 OS=Arabidopsis thaliana GN=B120 PE=2 SV=1	Protein kinase domain//Protein tyrosine kinase//Domain of unknown function (DUF3403)//Poxvirus serine/threonine protein kinase
Cluster-8255.110816	0	70.7216	--	1.9153e-17	3.0394e-15	Down	Yes
Cluster-8255.92200	0	69.5522	--	3.1624e-17	4.916e-15	Down	Yes	PREDICTED: filament-like plant protein 3-like isoform X1 [Glycine max]	PREDICTED: Glycine max filament-like plant protein 3-like (LOC100776420), transcript variant X4, mRNA	Filament-like plant protein (Fragment) OS=Solanum lycopersicum GN=FPP PE=1 SV=1
Cluster-8255.91261	0	112.791	--	3.5045e-17	5.4202e-15	Down	Yes	PREDICTED: pentatricopeptide repeat-containing protein At1g79490, mitochondrial [Cicer arietinum]	PREDICTED: Glycine max pentatricopeptide repeat-containing protein At1g79490, mitochondrial-like (LOC100818399), mRNA	Pentatricopeptide repeat-containing protein At1g79490, mitochondrial OS=Arabidopsis thaliana GN=EMB2217 PE=2 SV=1	Beta defensin
Cluster-8255.62969	0	68.7896	--	5.1272e-17	7.866e-15	Down	Yes	unnamed protein product [Coffea canephora]		ATP-dependent zinc metalloprotease FtsH OS=Pelobacter propionicus (strain DSM 2379) GN=ftsH PE=3 SV=1	Septum formation initiator//PgaD-like protein
Cluster-8255.84596	0	67.3141	--	1.1081e-16	1.6501e-14	Down	Yes	PREDICTED: receptor-like serine/threonine-protein kinase SD1-8 [Cicer arietinum]	PREDICTED: Nelumbo nucifera G-type lectin S-receptor-like serine/threonine-protein kinase At4g27290 (LOC104590709), mRNA	Receptor-like serine/threonine-protein kinase SD1-8 OS=Arabidopsis thaliana GN=SD18 PE=1 SV=1	Protein tyrosine kinase//Protein kinase domain//S-locus glycoprotein domain
Cluster-8255.111012	0	64.9832	--	3.6474e-16	5.2126e-14	Down	Yes	PREDICTED: uncharacterized protein LOC105851785 [Cicer arietinum]			UL49 family
Cluster-8255.76053	0	99.3246	--	3.7198e-16	5.3083e-14	Down	Yes	PREDICTED: ABC transporter I family member 17 [Glycine max]		ABC transporter I family member 17 OS=Arabidopsis thaliana GN=ABCI17 PE=2 SV=1	ATPase family associated with various cellular activities (AAA)//recA bacterial DNA recombination protein//50S ribosome-binding GTPase//Adenovirus IVa2 protein//Protein of unknown function, DUF258//Archaeal ATPase//ABC transporter//AAA domain, putative AbiEii toxin, Type IV TA system//AAA domain (dynein-related subfamily)
Cluster-8255.34745	0	64.5363	--	4.9605e-16	7.0037e-14	Down	Yes	F-box plant-like protein [Medicago truncatula]	PREDICTED: Cicer arietinum F-box protein At2g39490 (LOC101494061), mRNA	F-box protein At2g39490 OS=Arabidopsis thaliana GN=At2g39490 PE=2 SV=1	Leucine rich repeat//F-box-like//DUSP domain//F-box domain
Cluster-8255.43209	0	63.8516	--	6.5665e-16	9.1525e-14	Down	Yes	PREDICTED: putative disease resistance RPP13-like protein 1 [Vitis vinifera]		Putative disease resistance RPP13-like protein 1 OS=Arabidopsis thaliana GN=RPPL1 PE=3 SV=1	NB-ARC domain//Leucine rich repeat//ABC transporter
Cluster-8255.35030	0	83.099	--	7.2294e-16	9.9671e-14	Down	Yes	PREDICTED: TMV resistance protein N-like isoform X1 [Glycine max]>gi|571515042|ref|XP_006597193.1| PREDICTED: TMV resistance protein N-like isoform X2 [Glycine max]>gi|571515045|ref|XP_006597194.1| PREDICTED: TMV resistance protein N-like isoform X3 [Glycine max]	Arachis hypogaea isolate PLTRP1B09 resistance protein PLTR gene, partial cds	TMV resistance protein N OS=Nicotiana glutinosa GN=N PE=1 SV=1	Leucine rich repeat//Leucine Rich Repeat//Nickel-dependent hydrogenase//NB-ARC domain//TIR domain//TIR domain
Cluster-8255.62806	0	203.233	--	8.6242e-16	1.1794e-13	Down	Yes	PREDICTED: aldo-keto reductase family 4 member C9-like [Glycine max]	PREDICTED: Glycine max aldo-keto reductase family 4 member C9-like (LOC100781684), mRNA	Aldo-keto reductase family 4 member C9 OS=Arabidopsis thaliana GN=AKR4C9 PE=1 SV=1	IPT/TIG domain//Interleukin-3
Cluster-8255.90369	0	62.3688	--	1.43e-15	1.9161e-13	Down	Yes	PREDICTED: gibberellin 2-beta-dioxygenase 8-like [Glycine max]	PREDICTED: Glycine max gibberellin 2-beta-dioxygenase 8-like (LOC100819244), mRNA	Gibberellin 2-beta-dioxygenase 8 OS=Arabidopsis thaliana GN=GA2OX8 PE=1 SV=2	2OG-Fe(II) oxygenase superfamily
Cluster-8255.92355	0	62.5509	--	1.4924e-15	1.9943e-13	Down	Yes	PREDICTED: uncharacterized protein LOC104212304 [Nicotiana sylvestris]		Replication protein A 70 kDa DNA-binding subunit B OS=Oryza sativa subsp. japonica GN=RPA1B PE=1 SV=1
Cluster-8255.36686	0	61.2022	--	2.6055e-15	3.3897e-13	Down	Yes	RING finger protein [Medicago truncatula]>gi|355491269|gb|AES72472.1| RING-H2 finger ATL21B-like protein, putative [Medicago truncatula]		Putative RING-H2 finger protein ATL21B OS=Arabidopsis thaliana GN=ATL21B PE=3 SV=1	RING-variant domain//Anaphase-promoting complex subunit 11 RING-H2 finger//RING-H2 zinc finger//RING-like zinc finger//zinc-RING finger domain//Zinc finger, C3HC4 type (RING finger)//Wall-associated receptor kinase galacturonan-binding//Ring finger domain
Cluster-8255.75112	0	60.7887	--	2.836e-15	3.6738e-13	Down	Yes	PREDICTED: calcium permeable stress-gated cation channel 1-like [Cicer arietinum]	PREDICTED: Glycine max uncharacterized LOC100790932 (LOC100790932), transcript variant X2, mRNA	CSC1-like protein At1g11960 OS=Arabidopsis thaliana GN=At1g11960 PE=2 SV=1	PTN/MK heparin-binding protein family, N-terminal domain
Cluster-8255.68998	0	59.2443	--	8.5821e-15	1.063e-12	Down	Yes				GRF zinc finger
Cluster-8255.60673	0	67.6185	--	8.741e-15	1.0818e-12	Down	Yes		PREDICTED: Cicer arietinum probable protein phosphatase 2C 60 (LOC101499459), transcript variant X2, mRNA
Cluster-8255.101955	0	64.4768	--	1.105e-14	1.351e-12	Down	Yes	hypothetical protein PHAVU_011G109100g [Phaseolus vulgaris]>gi|561005606|gb|ESW04600.1| hypothetical protein PHAVU_011G109100g [Phaseolus vulgaris]	PREDICTED: Glycine max G-type lectin S-receptor-like serine/threonine-protein kinase At2g19130-like (LOC100782119), mRNA	G-type lectin S-receptor-like serine/threonine-protein kinase At2g19130 OS=Arabidopsis thaliana GN=At2g19130 PE=2 SV=1	Protein kinase domain//LMSTEN motif//Protein tyrosine kinase//Sigma-70, region 4//S-locus glycoprotein domain
Cluster-8255.81166	0	58.1305	--	1.1695e-14	1.4242e-12	Down	Yes	PREDICTED: serine/threonine-protein kinase SRK2I-like isoform 1 [Glycine max]	PREDICTED: Cicer arietinum serine/threonine-protein kinase SRK2I-like (LOC101512129), mRNA	Serine/threonine-protein kinase SAPK10 OS=Oryza sativa subsp. japonica GN=SAPK10 PE=2 SV=1	Protein kinase domain//Protein of unknown function (DUF2029)
Cluster-8255.73965	0	98.664	--	2.7849e-14	3.2686e-12	Down	Yes	PREDICTED: putative aryl-alcohol dehydrogenase C750.01-like isoform X1 [Glycine max]	Glycine max cDNA, clone: GMFL01-12-E03	Flagellar radial spoke protein 5 OS=Chlamydomonas reinhardtii GN=RSP5 PE=1 SV=1
Cluster-8255.98335	0	86.9316	--	5.643e-14	6.4589e-12	Down	Yes	Oligopeptide transporter [Medicago truncatula]	PREDICTED: Glycine max oligopeptide transporter 7-like (LOC100792167), mRNA	Oligopeptide transporter 7 OS=Arabidopsis thaliana GN=OPT7 PE=2 SV=1	OPT oligopeptide transporter protein
Cluster-8255.79959	0	54.6049	--	7.9317e-14	8.9507e-12	Down	Yes	PREDICTED: F-box/kelch-repeat protein At5g15710-like isoform X1 [Glycine max]	PREDICTED: Glycine max F-box/kelch-repeat protein At5g15710-like (LOC100779804), transcript variant X2, mRNA	F-box/kelch-repeat protein At5g15710 OS=Arabidopsis thaliana GN=At5g15710 PE=2 SV=1	F-box-like//F-box domain
Cluster-8255.75813	0	54.305	--	9.4692e-14	1.0592e-11	Down	Yes	PREDICTED: G-type lectin S-receptor-like serine/threonine-protein kinase At4g27290-like isoform X2 [Glycine max]	Medicago truncatula Serine/threonine protein kinase (MTR_2g011150) mRNA, complete cds	G-type lectin S-receptor-like serine/threonine-protein kinase SD1-1 OS=Arabidopsis thaliana GN=SD11 PE=1 SV=1	Protein kinase domain//Domain of unknown function (DUF3403)//Protein tyrosine kinase
Cluster-8255.77177	0	54.1305	--	1.4463e-13	1.592e-11	Down	Yes	TMV resistance protein N [Glycine soja]	Trifolium pratense genome assembly redclover, chromosome : chr3	Disease resistance protein RPS6 OS=Arabidopsis thaliana GN=RPS6 PE=1 SV=1	Leucine rich repeat//ABC transporter//ATPase family associated with various cellular activities (AAA)//TIR domain//NB-ARC domain//TIR domain
Cluster-8255.118480	0	52.4976	--	3.0243e-13	3.2084e-11	Down	Yes	Retrovirus-related Pol polyprotein from transposon TNT 1-94, partial [Glycine soja]	Vitis vinifera contig VV78X040790.20, whole genome shotgun sequence	Retrovirus-related Pol polyprotein from transposon TNT 1-94 OS=Nicotiana tabacum PE=2 SV=1	Tc3 transposase//Poliovirus 3A protein like//DNA mismatch repair enzyme MutH//Integrase core domain
Cluster-8255.80949	0	318.403	--	7.0593e-13	7.2518e-11	Down	Yes	Protein TRANSPARENT TESTA 12 [Glycine soja]	PREDICTED: Glycine max protein TRANSPARENT TESTA 12-like (LOC100795338), mRNA	3-oxo-Delta(4,5)-steroid 5-beta-reductase OS=Arabidopsis thaliana GN=VEP1 PE=1 SV=1	MatE
Cluster-8255.76441	0	115.826	--	1.5736e-12	1.5648e-10	Down	Yes	PREDICTED: nucleolin-like isoform X1 [Glycine max]>gi|571445111|ref|XP_006576704.1| PREDICTED: nucleolin-like isoform X2 [Glycine max]	PREDICTED: Cicer arietinum nucleolin (LOC101506289), transcript variant X2, mRNA	Heterogeneous nuclear ribonucleoprotein Q OS=Homo sapiens GN=SYNCRIP PE=1 SV=2	RNA recognition motif//RNA recognition motif. (a.k.a. RRM, RBD, or RNP domain)
Cluster-8255.108890	0	48.2133	--	3.1232e-12	2.9943e-10	Down	Yes
Cluster-8255.53880	0	48.0342	--	3.2412e-12	3.0997e-10	Down	Yes	PREDICTED: probable xyloglucan glycosyltransferase 5 [Pyrus x bretschneideri]		Probable xyloglucan glycosyltransferase 5 OS=Arabidopsis thaliana GN=CSLC5 PE=1 SV=1	RNA polymerase Rpb2, domain 2
Cluster-8255.84111	0	90.9107	--	5.8475e-12	5.4753e-10	Down	Yes	PREDICTED: metacaspase-1-like [Glycine max]	PREDICTED: Glycine max metacaspase-1-like (LOC100808327), mRNA	Metacaspase-1 OS=Arabidopsis thaliana GN=AMC1 PE=1 SV=1	DNA directed RNA polymerase, 7 kDa subunit//Caspase domain
Cluster-8255.68394	0	56.8138	--	7.0173e-12	6.4908e-10	Down	Yes	hypothetical protein [Phaseolus vulgaris]	Phaseolus vulgaris clone BE5D3106 hypothetical protein mRNA, complete cds		PHD-finger
Cluster-8255.39199	0	45.6234	--	1.146e-11	1.0306e-09	Down	Yes	hypothetical protein PHAVU_008G054300g [Phaseolus vulgaris]>gi|561012860|gb|ESW11721.1| hypothetical protein PHAVU_008G054300g [Phaseolus vulgaris]	Phaseolus vulgaris hypothetical protein (PHAVU_008G054300g) mRNA, complete cds	Probable tyrosine-protein phosphatase At1g05000 OS=Arabidopsis thaliana GN=At1g05000 PE=1 SV=1	Dual specificity phosphatase, catalytic domain//Protein-tyrosine phosphatase
Cluster-8255.20148	0	45.4138	--	1.2165e-11	1.0895e-09	Down	Yes	PREDICTED: putative ribonuclease H protein At1g65750 [Brassica rapa]			Glutamyl-tRNAGlu reductase, dimerisation domain
Cluster-8255.65689	0	44.6165	--	1.8438e-11	1.6218e-09	Down	Yes	PREDICTED: uncharacterized protein LOC100797322 isoform X1 [Glycine max]>gi|571465373|ref|XP_006583343.1| PREDICTED: uncharacterized protein LOC100797322 isoform X2 [Glycine max]>gi|571465375|ref|XP_006583344.1| PREDICTED: uncharacterized protein LOC100797322 isoform X3 [Glycine max]		Disease resistance protein RPS2 OS=Arabidopsis thaliana GN=RPS2 PE=1 SV=1	Desulfoferrodoxin, N-terminal domain
Cluster-8255.39206	0	44.2378	--	2.4811e-11	2.1538e-09	Down	Yes	PREDICTED: uncharacterized protein LOC101489357 [Cicer arietinum]	PREDICTED: Cicer arietinum uncharacterized LOC101489357 (LOC101489357), mRNA	Polyvinylalcohol dehydrogenase OS=Pseudomonas sp. GN=pvaA PE=1 SV=1
Cluster-8255.83585	0	43.6326	--	2.9499e-11	2.5318e-09	Down	Yes
Cluster-8255.27377	0	43.8561	--	3.3441e-11	2.8334e-09	Down	Yes	LRR receptor-like kinase [Medicago truncatula]		LRR receptor-like serine/threonine-protein kinase GSO1 OS=Arabidopsis thaliana GN=GSO1 PE=2 SV=1	Leucine Rich Repeat//Leucine rich repeat//Early E3 14.5 kDa protein
Cluster-8255.80764	0	64.6709	--	3.3848e-11	2.8664e-09	Down	Yes	PREDICTED: uncharacterized protein LOC100813188 isoform X1 [Glycine max]	PREDICTED: Glycine max uncharacterized LOC100813188 (LOC100813188), transcript variant X1, mRNA		GYF domain//Transcription factor IIA, alpha/beta subunit
Cluster-8255.68118	0	462.729	--	5.9978e-11	4.9205e-09	Down	Yes	PREDICTED: protein MEI2-like 1 [Cicer arietinum]	PREDICTED: Cicer arietinum protein MEI2-like 1 (LOC101491683), mRNA	TGACG-sequence-specific DNA-binding protein TGA-2.1 OS=Nicotiana tabacum GN=TGA21 PE=1 SV=1	RNA recognition motif. (a.k.a. RRM, RBD, or RNP domain)//Seed dormancy control
Cluster-8255.98938	0	42.4645	--	6.0114e-11	4.9263e-09	Down	Yes	PREDICTED: uncharacterized protein LOC104884621 isoform X1 [Beta vulgaris subsp. vulgaris]	Cucumis melo genomic chromosome, chr_2		Zinc knuckle//Nucleotide-sugar transporter
Cluster-8255.77731	0	478.94	--	6.3749e-11	5.2102e-09	Down	Yes	PREDICTED: 6-phosphofructokinase 3-like [Glycine max]	PREDICTED: Glycine max uncharacterized LOC100796396 (LOC100796396), mRNA	ATP-dependent 6-phosphofructokinase 3 OS=Arabidopsis thaliana GN=PFK3 PE=1 SV=1	Diacylglycerol kinase catalytic domain//Nine Cysteines Domain of family 3 GPCR//ATP-NAD kinase//Phosphofructokinase
Cluster-8255.103062	0	42.2835	--	6.9595e-11	5.6727e-09	Down	Yes	PREDICTED: G-box-binding factor 4-like [Cicer arietinum]>gi|502118960|ref|XP_004496458.1| PREDICTED: G-box-binding factor 4-like [Cicer arietinum]	Theobroma cacao Basic-leucine zipper transcription factor family protein, putative isoform 2 (TCM_006432) mRNA, partial cds	G-box-binding factor 4 OS=Arabidopsis thaliana GN=GBF4 PE=1 SV=1	bZIP transcription factor//Basic region leucine zipper//Microsomal signal peptidase 25 kDa subunit (SPC25)//bZIP Maf transcription factor
Cluster-8255.92264	0	41.5186	--	9.5278e-11	7.6234e-09	Down	Yes				Bacterial regulatory protein, Fis family
Cluster-8255.25976	0	41.6234	--	1.0163e-10	8.1016e-09	Down	Yes	predicted protein [Hordeum vulgare subsp. vulgare]			Phosphatidylserine decarboxylase
Cluster-8255.106517	0	41.2988	--	1.2263e-10	9.66e-09	Down	Yes	PREDICTED: uncharacterized protein LOC100809847 isoform X1 [Glycine max]>gi|734407055|gb|KHN34178.1| hypothetical protein glysoja_033371 [Glycine soja]			Vitamin-D-receptor interacting Mediator subunit 4
Cluster-8255.45481	0	40.4872	--	1.7021e-10	1.3077e-08	Down	Yes	PREDICTED: ent-kaur-16-ene synthase, chloroplastic [Cicer arietinum]	PREDICTED: Glycine max ent-kaur-16-ene synthase, chloroplastic-like (LOC100793849), transcript variant X2, mRNA	Ent-kaur-16-ene synthase, chloroplastic OS=Cucurbita maxima PE=1 SV=1	Terpene synthase family, metal binding domain//Prenyltransferase and squalene oxidase repeat//Terpene synthase, N-terminal domain
Cluster-8255.91064	0	40.647	--	1.7876e-10	1.3692e-08	Down	Yes	PREDICTED: LRR receptor-like serine/threonine-protein kinase FEI 2 [Cicer arietinum]	Lotus japonicus clone JCVI-FLLj-3A16 unknown mRNA	LRR receptor-like serine/threonine-protein kinase FEI 1 OS=Arabidopsis thaliana GN=FEI1 PE=1 SV=1	Protein tyrosine kinase//Protein kinase domain
Cluster-8255.122224	0	40.3604	--	2.1344e-10	1.6178e-08	Down	Yes	PREDICTED: cellulose synthase-like protein E6-like [Glycine max]		Cellulose synthase-like protein E6 OS=Oryza sativa subsp. japonica GN=CSLE6 PE=2 SV=1	Cellulose synthase
Cluster-8255.25981	0	40.4078	--	2.3175e-10	1.7401e-08	Down	Yes	BEL1-like homeodomain protein 1 [Glycine soja]	PREDICTED: Glycine max BEL1-like homeodomain protein 1-like (LOC100788289), partial mRNA	BEL1-like homeodomain protein 1 OS=Arabidopsis thaliana GN=BLH1 PE=1 SV=1	Tar ligand binding domain homologue//Homeobox domain//Homeobox KN domain//Pox virus Ag35 surface protein
Cluster-8255.53619	0	40.1753	--	2.4761e-10	1.8518e-08	Down	Yes	Cysteine-rich receptor-like protein kinase 10 [Glycine soja]	PREDICTED: Glycine max cysteine-rich receptor-like protein kinase 10-like (LOC100798666), mRNA	Cysteine-rich receptor-like protein kinase 25 OS=Arabidopsis thaliana GN=CRK25 PE=3 SV=1	Protein tyrosine kinase//Protein kinase domain
Cluster-8255.97667	0	106.735	--	2.8187e-10	2.0898e-08	Down	Yes	PREDICTED: cysteine-rich receptor-like protein kinase 10-like [Glycine max]	PREDICTED: Glycine max cysteine-rich receptor-like protein kinase 10-like (LOC100798666), mRNA	Cysteine-rich receptor-like protein kinase 10 OS=Arabidopsis thaliana GN=CRK10 PE=1 SV=3	Protein kinase domain//Protein tyrosine kinase
Cluster-8255.43200	0	39.2026	--	3.6001e-10	2.6431e-08	Down	Yes
Cluster-8255.30012	0	136.299	--	3.867e-10	2.8282e-08	Down	Yes	hypothetical protein PHAVU_002G028000g [Phaseolus vulgaris]>gi|561030332|gb|ESW28911.1| hypothetical protein PHAVU_002G028000g [Phaseolus vulgaris]	Phaseolus vulgaris hypothetical protein (PHAVU_002G028000g) mRNA, complete cds	Probable protein phosphatase 2C 55 OS=Arabidopsis thaliana GN=At4g16580 PE=2 SV=2	Protein phosphatase 2C//Stage II sporulation protein E (SpoIIE)
Cluster-8255.76102	0	38.2114	--	5.795e-10	4.1311e-08	Down	Yes	PREDICTED: probable L-type lectin-domain containing receptor kinase S.5-like [Glycine max]	PREDICTED: Glycine max probable L-type lectin-domain containing receptor kinase S.5-like (LOC100784558), mRNA	Probable L-type lectin-domain containing receptor kinase S.5 OS=Arabidopsis thaliana GN=LECRKS5 PE=2 SV=1	Protein tyrosine kinase//Legume lectin domain//Protein kinase domain
Cluster-8255.22428	0	55.0414	--	5.9165e-10	4.208e-08	Down	Yes
Cluster-8255.61249	0	46.1682	--	7.9121e-10	5.5014e-08	Down	Yes	PREDICTED: uncharacterized protein LOC100803515 [Glycine max]	PREDICTED: Glycine max uncharacterized LOC100803515 (LOC100803515), mRNA	LIM/homeobox protein Lhx4 OS=Homo sapiens GN=LHX4 PE=1 SV=2	Homeobox KN domain//Homeobox domain
Cluster-8255.67741	0	78.7702	--	8.4595e-10	5.858e-08	Down	Yes	Protein WEAK CHLOROPLAST MOVEMENT UNDER BLUE LIGHT 1 [Glycine soja]	Phaseolus vulgaris hypothetical protein (PHAVU_003G274100g) mRNA, complete cds	Protein WEAK CHLOROPLAST MOVEMENT UNDER BLUE LIGHT 1 OS=Arabidopsis thaliana GN=WEB1 PE=1 SV=1	TPR/MLP1/MLP2-like protein
Cluster-8255.74087	0	43.0186	--	9.3885e-10	6.4748e-08	Down	Yes
Cluster-8255.88913	0	37.4911	--	9.4889e-10	6.5381e-08	Down	Yes	Lysine/histidine transporter [Medicago truncatula]	PREDICTED: Cicer arietinum lysine histidine transporter-like 6 (LOC101491472), transcript variant X2, mRNA	Lysine histidine transporter-like 6 OS=Arabidopsis thaliana GN=At1g25530 PE=2 SV=1	Protein of unknown function (DUF805)//Tryptophan/tyrosine permease family
Cluster-8255.93260	0	37.4198	--	9.6863e-10	6.659e-08	Down	Yes				Human adenovirus early E3A glycoprotein
Cluster-26999.0	0	37.3181	--	1.0973e-09	7.4831e-08	Down	Yes				Ulp1 protease family, C-terminal catalytic domain
Cluster-8255.123360	0	77.188	--	1.1455e-09	7.7977e-08	Down	Yes	Trehalose-phosphate phosphatase [Medicago truncatula]>gi|355509810|gb|AES90952.1| trehalose-phosphate phosphatase [Medicago truncatula]	PREDICTED: Cicer arietinum probable trehalose-phosphate phosphatase F (LOC101499987), mRNA	Probable trehalose-phosphate phosphatase F OS=Arabidopsis thaliana GN=TPPF PE=2 SV=1	Trehalose-phosphatase
Cluster-8255.100556	0	37.1175	--	1.1627e-09	7.9038e-08	Down	Yes	PREDICTED: uncharacterized protein LOC100782670 [Glycine max]	PREDICTED: Cicer arietinum uncharacterized LOC101498343 (LOC101498343), mRNA
Cluster-8255.87564	0	74.746	--	1.3e-09	8.7862e-08	Down	Yes	PREDICTED: alpha-N-acetylglucosaminidase-like [Cicer arietinum]	PREDICTED: Glycine max alpha-N-acetylglucosaminidase-like (LOC100791160), transcript variant X2, mRNA	Alpha-N-acetylglucosaminidase OS=Homo sapiens GN=NAGLU PE=1 SV=2	HAUS augmin-like complex subunit 5
Cluster-8255.122057	0	37.0411	--	1.3078e-09	8.8351e-08	Down	Yes	PREDICTED: 3-ketoacyl-CoA synthase 10 [Cicer arietinum]	Lotus japonicus genomic DNA, chromosome 1, clone: LjT34I04, TM0133, complete sequence	3-ketoacyl-CoA synthase 10 OS=Arabidopsis thaliana GN=FDH PE=1 SV=2	Hydroxymethylglutaryl-coenzyme A synthase C terminal//3-Oxoacyl-[acyl-carrier-protein (ACP)] synthase III C terminal
Cluster-8255.71245	0	36.4694	--	1.4036e-09	9.4409e-08	Down	Yes	Tyrosine aminotransferase [Glycine soja]		Probable aminotransferase TAT2 OS=Arabidopsis thaliana GN=At5g53970 PE=2 SV=1	Aminotransferase class I and II//Cys/Met metabolism PLP-dependent enzyme//Beta-eliminating lyase
Cluster-8255.96441	0	36.4917	--	1.686e-09	1.1246e-07	Down	Yes
Cluster-8255.55368	0	36.1828	--	2.0283e-09	1.3394e-07	Down	Yes	L-gulonolactone oxidase [Glycine soja]	PREDICTED: Glycine max L-gulonolactone oxidase-like (LOC100790483), mRNA	Probable L-gulonolactone oxidase 6 OS=Arabidopsis thaliana GN=GULLO6 PE=3 SV=1	D-arabinono-1,4-lactone oxidase//Berberine and berberine like
Cluster-8255.46652	0	56.3046	--	2.7232e-09	1.7662e-07	Down	Yes	PREDICTED: HEAT repeat-containing protein 5B-like isoform X1 [Glycine max]	PREDICTED: Glycine max HEAT repeat-containing protein 5B-like (LOC100818892), transcript variant X2, mRNA	HEAT repeat-containing protein 5B OS=Xenopus tropicalis GN=heatr5b PE=2 SV=1	HEAT repeat//Adaptin N terminal region//NB glycoprotein
Cluster-8255.73411	0	38.5967	--	2.7585e-09	1.7883e-07	Down	Yes	PREDICTED: uncharacterized protein LOC100805437 [Glycine max]	PREDICTED: Glycine max uncharacterized LOC100805437 (LOC100805437), mRNA	B3 domain-containing transcription factor VRN1 OS=Arabidopsis thaliana GN=VRN1 PE=1 SV=1	Thioredoxin//NOA36 protein//Subunit 17 of Mediator complex
Cluster-8255.53700	0	35.6296	--	2.8823e-09	1.859e-07	Down	Yes	PREDICTED: auxilin-related protein 2 [Cicer arietinum]	Trifolium pratense genome assembly redclover, chromosome : chr6	Auxilin-related protein 1 OS=Arabidopsis thaliana GN=At4g12780 PE=1 SV=2
Cluster-8255.100916	0	39.0201	--	3.4816e-09	2.2125e-07	Down	Yes	BEL1-like homeodomain protein 2 isoform 2 [Theobroma cacao]>gi|508699332|gb|EOX91228.1| BEL1-like homeodomain protein 2 isoform 2 [Theobroma cacao]	PREDICTED: Fragaria vesca subsp. vesca BEL1-like homeodomain protein 2 (LOC101291436), transcript variant X3, mRNA	BEL1-like homeodomain protein 2 OS=Arabidopsis thaliana GN=BLH2 PE=1 SV=3
Cluster-8255.72606	0	35.1135	--	3.6823e-09	2.3325e-07	Down	Yes	hypothetical protein PHAVU_006G003300g [Phaseolus vulgaris]>gi|561019209|gb|ESW17980.1| hypothetical protein PHAVU_006G003300g [Phaseolus vulgaris]	Lotus japonicus genomic DNA, chromosome 2, clone: LjT20J15, TM1492, complete sequence	Zinc transporter 1 OS=Arabidopsis thaliana GN=ZIP1 PE=2 SV=1	ZIP Zinc transporter
Cluster-8255.87009	0	56.9581	--	4.2254e-09	2.6491e-07	Down	Yes	PREDICTED: squamosa promoter-binding-like protein 17 [Cicer arietinum]	PREDICTED: Glycine max squamosa promoter-binding-like protein 18-like (LOC100777766), mRNA	Squamosa promoter-binding-like protein 6 OS=Arabidopsis thaliana GN=SPL6 PE=2 SV=2	SBP domain
Cluster-8255.98540	0	91.4229	--	4.375e-09	2.735e-07	Down	Yes	PREDICTED: putative ribonuclease H protein At1g65750-like [Citrus sinensis]		Uncharacterized mitochondrial protein AtMg00310 OS=Arabidopsis thaliana GN=AtMg00310 PE=4 SV=1
Cluster-8255.93945	0	34.7015	--	5.0271e-09	3.1183e-07	Down	Yes	Guanine nucleotide-binding protein subunit beta-like protein 1 like [Glycine soja]	PREDICTED: Glycine max guanine nucleotide-binding protein subunit beta-like protein 1-like (LOC102660947), mRNA	Protein DECREASED SIZE EXCLUSION LIMIT 1 OS=Arabidopsis thaliana GN=DSE1 PE=1 SV=1	3-Oxoacyl-[acyl-carrier-protein (ACP)] synthase III//WD domain, G-beta repeat//Transcription factor Tfb4
Cluster-8255.69190	0	216.51	--	5.1733e-09	3.2037e-07	Down	Yes	PREDICTED: formin-like protein 1-like [Glycine max]	PREDICTED: Glycine max formin-like protein 1-like (LOC100800333), mRNA	Formin-like protein 1 OS=Arabidopsis thaliana GN=FH1 PE=1 SV=1
Cluster-8255.38167	0	33.9803	--	6.1945e-09	3.8022e-07	Down	Yes	hypothetical protein PHAVU_002G070200g [Phaseolus vulgaris]>gi|593788800|ref|XP_007157439.1| hypothetical protein PHAVU_002G070200g [Phaseolus vulgaris]>gi|593788802|ref|XP_007157440.1| hypothetical protein PHAVU_002G070200g [Phaseolus vulgaris]>gi|561030853|gb|ESW29432.1| hypothetical protein PHAVU_002G070200g [Phaseolus vulgaris]>gi|561030854|gb|ESW29433.1| hypothetical protein PHAVU_002G070200…		Probable BOI-related E3 ubiquitin-protein ligase 3 OS=Arabidopsis thaliana GN=BRG3 PE=1 SV=1	RNA polymerase recycling family C-terminal//Protein of unknown function (DUF2755)//Alphavirus E3 glycoprotein
Cluster-8255.105767	0	76.9198	--	6.2066e-09	3.8081e-07	Down	Yes	PREDICTED: regulation of nuclear pre-mRNA domain-containing protein 1B [Cucumis melo]	PREDICTED: Glycine max regulation of nuclear pre-mRNA domain-containing protein 1B-like (LOC100795054), mRNA	Regulation of nuclear pre-mRNA domain-containing protein 1B OS=Mus musculus GN=Rprd1b PE=1 SV=2	Cytochrome B6-F complex Fe-S subunit//EF-hand domain pair//Autophagy protein Apg6//EF hand//Chromo shadow domain//EF-hand domain//EF-hand domain pair//EF hand
Cluster-8255.65324	0	33.6819	--	6.7594e-09	4.1273e-07	Down	Yes	PREDICTED: cellulose synthase-like protein E1 [Cicer arietinum]	PREDICTED: Cicer arietinum cellulose synthase-like protein E1 (LOC101506417), mRNA	Cellulose synthase-like protein E1 OS=Arabidopsis thaliana GN=CSLE1 PE=2 SV=1	Cellulose synthase
Cluster-26569.0	0	33.7191	--	7.3536e-09	4.4615e-07	Down	Yes	hypothetical protein PHAVU_003G057800g [Phaseolus vulgaris]>gi|561027058|gb|ESW25698.1| hypothetical protein PHAVU_003G057800g [Phaseolus vulgaris]	PREDICTED: Glycine max uncharacterized LOC102660205 (LOC102660205), mRNA	Uncharacterized protein At4g18490 OS=Arabidopsis thaliana GN=At4g18490 PE=2 SV=3
Cluster-8255.93187	0	34.0413	--	7.3755e-09	4.473e-07	Down	Yes	PREDICTED: uncharacterized protein LOC100779720 isoform X1 [Glycine max]>gi|571487797|ref|XP_006590753.1| PREDICTED: uncharacterized protein LOC100779720 isoform X2 [Glycine max]>gi|734422896|gb|KHN41817.1| hypothetical protein glysoja_003557 [Glycine soja]	PREDICTED: Glycine max uncharacterized LOC100779720 (LOC100779720), transcript variant X2, mRNA		DHHC palmitoyltransferase
Cluster-8255.32529	0	33.3084	--	8.2918e-09	4.9733e-07	Down	Yes
Cluster-8255.103833	0	35.5042	--	1.2869e-08	7.5204e-07	Down	Yes	predicted protein [Hordeum vulgare subsp. vulgare]		Homospermidine synthase OS=Rhizobium loti (strain MAFF303099) GN=hss PE=3 SV=1
Cluster-8255.85487	0	32.4374	--	1.2946e-08	7.5593e-07	Down	Yes	Putative exocyst complex component 6 [Glycine soja]	PREDICTED: Glycine max exocyst complex component SEC15A-like (LOC100778087), mRNA	Exocyst complex component SEC15A OS=Arabidopsis thaliana GN=SEC15A PE=3 SV=2	Golgi transport complex subunit 5//TrkA-C domain//Exocyst complex subunit Sec15-like
Cluster-8255.81321	0	32.3365	--	1.6131e-08	9.2454e-07	Down	Yes
Cluster-8255.52157	0	32.2607	--	1.8155e-08	1.0359e-06	Down	Yes	PREDICTED: probable strigolactone esterase D14 homolog [Glycine max]		Probable esterase KAI2 OS=Arabidopsis thaliana GN=KAI2 PE=1 SV=1
Cluster-8255.102534	0	43.3	--	2.1846e-08	1.2304e-06	Down	Yes	PREDICTED: uncharacterized protein LOC100797322 isoform X1 [Glycine max]>gi|571465373|ref|XP_006583343.1| PREDICTED: uncharacterized protein LOC100797322 isoform X2 [Glycine max]>gi|571465375|ref|XP_006583344.1| PREDICTED: uncharacterized protein LOC100797322 isoform X3 [Glycine max]	PREDICTED: Glycine max uncharacterized LOC100797322 (LOC100797322), transcript variant X3, mRNA	Disease resistance protein At4g27190 OS=Arabidopsis thaliana GN=At4g27190 PE=2 SV=1	NB-ARC domain//NTPase//Protein of unknown function, DUF258//Archaeal ATPase//SRP54-type protein, GTPase domain//ABC transporter//Leucine rich repeat//PhoH-like protein//50S ribosome-binding GTPase//Ras of Complex, Roc, domain of DAPkinase//RNA helicase//ATPase family associated with various cellular activities (AAA)
Cluster-8255.70606	0	31.7899	--	2.292e-08	1.2847e-06	Down	Yes	chloride channel ClC1 protein [Medicago truncatula]	Arachis hypogaea CLC mRNA, complete cds	Chloride channel protein CLC-c OS=Arabidopsis thaliana GN=CLC-C PE=1 SV=1	Voltage gated chloride channel
Cluster-8255.29822	0	36.4329	--	2.5131e-08	1.3983e-06	Down	Yes	PREDICTED: vacuolar amino acid transporter 1 [Cicer arietinum]	PREDICTED: Cicer arietinum vacuolar amino acid transporter 1 (LOC101510783), mRNA	Vacuolar amino acid transporter 1 OS=Saccharomyces cerevisiae (strain ATCC 204508 / S288c) GN=AVT1 PE=1 SV=1	Tryptophan/tyrosine permease family
Cluster-8255.89061	0	41.3996	--	2.749e-08	1.5235e-06	Down	Yes	PREDICTED: translation factor GUF1 homolog, mitochondrial [Nelumbo nucifera]	PREDICTED: Cicer arietinum translation factor GUF1 homolog, mitochondrial (LOC101490002), mRNA	Translation factor GUF1 homolog, mitochondrial OS=Ricinus communis GN=RCOM_0855130 PE=3 SV=1	Centrosomin N-terminal motif 1//Chemotaxis phosphatase, CheZ//WRKY DNA -binding domain
Cluster-8255.32634	0	31.1714	--	3.3272e-08	1.8194e-06	Down	Yes
Cluster-8255.86564	0	30.6843	--	3.4871e-08	1.898e-06	Down	Yes	disease resistance protein (TIR-NBS-LRR class), putative [Medicago truncatula]		TMV resistance protein N OS=Nicotiana glutinosa GN=N PE=1 SV=1	TIR domain//TIR domain
Cluster-8255.43666	0	379.171	--	3.805e-08	2.0607e-06	Down	Yes	PREDICTED: uncharacterized protein LOC100806232 isoform X1 [Glycine max]>gi|734367699|gb|KHN18345.1| hypothetical protein glysoja_006758 [Glycine soja]	PREDICTED: Glycine max uncharacterized LOC100806232 (LOC100806232), transcript variant X1, mRNA		Orn/Lys/Arg decarboxylase, major domain//SOCS box
Cluster-8255.123963	0	30.7579	--	4.1327e-08	2.2184e-06	Down	Yes				Cytolethal distending toxin A/C domain
Cluster-8255.67261	0	30.3101	--	4.2825e-08	2.29e-06	Down	Yes	PREDICTED: 2-oxoglutarate-dependent dioxygenase AOP3-like [Glycine max]>gi|734358570|gb|KHN14923.1| Gibberellin 20 oxidase 3 [Glycine soja]		Probable 2-oxoglutarate-dependent dioxygenase AOP1 (Fragment) OS=Arabidopsis thaliana GN=AOP1 PE=2 SV=1	2OG-Fe(II) oxygenase superfamily
Cluster-8255.66281	0	30.5937	--	4.3353e-08	2.3174e-06	Down	Yes	PREDICTED: probable LRR receptor-like serine/threonine-protein kinase RFK1 isoform X1 [Cicer arietinum]	PREDICTED: Cicer arietinum probable LRR receptor-like serine/threonine-protein kinase RFK1 (LOC101514281), transcript variant X4, mRNA	Probable LRR receptor-like serine/threonine-protein kinase RFK1 OS=Arabidopsis thaliana GN=RKF1 PE=1 SV=1	Protein tyrosine kinase//Protein kinase domain//Na+/Pi-cotransporter
Cluster-8255.107618	0	30.0791	--	5.042e-08	2.6616e-06	Down	Yes	PREDICTED: uncharacterized protein LOC101507232 [Cicer arietinum]	PREDICTED: Glycine max uncharacterized LOC100800880 (LOC100800880), mRNA
Cluster-8255.60965	0	29.9232	--	5.2798e-08	2.7803e-06	Down	Yes	PREDICTED: lipid phosphate phosphatase 1-like isoform X3 [Glycine max]	PREDICTED: Glycine max lipid phosphate phosphatase 1-like (LOC100784929), transcript variant X3, mRNA	Lipid phosphate phosphatase 1 OS=Arabidopsis thaliana GN=LPP1 PE=2 SV=2
Cluster-8255.34723	0	30.1319	--	5.4626e-08	2.8726e-06	Down	Yes	Ribulose-1,5 bisphosphate carboxylase/oxygenase large subunit N-methyltransferase, chloroplastic [Glycine soja]	PREDICTED: Glycine max ribulose-1,5 bisphosphate carboxylase/oxygenase large subunit N-methyltransferase, chloroplastic-like (LOC100786962), misc_RNA	Protein PLASTID TRANSCRIPTIONALLY ACTIVE 14 OS=Arabidopsis thaliana GN=PTAC14 PE=1 SV=1	Proteasome assembly chaperone 4//L-alanine exporter//SET domain
Cluster-8255.68860	0	73.0831	--	5.6726e-08	2.9728e-06	Down	Yes	PREDICTED: magnesium transporter MRS2-2-like isoform X1 [Glycine max]	PREDICTED: Glycine max magnesium transporter MRS2-2-like (LOC100810239), transcript variant X1, mRNA	Magnesium transporter MRS2-2 OS=Arabidopsis thaliana GN=MRS2-2 PE=2 SV=1	CorA-like Mg2+ transporter protein//Intermediate filament protein//Baculovirus polyhedron envelope protein, PEP, C terminus
Cluster-8255.95712	0	29.9864	--	6.9164e-08	3.573e-06	Down	Yes	hypothetical protein MTR_3g107590 [Medicago truncatula]>gi|355492474|gb|AES73677.1| DUF247 domain protein [Medicago truncatula]		UPF0481 protein At3g47200 OS=Arabidopsis thaliana GN=At3g47200 PE=2 SV=1
Cluster-8255.77124	0	89.0291	--	7.699e-08	3.9465e-06	Down	Yes	PREDICTED: uncharacterized protein LOC100819919 isoform X1 [Glycine max]	Glycine max monodehydroascorbate reductase, chloroplastic-like (LOC100819919), mRNA	Monodehydroascorbate reductase, chloroplastic OS=Arabidopsis thaliana GN=At1g63940 PE=2 SV=3	Flavin containing amine oxidoreductase//FAD dependent oxidoreductase//Glucose inhibited division protein A//Heavy-metal-associated domain//Pyridine nucleotide-disulphide oxidoreductase//Pyridine nucleotide-disulphide oxidoreductase//Putative NAD(P)-binding
Cluster-8255.41885	0	29.549	--	7.8537e-08	4.0163e-06	Down	Yes	hypothetical protein PHAVU_002G237500g [Phaseolus vulgaris]>gi|593792792|ref|XP_007159435.1| hypothetical protein PHAVU_002G237500g [Phaseolus vulgaris]>gi|561032849|gb|ESW31428.1| hypothetical protein PHAVU_002G237500g [Phaseolus vulgaris]>gi|561032850|gb|ESW31429.1| hypothetical protein PHAVU_002G237500g [Phaseolus vulgaris]	Phaseolus vulgaris hypothetical protein (PHAVU_002G237500g) mRNA, complete cds	Mitogen-activated protein kinase 7 OS=Arabidopsis thaliana GN=MPK7 PE=1 SV=2	Protein tyrosine kinase//Protein kinase domain
Cluster-8255.73308	0	29.1851	--	7.9437e-08	4.0555e-06	Down	Yes		Ammopiptanthus mongolicus EBP1 gene, promoter region and complete cds
Cluster-8255.60168	0	42.0256	--	8.449e-08	4.2819e-06	Down	Yes	PREDICTED: protein kinase isoform X1 [Glycine max]>gi|734363972|gb|KHN16981.1| Probably inactive leucine-rich repeat receptor-like protein kinase [Glycine soja]	PREDICTED: Glycine max protein kinase (LOC100305365), transcript variant X1, mRNA	Probably inactive leucine-rich repeat receptor-like protein kinase At5g48380 OS=Arabidopsis thaliana GN=At5g48380 PE=1 SV=1	Protein kinase domain//Leucine rich repeat//Leucine Rich Repeat//Protein tyrosine kinase//Protein melan-A
Cluster-8255.1530	0	29.2742	--	8.512e-08	4.3082e-06	Down	Yes	PREDICTED: putative ribonuclease H protein At1g65750 [Brassica rapa]		LINE-1 retrotransposable element ORF2 protein OS=Homo sapiens PE=1 SV=1
Cluster-8255.114031	0	29.4147	--	8.9976e-08	4.5314e-06	Down	Yes	60S ribosomal protein L3, putative [Ricinus communis]>gi|223536393|gb|EEF38042.1| 60S ribosomal protein L3, putative [Ricinus communis]	PREDICTED: Glycine max 60S ribosomal protein L3-like (LOC100806256), mRNA	Ribosomal protein L3 OS=Tetrahymena thermophila GN=RPL3 PE=1 SV=1	Ribosomal protein L3
Cluster-8255.79647	0	203.924	--	1.1205e-07	5.5371e-06	Down	Yes	PREDICTED: eukaryotic translation initiation factor isoform 4G-1-like [Glycine max]	PREDICTED: Glycine max eukaryotic translation initiation factor isoform 4G-1-like (LOC100781275), transcript variant 1, mRNA	Eukaryotic translation initiation factor isoform 4G-1 OS=Arabidopsis thaliana GN=EIF(ISO)4G1 PE=1 SV=1	MIF4G domain
Cluster-8255.30212	0	35.712	--	1.2178e-07	5.9865e-06	Down	Yes	Pseudouridylate synthase [Medicago truncatula]>gi|355517306|gb|AES98929.1| tRNA pseudouridine synthase [Medicago truncatula]	PREDICTED: Glycine max putative tRNA pseudouridine synthase-like (LOC100776655), transcript variant X5, mRNA	Putative tRNA pseudouridine synthase OS=Arabidopsis thaliana GN=At2g30320 PE=3 SV=1	tRNA pseudouridine synthase
Cluster-8255.55946	0	57.4696	--	1.3064e-07	6.3851e-06	Down	Yes	PREDICTED: double-strand break repair protein MRE11-like [Glycine max]	PREDICTED: Glycine max double-strand break repair protein MRE11-like (LOC100801335), mRNA	Double-strand break repair protein MRE11 OS=Arabidopsis thaliana GN=MRE11 PE=1 SV=1	Mre11 DNA-binding presumed domain//Calcineurin-like phosphoesterase
Cluster-8255.37520	0	28.7255	--	1.3353e-07	6.52e-06	Down	Yes	BTB/POZ domain-containing protein [Glycine soja]	PREDICTED: Glycine max BTB/POZ domain-containing protein At3g44820-like (LOC100801461), mRNA	BTB/POZ domain-containing protein At3g44820 OS=Arabidopsis thaliana GN=At3g44820 PE=2 SV=2	bZIP transcription factor
Cluster-8255.30251	0	28.2807	--	1.3816e-07	6.7268e-06	Down	Yes	PREDICTED: inositol transporter 4-like [Glycine max]>gi|734420431|gb|KHN40818.1| Inositol transporter 4 [Glycine soja]	PREDICTED: Glycine max inositol transporter 4-like (LOC100814449), mRNA	Inositol transporter 4 OS=Arabidopsis thaliana GN=INT4 PE=1 SV=1	Major Facilitator Superfamily//Sugar (and other) transporter
Cluster-8255.66446	0	189.92	--	1.5053e-07	7.2686e-06	Down	Yes	PREDICTED: ERAD-associated E3 ubiquitin-protein ligase component HRD3A [Cicer arietinum]	Glycine max SEL-1 (LOC732556), mRNA	ERAD-associated E3 ubiquitin-protein ligase component HRD3A OS=Arabidopsis thaliana GN=HRD3A PE=1 SV=1	TPR repeat//Tetratricopeptide repeat//DNA helicase TraI
Cluster-8255.91115	0	30.3273	--	1.5731e-07	7.5483e-06	Down	Yes	PREDICTED: translation initiation factor eIF-2B subunit delta-like isoform X1 [Glycine max]	PREDICTED: Glycine max translation initiation factor eIF-2B subunit delta-like (LOC100778711), transcript variant X1, mRNA	Translation initiation factor eIF-2B subunit delta OS=Oryctolagus cuniculus GN=EIF2B4 PE=2 SV=2	Initiation factor 2 subunit family//Phosphotyrosyl phosphate activator (PTPA) protein//Universal stress protein family//NHR1 homology to TAF
Cluster-8255.92335	0	28.4969	--	1.5731e-07	7.5483e-06	Down	Yes
Cluster-8255.11052	0	27.8545	--	1.7244e-07	8.1917e-06	Down	Yes	hypothetical protein MTR_7g116840 [Medicago truncatula]			C2 domain
Cluster-29206.0	0	27.8427	--	1.9043e-07	8.9736e-06	Down	Yes	hypothetical protein PHAVU_003G267000g [Phaseolus vulgaris]>gi|561029557|gb|ESW28197.1| hypothetical protein PHAVU_003G267000g [Phaseolus vulgaris]	Lotus japonicus clone JCVI-FLLj-12H3 unknown mRNA	Receptor-like protein kinase THESEUS 1 OS=Arabidopsis thaliana GN=THE1 PE=1 SV=1	Protein tyrosine kinase//Protein kinase domain
Cluster-8255.49561	0	27.8189	--	2.1122e-07	9.8465e-06	Down	Yes
Cluster-8255.32562	0	27.4692	--	2.3405e-07	1.0815e-05	Down	Yes	PREDICTED: uncharacterized protein LOC100781900 isoform 2 [Glycine max]>gi|734429991|gb|KHN45328.1| hypothetical protein glysoja_036460 [Glycine soja]	PREDICTED: Glycine max uncharacterized LOC100781900 (LOC100781900), transcript variant 2, mRNA		Ribosomal S13/S15 N-terminal domain//mTERF
Cluster-8255.18678	0	27.7974	--	2.8101e-07	1.2756e-05	Down	Yes				Intermediate filament protein//Ribosomal protein S15//Viral A-type inclusion protein repeat//Vesicle transport v-SNARE protein N-terminus
Cluster-8255.59393	0	26.8038	--	3.1362e-07	1.4115e-05	Down	Yes	PREDICTED: heat shock 70 kDa protein-like [Populus euphratica]	PREDICTED: Sesamum indicum heat shock 70 kDa protein-like (LOC105158297), mRNA	Heat shock 70 kDa protein 2 OS=Ustilago maydis (strain 521 / FGSC 9021) GN=UMS2 PE=3 SV=2
Cluster-8255.10919	0	26.4073	--	3.882e-07	1.7212e-05	Down	Yes	PREDICTED: uncharacterized protein LOC100814610 isoform X1 [Glycine max]	Phaseolus vulgaris hypothetical protein (PHAVU_001G022200g) mRNA, complete cds
Cluster-8255.18236	0	40.1678	--	4.1895e-07	1.8457e-05	Down	Yes	hypothetical protein MTR_0202s0040 [Medicago truncatula]
Cluster-8255.98944	0	26.417	--	4.6946e-07	2.054e-05	Down	Yes
Cluster-8255.91009	0	26.2328	--	4.955e-07	2.1586e-05	Down	Yes
Cluster-8255.48719	0	31.5018	--	6.3861e-07	2.7382e-05	Down	Yes	chitinase-related agglutinin [Robinia pseudoacacia]	PREDICTED: Beta vulgaris subsp. vulgaris acidic mammalian chitinase-like (LOC104902327), mRNA	Chitotriosidase-1 OS=Mus musculus GN=Chit1 PE=1 SV=2	Glycosyl hydrolases family 18
Cluster-8255.66999	0	44.4254	--	6.5917e-07	2.8184e-05	Down	Yes	hypothetical protein PHAVU_006G133400g [Phaseolus vulgaris]>gi|561020765|gb|ESW19536.1| hypothetical protein PHAVU_006G133400g [Phaseolus vulgaris]	Phaseolus vulgaris hypothetical protein (PHAVU_006G133400g) mRNA, complete cds	Probable leucine-rich repeat receptor-like protein kinase At5g49770 OS=Arabidopsis thaliana GN=At5g49770 PE=2 SV=1	ABC transporter//Leucine rich repeat//Protein kinase domain//Protein tyrosine kinase
Cluster-8255.54766	0	76.653	--	7.313e-07	3.0887e-05	Down	Yes	PREDICTED: protein CHROMATIN REMODELING 20 [Cicer arietinum]>gi|828303946|ref|XP_012569937.1| PREDICTED: protein CHROMATIN REMODELING 20 [Cicer arietinum]	PREDICTED: Glycine max transcriptional regulator ATRX-like (LOC100818409), transcript variant X3, mRNA	Protein CHROMATIN REMODELING 20 OS=Arabidopsis thaliana GN=ATRX PE=2 SV=2	SNF2 family N-terminal domain//UDP-N-acetylenolpyruvoylglucosamine reductase, C-terminal domain//Type III restriction enzyme, res subunit
Cluster-8255.51593	0	25.2023	--	8.1469e-07	3.4013e-05	Down	Yes	unknown [Lotus japonicus]
Cluster-8255.106392	0	27.8114	--	8.2962e-07	3.457e-05	Down	Yes	hypothetical protein 205D04_8 [Arachis hypogaea]
Cluster-8255.86658	0	25.4147	--	8.434e-07	3.5058e-05	Down	Yes	PREDICTED: uncharacterized protein LOC104417027 [Eucalyptus grandis]
Cluster-8255.35003	0	25.2824	--	8.7667e-07	3.6332e-05	Down	Yes	hypothetical protein EUTSA_v10013632mg [Eutrema salsugineum]>gi|557102400|gb|ESQ42763.1| hypothetical protein EUTSA_v10013632mg [Eutrema salsugineum]	PREDICTED: Erythranthe guttatus uncharacterized LOC105970761 (LOC105970761), mRNA
Cluster-34961.1	0	25.2661	--	8.8087e-07	3.6456e-05	Down	Yes
Cluster-8255.38625	0	40.6875	--	9.0925e-07	3.7478e-05	Down	Yes	80 kDa MCM3-associated protein [Glycine soja]	Phaseolus vulgaris hypothetical protein (PHAVU_011G192000g) mRNA, complete cds	SAC3 family protein 1 OS=Schizosaccharomyces pombe (strain 972 / ATCC 24843) GN=SPCC576.05 PE=1 SV=1
Cluster-8255.105271	0	25.1555	--	9.0993e-07	3.7496e-05	Down	Yes	PREDICTED: THO complex subunit 5A [Cicer arietinum]	PREDICTED: Glycine max THO complex subunit 5 homolog (LOC100816115), mRNA	THO complex subunit 5B OS=Arabidopsis thaliana GN=THO5B PE=1 SV=1	bZIP transcription factor//RWD domain//Basic region leucine zipper//60Kd inner membrane protein//Leukocyte receptor CD45//Septum formation initiator
Cluster-8255.62330	0	26.3086	--	1.1182e-06	4.5066e-05	Down	Yes	PREDICTED: uncharacterized protein LOC100783278 isoform X2 [Glycine max]	PREDICTED: Glycine max uncharacterized LOC100783278 (LOC100783278), transcript variant X4, mRNA
Cluster-8255.8860	0	24.4404	--	1.1251e-06	4.5332e-05	Down	Yes	PREDICTED: glutamate receptor 2.1-like [Populus euphratica]	PREDICTED: Nicotiana tomentosiformis glutamate receptor 2.1-like (LOC104114796), mRNA	Glutamate receptor 2.8 OS=Arabidopsis thaliana GN=GLR2.8 PE=2 SV=2	Sybindin-like family//Ligand-gated ion channel//Ligated ion channel L-glutamate- and glycine-binding site
Cluster-8255.112464	0	24.6884	--	1.1506e-06	4.6274e-05	Down	Yes
Cluster-8255.77748	0	24.6714	--	1.1564e-06	4.6481e-05	Down	Yes
Cluster-8255.60481	0	39.9944	--	1.2911e-06	5.1156e-05	Down	Yes	hypothetical protein MTR_1g073220 [Medicago truncatula]			Glutamyl-tRNAGlu reductase, dimerisation domain
Cluster-8255.106909	0	24.3818	--	1.3878e-06	5.4477e-05	Down	Yes	heat shock protein 70 [Guillardia theta CCMP2712]>gi|428182177|gb|EKX51038.1| heat shock protein 70 [Guillardia theta CCMP2712]	Hordeum vulgare subsp. vulgare cDNA clone: FLbaf11o24, mRNA sequence	Heat shock 70 kDa protein cognate 4 OS=Manduca sexta PE=2 SV=1	Hydantoinase/oxoprolinase//MreB/Mbl protein
Cluster-8255.100577	0	36.5295	--	1.4524e-06	5.6763e-05	Down	Yes				Interleukin 23 subunit alpha
Cluster-8255.96780	0	24.0424	--	1.5345e-06	5.956e-05	Down	Yes
Cluster-8255.77340	0	24.2674	--	1.5824e-06	6.1277e-05	Down	Yes	PREDICTED: uncharacterized protein LOC100791609 isoform X1 [Glycine max]>gi|571486362|ref|XP_006590302.1| PREDICTED: uncharacterized protein LOC100791609 isoform X2 [Glycine max]	PREDICTED: Glycine max uncharacterized LOC100791609 (LOC100791609), transcript variant X2, mRNA		Protein of unknown function (DUF1049)//Membrane transport protein//2-keto-3-deoxy-galactonokinase//Permease family
Cluster-36222.0	0	39.1947	--	1.7002e-06	6.5309e-05	Down	Yes	predicted protein [Hordeum vulgare subsp. vulgare]		Homospermidine synthase OS=Rhizobium loti (strain MAFF303099) GN=hss PE=3 SV=1	Saccharopine dehydrogenase NADP binding domain
Cluster-8255.113960	0	24.0022	--	1.7106e-06	6.5642e-05	Down	Yes	hypothetical protein PHAVU_002G240200g [Phaseolus vulgaris]>gi|561032887|gb|ESW31466.1| hypothetical protein PHAVU_002G240200g [Phaseolus vulgaris]	Trifolium pratense genome assembly redclover, chromosome : chr3	Cellulose synthase A catalytic subunit 4 [UDP-forming] OS=Oryza sativa subsp. indica GN=CESA4 PE=2 SV=2	Cellulose synthase
Cluster-8255.48939	0	23.8657	--	1.781e-06	6.8155e-05	Down	Yes	Lysine/histidine transporter [Medicago truncatula]	PREDICTED: Glycine max lysine histidine transporter-like 6-like (LOC100815493), mRNA	Lysine histidine transporter-like 6 OS=Arabidopsis thaliana GN=At1g25530 PE=2 SV=1
Cluster-8255.55268	0	23.5338	--	2.1648e-06	8.139e-05	Down	Yes	unknown [Lotus japonicus]		F-box protein PP2-B15 OS=Arabidopsis thaliana GN=PP2B15 PE=2 SV=2
Cluster-8255.62687	0	23.4981	--	2.1877e-06	8.2152e-05	Down	Yes	PREDICTED: uncharacterized protein LOC105771229 [Gossypium raimondii]>gi|763788178|gb|KJB55174.1| hypothetical protein B456_009G067200 [Gossypium raimondii]	PREDICTED: Cicer arietinum uncharacterized LOC101495344 (LOC101495344), mRNA		SCAMP family
Cluster-8255.50334	0	39.011	--	2.2763e-06	8.5143e-05	Down	Yes	Peptide transporter PTR1 [Medicago truncatula]>gi|355482849|gb|AES64052.1| peptide/nitrate transporter [Medicago truncatula]	PREDICTED: Glycine max nitrate transporter 1.2-like (LOC100798047), mRNA	Protein NRT1/ PTR FAMILY 4.5 OS=Arabidopsis thaliana GN=NPF4.5 PE=2 SV=1	Major Facilitator Superfamily//POT family
Cluster-8255.96786	0	23.5093	--	2.4037e-06	8.96e-05	Down	Yes
Cluster-8255.57908	0	48.0114	--	2.471e-06	9.1837e-05	Down	Yes	hypothetical protein glysoja_008558 [Glycine soja]	PREDICTED: Glycine max uncharacterized LOC100775189 (LOC100775189), mRNA
Cluster-8255.125861	0	23.3867	--	2.4919e-06	9.2546e-05	Down	Yes
Cluster-8255.91614	0	23.2279	--	2.6114e-06	9.6374e-05	Down	Yes	hypothetical protein PHAVU_007G086300g [Phaseolus vulgaris]>gi|593685882|ref|XP_007143612.1| hypothetical protein PHAVU_007G086300g [Phaseolus vulgaris]>gi|561016801|gb|ESW15605.1| hypothetical protein PHAVU_007G086300g [Phaseolus vulgaris]>gi|561016802|gb|ESW15606.1| hypothetical protein PHAVU_007G086300g [Phaseolus vulgaris]		Putative disease resistance protein At3g14460 OS=Arabidopsis thaliana GN=At3g14460 PE=3 SV=1
Cluster-8255.63919	0	22.9687	--	2.8201e-06	0.00010325	Down	Yes	hypothetical protein PHAVU_002G112900g [Phaseolus vulgaris]>gi|561031377|gb|ESW29956.1| hypothetical protein PHAVU_002G112900g [Phaseolus vulgaris]	Phaseolus vulgaris hypothetical protein (PHAVU_002G112900g) mRNA, complete cds	Protein S-acyltransferase 10 OS=Arabidopsis thaliana GN=PAT10 PE=1 SV=1	Delta lysin family//DHHC palmitoyltransferase
Cluster-8255.61329	0	22.9657	--	2.8226e-06	0.00010328	Down	Yes
Cluster-8255.36112	0	23.2427	--	2.8671e-06	0.0001047	Down	Yes	PREDICTED: ubiquitin carboxyl-terminal hydrolase 12-like [Eucalyptus grandis]>gi|629099405|gb|KCW65170.1| hypothetical protein EUGRSUZ_G02663 [Eucalyptus grandis]		Ubiquitin carboxyl-terminal hydrolase 13 OS=Arabidopsis thaliana GN=UBP13 PE=1 SV=1	MATH domain
Cluster-8255.86562	0	23.6652	--	3.0284e-06	0.00010987	Down	Yes	TMV resistance protein N [Glycine soja]		TMV resistance protein N OS=Nicotiana glutinosa GN=N PE=1 SV=1	NB-ARC domain//TIR domain//Potexvirus coat protein//TIR domain
Cluster-8255.67734	0	22.4719	--	3.6013e-06	0.00012905	Down	Yes	PREDICTED: uncharacterized protein LOC100775395 isoform X1 [Glycine max]	PREDICTED: Glycine max uncharacterized LOC100793363 (LOC100793363), mRNA	Protein trichome birefringence-like 8 OS=Arabidopsis thaliana GN=TBL8 PE=2 SV=1	Erythropoietin/thrombopoietin
Cluster-8255.61603	0	22.4318	--	4.0144e-06	0.00014236	Down	Yes	PREDICTED: uncharacterized protein LOC100809024 isoform X2 [Glycine max]	PREDICTED: Glycine max uncharacterized LOC100809024 (LOC100809024), transcript variant X4, mRNA	E3 ubiquitin-protein ligase MBR2 OS=Arabidopsis thaliana GN=MBR2 PE=1 SV=1	RING-like zinc finger//zinc-RING finger domain//RING-variant domain//Anaphase-promoting complex subunit 11 RING-H2 finger//RING-H2 zinc finger//PHD-finger//Zinc finger, C3HC4 type (RING finger)//Zinc-ribbon containing domain//Ring finger domain
Cluster-8255.3336	0	22.3895	--	4.0651e-06	0.00014405	Down	Yes
Cluster-8255.91723	0	30.9606	--	4.8309e-06	0.00016857	Down	Yes	PREDICTED: ubiquinol oxidase 1a, mitochondrial-like, partial [Tarenaya hassleriana]	Lotus japonicus clone JCVI-FLLj-17E12 unknown mRNA	Ubiquinol oxidase 1, mitochondrial OS=Glycine max GN=AOX1 PE=1 SV=1	Ras of Complex, Roc, domain of DAPkinase//Ubiquinone biosynthesis protein COQ7//Gtr1/RagA G protein conserved region//50S ribosome-binding GTPase//ADP-ribosylation factor family//Protein of unknown function, DUF258//Ras family//Alternative oxidase
Cluster-8255.27487	0	22.1192	--	4.8537e-06	0.00016928	Down	Yes	ABC transporter ATP-binding protein [Medicago truncatula]	PREDICTED: Cicer arietinum ABC transporter B family member 11-like (LOC101490055), transcript variant X4, mRNA	ABC transporter B family member 3 OS=Arabidopsis thaliana GN=ABCB3 PE=3 SV=1	ABC transporter transmembrane region
Cluster-8255.108633	0	21.9187	--	5.1516e-06	0.00017857	Down	Yes	PREDICTED: probable inactive leucine-rich repeat receptor-like protein kinase At3g03770-like isoform X1 [Glycine max]>gi|571556376|ref|XP_006604255.1| PREDICTED: probable inactive leucine-rich repeat receptor-like protein kinase At3g03770-like isoform X2 [Glycine max]>gi|571556380|ref|XP_006604256.1| PREDICTED: probable inactive leucine-rich repeat receptor-like protein kinase At3g03770-like isof…	PREDICTED: Glycine max probable inactive leucine-rich repeat receptor-like protein kinase At3g03770-like (LOC100807539), transcript variant X6, misc_RNA	Probable inactive leucine-rich repeat receptor-like protein kinase At3g03770 OS=Arabidopsis thaliana GN=At3g03770 PE=2 SV=1	Adipogenin//Iron permease FTR1 family//Protein tyrosine kinase//Leucine Rich Repeat//Leucine rich repeat//Neuropeptide secretory protein family, NPQ, spexin//Protein kinase domain
Cluster-8255.85365	0	87.0262	--	5.2408e-06	0.00018129	Down	Yes	hypothetical protein MTR_0202s0040 [Medicago truncatula]
Cluster-8255.18590	0	22.1787	--	5.2606e-06	0.00018177	Down	Yes	phosphoglycerate mutase-like protein [Medicago truncatula]	PREDICTED: Cicer arietinum inositol hexakisphosphate and diphosphoinositol-pentakisphosphate kinase 2-like (LOC101507767), transcript variant X6, mRNA	Inositol hexakisphosphate and diphosphoinositol-pentakisphosphate kinase 2 OS=Mus musculus GN=Ppip5k2 PE=1 SV=3	Histidine phosphatase superfamily (branch 2)
Cluster-8255.67567	0	225.225	--	5.3688e-06	0.00018517	Down	Yes	PREDICTED: condensin-2 complex subunit H2-like [Glycine max]	PREDICTED: Glycine max condensin-2 complex subunit H2-like (LOC100786571), mRNA	Condensin-2 complex subunit H2 OS=Arabidopsis thaliana GN=CAPH2 PE=2 SV=1	Pneumovirus matrix protein 2 (M2)//N terminus of Rad21 / Rec8 like protein//Aconitate B N-terminal domain
Cluster-8255.79137	0	21.6499	--	5.5828e-06	0.00019164	Down	Yes
Cluster-8255.54862	0	21.9685	--	5.5954e-06	0.00019196	Down	Yes	PREDICTED: NHL repeat-containing protein 2 [Cicer arietinum]	PREDICTED: Cicer arietinum NHL repeat-containing protein 2 (LOC101498039), mRNA	NHL repeat-containing protein 2 OS=Gallus gallus GN=NHLRC2 PE=2 SV=1	Thioredoxin//NHL repeat//AhpC/TSA family//Arfaptin-like domain//Redoxin
Cluster-8255.71834	0	21.7659	--	6.5523e-06	0.00022079	Down	Yes	Protein PIR [Glycine soja]	PREDICTED: Glycine max protein PIR-like (LOC100814483), transcript variant X2, mRNA	Protein PIR OS=Arabidopsis thaliana GN=PIR PE=1 SV=2	Aminoglycoside 3-N-acetyltransferase//S-locus glycoprotein domain
Cluster-8255.123481	0	21.2579	--	7.613e-06	0.00025284	Down	Yes	hypothetical protein VITISV_025614 [Vitis vinifera]		Retrovirus-related Pol polyprotein from transposon TNT 1-94 OS=Nicotiana tabacum PE=2 SV=1
Cluster-8255.60881	0	92.1107	--	7.7696e-06	0.00025748	Down	Yes	peroxisomal acetoacetyl-coenzyme A thiolase [Medicago truncatula]	PREDICTED: Cicer arietinum acetyl-CoA acetyltransferase, cytosolic 1 (LOC101495161), mRNA	Probable acetyl-CoA acetyltransferase, cytosolic 2 OS=Arabidopsis thaliana GN=At5g47720 PE=2 SV=1	Thiolase, N-terminal domain//Thiolase, C-terminal domain//3-Oxoacyl-[acyl-carrier-protein (ACP)] synthase III
Cluster-8255.49364	0	42.4581	--	7.8431e-06	0.00025981	Down	Yes	hypothetical protein THAOC_21438 [Thalassiosira oceanica]	Uncultured rhizarian clone AB3F14RJ10D05 18S ribosomal RNA gene, partial sequence
Cluster-8255.55894	0	21.145	--	7.8737e-06	0.00026071	Down	Yes	lipoxygenase [Prunus dulcis]	Arachis hypogaea putative lipoxygenase-9 (LOX7_G2) mRNA, complete cds	Linoleate 9S-lipoxygenase 6 (Fragment) OS=Solanum tuberosum GN=LOX1.6 PE=1 SV=1	Herpesvirus egress protein UL20//Lipoxygenase//PLAT/LH2 domain
Cluster-8255.27627	0	32.7101	--	7.9318e-06	0.00026252	Down	Yes	E3 ubiquitin-protein ligase RGLG2 [Medicago truncatula]
Cluster-8255.101607	0	45.2979	--	8.2782e-06	0.00027315	Down	Yes	PREDICTED: protein STRUBBELIG-RECEPTOR FAMILY 3-like [Cicer arietinum]	Phaseolus vulgaris hypothetical protein (PHAVU_011G112700g) mRNA, complete cds	Protein STRUBBELIG-RECEPTOR FAMILY 3 OS=Arabidopsis thaliana GN=SRF3 PE=2 SV=1	Leucine rich repeat//Leucine Rich Repeat//Alphaherpesvirus glycoprotein E//SOCE-associated regulatory factor of calcium homoeostasis
Cluster-8255.29955	0	20.8762	--	8.5347e-06	0.00028101	Down	Yes	PREDICTED: transcription initiation factor TFIID subunit 6-like [Glycine max]	PREDICTED: Glycine max transcription initiation factor TFIID subunit 6-like (LOC100783444), mRNA	Transcription initiation factor TFIID subunit 6 OS=Arabidopsis thaliana GN=TAF6 PE=1 SV=1	TAF6 C-terminal HEAT repeat domain//EF hand//EF-hand domain//EF-hand domain pair//EF hand
Cluster-8255.68269	0	60.3547	--	8.9291e-06	0.0002921	Down	Yes	hypothetical protein PHAVU_001G218500g [Phaseolus vulgaris]>gi|561036713|gb|ESW35243.1| hypothetical protein PHAVU_001G218500g [Phaseolus vulgaris]	Phaseolus vulgaris hypothetical protein (PHAVU_001G218500g) mRNA, complete cds	Probable WRKY transcription factor 47 OS=Arabidopsis thaliana GN=WRKY47 PE=2 SV=2
Cluster-8255.52079	0	44.5643	--	9.1866e-06	0.00029994	Down	Yes	PREDICTED: calcium-dependent protein kinase 28-like isoform X1 [Glycine max]>gi|571527981|ref|XP_006599338.1| PREDICTED: calcium-dependent protein kinase 28-like isoform X2 [Glycine max]	PREDICTED: Glycine max calcium-dependent protein kinase 28-like (LOC100798941), transcript variant X2, mRNA	Calcium-dependent protein kinase 28 OS=Arabidopsis thaliana GN=CPK28 PE=1 SV=1	Protein kinase domain//EF hand//EF-hand domain pair//EF-hand domain//Lipopolysaccharide kinase (Kdo/WaaP) family//EF hand//Elongation factor SelB, winged helix//EF-hand domain pair//Secreted protein acidic and rich in cysteine Ca binding region//Protein tyrosine kinase//Global regulator protein family//Cytoskeletal-regulatory complex EF hand
Cluster-8255.73197	0	37.6068	--	9.511e-06	0.00030914	Down	Yes	PREDICTED: protein FAR1-RELATED SEQUENCE 5-like [Jatropha curcas]>gi|643728795|gb|KDP36732.1| hypothetical protein JCGZ_08023 [Jatropha curcas]	PREDICTED: Pyrus x bretschneideri protein FAR1-RELATED SEQUENCE 9 (LOC103949522), transcript variant X2, mRNA	Protein FAR1-RELATED SEQUENCE 5 OS=Arabidopsis thaliana GN=FRS5 PE=2 SV=1	SWIM zinc finger//Membrane transport protein
Cluster-8255.18420	0	20.8124	--	9.5792e-06	0.00031096	Down	Yes
Cluster-8255.77568	0	20.7248	--	9.8334e-06	0.0003184	Down	Yes	metallothionein [Medicago truncatula]	PREDICTED: Camelina sativa metallothionein-like protein 2B (LOC104734244), mRNA	Metallothionein-like protein 2 OS=Cicer arietinum PE=3 SV=2	Metallothionein
Cluster-8255.98066	0	47.9922	--	1.0046e-05	0.00032425	Down	Yes	PREDICTED: putative leucine-rich repeat receptor-like serine/threonine-protein kinase At2g14440 isoform X1 [Cicer arietinum]	Phaseolus vulgaris hypothetical protein (PHAVU_007G102400g) mRNA, complete cds	Putative leucine-rich repeat receptor-like serine/threonine-protein kinase At2g14440 OS=Arabidopsis thaliana GN=At2g14440 PE=3 SV=1	Leucine rich repeat//Leucine Rich Repeat
Cluster-22675.0	0	20.8852	--	1.0336e-05	0.00033183	Down	Yes	hypothetical protein PHYSODRAFT_285996 [Phytophthora sojae]>gi|348678046|gb|EGZ17863.1| hypothetical protein PHYSODRAFT_285996 [Phytophthora sojae]	Caenorhabditis elegans Non-coding transcript of sams-4 (sams-4), miscRNA	S-adenosylmethionine synthase OS=Dictyostelium discoideum GN=metK PE=1 SV=1	S-adenosylmethionine synthetase, N-terminal domain//S-adenosylmethionine synthetase, C-terminal domain//S-adenosylmethionine synthetase, central domain
Cluster-8255.41623	0	20.727	--	1.083e-05	0.0003456	Down	Yes	PREDICTED: carbonic anhydrase, chloroplastic isoform X2 [Glycine max]			Alternative oxidase
Cluster-8255.94495	0	20.5295	--	1.1484e-05	0.00036457	Down	Yes	PREDICTED: basic 7S globulin-like [Jatropha curcas]		Basic 7S globulin OS=Glycine max GN=BG PE=1 SV=2
Cluster-8255.90518	0	20.4069	--	1.1913e-05	0.00037706	Down	Yes	PREDICTED: RING-H2 finger protein ATL39 [Cicer arietinum]			Fungal mating-type pheromone
Cluster-8255.98479	0	20.4002	--	1.1936e-05	0.00037758	Down	Yes	hypothetical protein POPTR_0006s03100g [Populus trichocarpa]>gi|550335347|gb|EEE92382.2| hypothetical protein POPTR_0006s03100g [Populus trichocarpa]	Phaseolus vulgaris hypothetical protein (PHAVU_001G116800g) mRNA, complete cds	Protein sym-1 OS=Neurospora crassa (strain ATCC 24698 / 74-OR23-1A / CBS 708.71 / DSM 1257 / FGSC 987) GN=sym-1 PE=3 SV=2	Mpv17 / PMP22 family
Cluster-8255.95871	0	20.2607	--	1.2446e-05	0.00039233	Down	Yes	hypothetical protein PHAVU_010G092300g [Phaseolus vulgaris]>gi|561008032|gb|ESW06981.1| hypothetical protein PHAVU_010G092300g [Phaseolus vulgaris]	Trifolium pratense genome assembly redclover, chromosome : chr2	Ethylene-responsive transcription factor RAP2-11 OS=Arabidopsis thaliana GN=RAP2-11 PE=2 SV=1	AP2 domain//Stem cell factor//Tetraspanin family
Cluster-25963.0	0	20.4011	--	1.3154e-05	0.00041291	Down	Yes
Cluster-8255.52811	0	20.3008	--	1.355e-05	0.00042405	Down	Yes
Cluster-8255.110791	0	20.2882	--	1.3601e-05	0.00042557	Down	Yes	PREDICTED: uncharacterized protein LOC104759285 [Camelina sativa]		Uncharacterized mitochondrial protein AtMg00310 OS=Arabidopsis thaliana GN=AtMg00310 PE=4 SV=1
Cluster-8255.40451	0	20.1819	--	1.4038e-05	0.00043762	Down	Yes	E3 ubiquitin-protein ligase BRE1-like 1 [Glycine soja]	PREDICTED: Glycine max E3 ubiquitin-protein ligase BRE1-like 1-like (LOC100790337), transcript variant X1, mRNA	E3 ubiquitin-protein ligase BRE1-like 1 OS=Arabidopsis thaliana GN=HUB1 PE=1 SV=1	Zinc finger, C3HC4 type (RING finger)//Leucine-rich repeats of kinetochore protein Cenp-F/LEK1//Ring finger domain//Zinc finger, C3HC4 type (RING finger)//zinc-RING finger domain//TPR/MLP1/MLP2-like protein//RING-H2 zinc finger
Cluster-8255.33785	0	19.9904	--	1.4865e-05	0.00046066	Down	Yes
Cluster-33222.6	0	23.7618	--	1.5382e-05	0.00047513	Down	Yes	hypothetical protein PHAVU_007G162900g [Phaseolus vulgaris]>gi|561017713|gb|ESW16517.1| hypothetical protein PHAVU_007G162900g [Phaseolus vulgaris]	Salpingoeca rosetta Ras2 mRNA	60S ribosomal protein L4 OS=Tetrahymena thermophila (strain SB210) GN=RPL4 PE=1 SV=1	Penicillin amidase//Ribosomal protein L4/L1 family
Cluster-8255.97013	0	19.8708	--	1.5409e-05	0.00047576	Down	Yes
Cluster-8255.46207	0	23.6948	--	1.6532e-05	0.00050634	Down	Yes	hypothetical protein MTR_1g073220 [Medicago truncatula]			Zinc knuckle
Cluster-8255.47249	0	19.8916	--	1.6871e-05	0.00051569	Down	Yes	Cytosolic endo-beta-N-acetylglucosaminidase [Glycine soja]	PREDICTED: Glycine max cytosolic endo-beta-N-acetylglucosaminidase-like (LOC100812235), mRNA	Cytosolic endo-beta-N-acetylglucosaminidase 1 OS=Arabidopsis thaliana GN=ENGASE1 PE=1 SV=1	Glycosyl hydrolase family 85
Cluster-8255.92384	0	19.7684	--	1.7502e-05	0.00053274	Down	Yes	hypothetical protein glysoja_018170 [Glycine soja]	PREDICTED: Gossypium raimondii uncharacterized LOC105788189 (LOC105788189), transcript variant X2, mRNA		Protein of unknown function (DUF1049)//Protein kinase C terminal domain
Cluster-8255.33055	0	19.7328	--	1.769e-05	0.00053758	Down	Yes	hypothetical protein PHAVU_010G097000g [Phaseolus vulgaris]>gi|561008090|gb|ESW07039.1| hypothetical protein PHAVU_010G097000g [Phaseolus vulgaris]	PREDICTED: Glycine max uncharacterized LOC100799791 (LOC100799791), transcript variant X2, mRNA	AT-hook motif nuclear-localized protein 11 OS=Arabidopsis thaliana GN=AHL11 PE=2 SV=1	AT hook motif
Cluster-8255.24594	0	19.7298	--	1.7705e-05	0.00053796	Down	Yes
Cluster-8255.44711	0	136.686	--	1.9109e-05	0.00057761	Down	Yes	hypothetical protein MTR_7g083260 [Medicago truncatula]			hAT family C-terminal dimerisation region//Integrase core domain
Cluster-8255.111827	0	19.599	--	2.0293e-05	0.00060857	Down	Yes	Putative LRR receptor-like serine/threonine-protein kinase [Glycine soja]	Lotus japonicus genomic DNA, clone: LjT42M11, TM2098, complete sequence	Probable LRR receptor-like serine/threonine-protein kinase At4g08850 OS=Arabidopsis thaliana GN=At4g08850 PE=2 SV=3	Protein kinase domain//Protein tyrosine kinase//Immunoreceptor tyrosine-based activation motif
Cluster-8255.78827	0	19.4498	--	2.1214e-05	0.00063358	Down	Yes	PREDICTED: LOW QUALITY PROTEIN: putative disease resistance protein At3g14460 [Cicer arietinum]		Putative disease resistance RPP13-like protein 1 OS=Arabidopsis thaliana GN=RPPL1 PE=3 SV=1	NB-ARC domain//Leucine rich repeat
Cluster-8255.74452	0	19.4202	--	2.1403e-05	0.00063845	Down	Yes	PREDICTED: uncharacterized protein LOC100808214 isoform X2 [Glycine max]>gi|571447247|ref|XP_006577332.1| PREDICTED: uncharacterized protein LOC100808214 isoform X3 [Glycine max]>gi|571447249|ref|XP_003520857.2| PREDICTED: uncharacterized protein LOC100808214 isoform X1 [Glycine max]	Lotus japonicus genomic DNA, clone: LjB309G02, BM2152, complete sequence		Transposase, Mutator family//WRKY DNA -binding domain//Bacterial ABC transporter protein EcsB//SWIM zinc finger
Cluster-35239.1	0	19.4105	--	2.1465e-05	0.00064017	Down	Yes	unnamed protein product [Coffea canephora]		Pathogenesis-related leaf protein 6 OS=Solanum lycopersicum GN=PR1B1 PE=1 SV=2
Cluster-8255.38357	0	19.233	--	2.2637e-05	0.00067068	Down	Yes	PREDICTED: protein cereblon-like isoform X1 [Cicer arietinum]	PREDICTED: Cicer arietinum protein cereblon-like (LOC101508437), transcript variant X3, mRNA	Protein cereblon OS=Danio rerio GN=crbn PE=1 SV=1	Domain of unknown function (DUF3377)//ATP-dependent protease La (LON) substrate-binding domain
Cluster-8255.51266	0	19.233	--	2.2637e-05	0.00067068	Down	Yes	PREDICTED: protein cereblon-like isoform X1 [Cicer arietinum]	PREDICTED: Cicer arietinum protein cereblon-like (LOC101508437), transcript variant X3, mRNA	Protein cereblon OS=Danio rerio GN=crbn PE=1 SV=1	ATP-dependent protease La (LON) substrate-binding domain//Domain of unknown function (DUF3377)
Cluster-8255.36468	0	19.1877	--	2.2948e-05	0.00067829	Down	Yes	hypothetical protein PHAVU_008G008100g [Phaseolus vulgaris]>gi|561012313|gb|ESW11174.1| hypothetical protein PHAVU_008G008100g [Phaseolus vulgaris]	PREDICTED: Glycine max uncharacterized LOC100802020 (LOC100802020), mRNA	Putative glutamine amidotransferase-like protein RP404 OS=Rickettsia prowazekii (strain Madrid E) GN=RP404 PE=3 SV=1	Peptidase C26
Cluster-8255.121806	0	19.2019	--	2.5182e-05	0.00073705	Down	Yes	PREDICTED: basic form of pathogenesis-related protein 1-like [Jatropha curcas]		Pathogenesis-related protein 1B OS=Nicotiana tabacum PE=2 SV=1
Cluster-28462.2	0	19.1862	--	2.53e-05	0.00073901	Down	Yes	hypothetical protein [Beta vulgaris subsp. vulgaris]			Clostridium neurotoxin, N-terminal receptor binding
Cluster-8255.47173	0	18.9397	--	2.7232e-05	0.00078902	Down	Yes		PREDICTED: Glycine max mediator of RNA polymerase II transcription subunit 16-like (LOC100793949), transcript variant X2, mRNA
Cluster-8255.76365	0	18.8811	--	2.7715e-05	0.00080195	Down	Yes	General transcription factor IIH subunit 4 [Glycine soja]	PREDICTED: Cicer arietinum general transcription factor IIH subunit 4 (LOC101502894), mRNA	General transcription factor IIH subunit 4 OS=Mus musculus GN=Gtf2h4 PE=2 SV=1	Transcription factor Tfb2//dTDP-4-dehydrorhamnose 3,5-epimerase
Cluster-8255.85820	0	46.6293	--	2.8927e-05	0.00083336	Down	Yes	PREDICTED: uncharacterized protein LOC100810563 [Glycine max]	PREDICTED: Glycine max uncharacterized LOC100810563 (LOC100810563), mRNA	F-actin-capping protein subunit alpha OS=Arabidopsis thaliana GN=At3g05520 PE=2 SV=2	PB1 domain
Cluster-8255.62960	0	19.0578	--	2.8994e-05	0.00083513	Down	Yes
Cluster-8255.88779	0	18.4429	--	3.483e-05	0.00098117	Down	Yes
Cluster-8255.34003	0	18.4445	--	3.8368e-05	0.001068	Down	Yes	histidine kinase 1A [Lotus japonicus]	Pisum sativum histidine kinase 1 (HK1) gene, complete sequence	Histidine kinase 4 OS=Arabidopsis thaliana GN=AHK4 PE=1 SV=1
Cluster-8255.64305	0	69.2734	--	3.8575e-05	0.0010728	Down	Yes	Integrin-linked protein kinase [Medicago truncatula]>gi|355512357|gb|AES93980.1| Serine/Threonine kinase family protein [Medicago truncatula]	Phaseolus vulgaris hypothetical protein (PHAVU_002G162700g) mRNA, complete cds	Light-sensor Protein kinase OS=Ceratodon purpureus GN=PHY1 PE=3 SV=3	Thymopoietin protein//Lipopolysaccharide kinase (Kdo/WaaP) family//Protein tyrosine kinase//Protein kinase domain
Cluster-8255.12620	0	24.0587	--	4.0317e-05	0.0011149	Down	Yes	unknown [Arachis hypogaea]	PREDICTED: Glycine max uncharacterized LOC100797684 (LOC100797684), mRNA		Ribonuclease E/G family
Cluster-35129.0	0	18.2499	--	4.0664e-05	0.0011227	Down	Yes	hypothetical protein VITISV_024648 [Vitis vinifera]		Uncharacterized mitochondrial protein AtMg00810 OS=Arabidopsis thaliana GN=AtMg00810 PE=4 SV=1
Cluster-8255.76245	0	69.8026	--	4.1148e-05	0.0011329	Down	Yes	Cytochrome P450 [Medicago truncatula]>gi|355481903|gb|AES63106.1| cytochrome P450 family protein [Medicago truncatula]		Cytochrome P450 76A2 OS=Solanum melongena GN=CYP76A2 PE=2 SV=1	Cytochrome P450
Cluster-8255.36171	0	18.192	--	4.1377e-05	0.0011382	Down	Yes	PREDICTED: putative ribonuclease H protein At1g65750 [Prunus mume]		Uncharacterized mitochondrial protein AtMg00310 OS=Arabidopsis thaliana GN=AtMg00310 PE=4 SV=1
Cluster-32581.0	0	18.1177	--	4.2313e-05	0.0011617	Down	Yes
Cluster-8255.66508	0	18.0881	--	4.2692e-05	0.0011708	Down	Yes	PREDICTED: ER membrane protein complex subunit 6 isoform X1 [Cicer arietinum]	Glycine max uncharacterized LOC100526986 (LOC100526986), mRNA	ER membrane protein complex subunit 6 OS=Bos taurus GN=EMC6 PE=3 SV=1	Influenza non-structural protein (NS1)
Cluster-28358.0	0	18.1868	--	4.5692e-05	0.0012428	Down	Yes
Cluster-8255.10719	0	18.1095	--	4.6754e-05	0.0012701	Down	Yes	PREDICTED: uncharacterized protein LOC103844431 [Brassica rapa]		Putative ribonuclease H protein At1g65750 OS=Arabidopsis thaliana GN=At1g65750 PE=3 SV=1	Ribosomal L40e family//P53 transactivation motif//Reovirus viral attachment protein sigma 1
Cluster-8255.100517	0	18.0636	--	4.7398e-05	0.0012853	Down	Yes
Cluster-8255.89734	0	81.7221	--	5.1976e-05	0.0013982	Down	Yes	U-box domain-containing protein 3 [Glycine soja]	Phaseolus vulgaris hypothetical protein (PHAVU_010G092100g) mRNA, complete cds	U-box domain-containing protein 15 OS=Arabidopsis thaliana GN=PUB15 PE=2 SV=2	BESS motif//Armadillo/beta-catenin-like repeat//HEAT repeat
Cluster-8255.78094	0	41.7657	--	5.3092e-05	0.0014237	Down	Yes	PREDICTED: histone-lysine N-methyltransferase setd3-like [Glycine max]	PREDICTED: Glycine max histone-lysine N-methyltransferase setd3-like (LOC100778387), mRNA	Protein PLASTID TRANSCRIPTIONALLY ACTIVE 14 OS=Arabidopsis thaliana GN=PTAC14 PE=1 SV=1	Nepovirus coat protein, central domain//Photosystem I psaG / psaK//Elongation factor 1 gamma, conserved domain//SET domain
Cluster-8255.73673	0	19.1982	--	5.3218e-05	0.0014261	Down	Yes	PREDICTED: adipocyte plasma membrane-associated protein-like [Glycine max]	Lotus japonicus cDNA, clone: LjFL2-021-CB04, HTC	Protein STRICTOSIDINE SYNTHASE-LIKE 3 OS=Arabidopsis thaliana GN=SSL3 PE=2 SV=1	Proteasome subunit A N-terminal signature//Strictosidine synthase//Arylesterase//NHL repeat
Cluster-8255.39726	0	17.9099	--	5.4738e-05	0.0014614	Down	Yes
Cluster-8255.98086	0	19.6585	--	5.6579e-05	0.0015058	Down	Yes	PREDICTED: uncharacterized protein LOC101497853 [Cicer arietinum]	PREDICTED: Glycine max uncharacterized LOC100819482 (LOC100819482), transcript variant X2, misc_RNA
Cluster-8255.55595	0	17.774	--	5.699e-05	0.0015144	Down	Yes	TIR-NBS-LRR-type disease resistance protein, partial [Caragana korshinskii]		Disease resistance protein TAO1 OS=Arabidopsis thaliana GN=TAO1 PE=3 SV=1	NB-ARC domain
Cluster-8255.22922	0	19.348	--	5.9726e-05	0.0015799	Down	Yes	hypothetical protein PHAVU_009G073300g [Phaseolus vulgaris]>gi|561009865|gb|ESW08772.1| hypothetical protein PHAVU_009G073300g [Phaseolus vulgaris]	Lotus japonicus clone JCVI-FLLj-22C18 unknown mRNA	U-box domain-containing protein 30 OS=Arabidopsis thaliana GN=PUB30 PE=2 SV=1	Zinc-finger of the MIZ type in Nse subunit//U-box domain//Armadillo/beta-catenin-like repeat
Cluster-8255.80729	0	37.8414	--	6.2162e-05	0.0016353	Down	Yes	PREDICTED: 2-oxoglutarate-dependent dioxygenase AOP3-like [Glycine max]>gi|734358570|gb|KHN14923.1| Gibberellin 20 oxidase 3 [Glycine soja]		Probable 2-oxoglutarate-dependent dioxygenase AOP1 (Fragment) OS=Arabidopsis thaliana GN=AOP1 PE=2 SV=1	2OG-Fe(II) oxygenase superfamily
Cluster-8255.87915	0	29.3833	--	6.5909e-05	0.0017205	Down	Yes	PREDICTED: coiled-coil domain-containing protein SCD2-like isoform X3 [Cicer arietinum]	PREDICTED: Glycine max plectin-like (LOC100805810), mRNA	Coiled-coil domain-containing protein SCD2 OS=Arabidopsis thaliana GN=SCD2 PE=1 SV=1	Bacterial regulatory proteins, luxR family
Cluster-8255.28492	0	17.3448	--	7.1439e-05	0.0018474	Down	Yes
Cluster-25010.0	0	17.3262	--	7.1838e-05	0.0018552	Down	Yes	PREDICTED: 60S ribosomal protein L10 [Erythranthe guttatus]	Oryza sativa (indica cultivar-group) cDNA clone:OSIGCRA107E01, full insert sequence	60S ribosomal protein L10 OS=Tetrahymena thermophila (strain SB210) GN=RPL10 PE=1 SV=1	Tetratricopeptide repeat//Ribosomal protein L16p/L10e
Cluster-8255.85782	0	17.2386	--	7.3744e-05	0.0018987	Down	Yes
Cluster-8255.67172	0	66.8245	--	7.505e-05	0.0019284	Down	Yes	PREDICTED: protein SMG7-like [Cicer arietinum]>gi|502098470|ref|XP_004491241.1| PREDICTED: protein SMG7-like [Cicer arietinum]	PREDICTED: Cicer arietinum protein SMG7-like (LOC101504757), transcript variant X2, mRNA	Protein SMG7 OS=Arabidopsis thaliana GN=SMG7 PE=2 SV=1	TPR repeat//Proteasome subunit A N-terminal signature
Cluster-8255.20241	0	39.8552	--	7.5181e-05	0.0019314	Down	Yes	PREDICTED: organic cation/carnitine transporter 3-like [Glycine max]		Organic cation/carnitine transporter 3 OS=Arabidopsis thaliana GN=OCT3 PE=2 SV=1	UL73 viral envelope glycoprotein//Major Facilitator Superfamily//Triple QxxK/R motif-containing protein family//Ellis van Creveld protein 2 like protein//Sugar (and other) transporter
Cluster-30098.0	0	17.1643	--	7.5404e-05	0.0019368	Down	Yes
Cluster-35456.0	0	16.9988	--	7.9258e-05	0.0020232	Down	Yes	hypothetical protein PHAVU_001G209200g [Phaseolus vulgaris]>gi|561036597|gb|ESW35127.1| hypothetical protein PHAVU_001G209200g [Phaseolus vulgaris]	Phaseolus vulgaris hypothetical protein (PHAVU_001G209200g) mRNA, complete cds	Probable pectinesterase/pectinesterase inhibitor 7 OS=Arabidopsis thaliana GN=PME7 PE=2 SV=1	Plant invertase/pectin methylesterase inhibitor//NADH dehydrogenase subunit 2 C-terminus//Pectinesterase//Peptidase S39
Cluster-8255.77985	0	17.295	--	8.0025e-05	0.0020394	Down	Yes	Nucleosome assembly protein 1-like 1-A [Triticum urartu]		Nucleosome assembly protein 1;1 OS=Oryza sativa subsp. japonica GN=NAP1;1 PE=2 SV=1
Cluster-8255.25476	0	19.2843	--	8.2026e-05	0.0020827	Down	Yes	tRNA (guanine(10)-N2)-methyltransferase like [Glycine soja]	Phaseolus vulgaris hypothetical protein (PHAVU_002G205600g) mRNA, complete cds	tRNA (guanine(10)-N2)-methyltransferase homolog OS=Xenopus laevis GN=trmt11 PE=2 SV=1	Probable N6-adenine methyltransferase
Cluster-8255.20075	0	17.1688	--	8.3067e-05	0.0021063	Down	Yes
Cluster-8255.28477	0	123.889	--	9.2e-05	0.0022999	Down	Yes	PREDICTED: uncharacterized protein LOC102665160 isoform X1 [Glycine max]>gi|734362388|gb|KHN16072.1| hypothetical protein glysoja_012048 [Glycine soja]	PREDICTED: Glycine max uncharacterized LOC100797988 (LOC100797988), mRNA
Cluster-8255.64664	0	98.741	--	9.3373e-05	0.0023289	Down	Yes	PPR containing plant protein [Medicago truncatula]	Trifolium pratense genome assembly redclover, chromosome : chr2	Pentatricopeptide repeat-containing protein At3g04130, mitochondrial OS=Arabidopsis thaliana GN=At3g04130 PE=2 SV=2	Region in Clathrin and VPS//Pex19 protein family//Influenza Matrix protein (M1) C-terminal domain
Cluster-8255.848	0	16.6705	--	9.6413e-05	0.0023941	Down	Yes	PREDICTED: putative disease resistance protein At3g14460 [Cicer arietinum]		Putative disease resistance RPP13-like protein 1 OS=Arabidopsis thaliana GN=RPPL1 PE=3 SV=1	Leucine rich repeat
Cluster-8255.78498	0	301.09	--	0.00010287	0.0025379	Down	Yes	hypothetical protein glysoja_037523 [Glycine soja]	PREDICTED: Glycine max uncharacterized LOC100819235 (LOC100819235), misc_RNA
Cluster-8255.42782	0	16.6231	--	0.00010782	0.0026471	Down	Yes	uncharacterized protein LOC100306221 [Glycine max]>gi|255627913|gb|ACU14301.1| unknown [Glycine max]>gi|734435568|gb|KHN47829.1| Cytochrome c-type biogenesis protein CcmH [Glycine soja]	Medicago truncatula chromosome 5 clone mth2-54e16, COMPLETE SEQUENCE	Cytochrome c-type biogenesis CcmH-like mitochondrial protein OS=Oryza sativa subsp. indica GN=CCMH PE=3 SV=1	DNA directed RNA polymerase, 7 kDa subunit
Cluster-8255.91567	0	16.5621	--	0.0001098	0.0026893	Down	Yes	unknown [Lotus japonicus]		Protein RALF-like 34 OS=Arabidopsis thaliana GN=RALFL34 PE=2 SV=1
Cluster-8255.75902	0	16.3706	--	0.0001163	0.0028311	Down	Yes
Cluster-8255.17863	0	16.3319	--	0.00011766	0.0028597	Down	Yes				Thrombin light chain
Cluster-8255.43821	0	16.2287	--	0.00012139	0.0029345	Down	Yes				PGC7/Stella/Dppa3 domain//Presenilin
Cluster-8255.110480	0	16.508	--	0.00012315	0.0029705	Down	Yes
Cluster-8255.48858	0	16.2036	--	0.00013482	0.0032152	Down	Yes	PREDICTED: heavy metal-associated isoprenylated plant protein 26-like [Cicer arietinum]	Phaseolus vulgaris hypothetical protein (PHAVU_003G022400g) mRNA, complete cds	Heavy metal-associated isoprenylated plant protein 26 OS=Arabidopsis thaliana GN=HIPP26 PE=1 SV=1	Heavy-metal-associated domain
Cluster-8255.101043	0	16.0393	--	0.00014163	0.0033555	Down	Yes	hypothetical protein PHAVU_010G097000g [Phaseolus vulgaris]>gi|561008090|gb|ESW07039.1| hypothetical protein PHAVU_010G097000g [Phaseolus vulgaris]	PREDICTED: Glycine max uncharacterized LOC100799791 (LOC100799791), transcript variant X2, mRNA	AT-hook motif nuclear-localized protein 9 OS=Arabidopsis thaliana GN=AHL9 PE=2 SV=1	AT hook motif
Cluster-8255.104867	0	16.026	--	0.0001422	0.0033653	Down	Yes	Disease resistance RPP8-like protein [Medicago truncatula]>gi|355521313|gb|AET01767.1| NB-ARC domain disease resistance protein, putative [Medicago truncatula]			NB-ARC domain
Cluster-8255.75511	0	128.303	--	0.00014217	0.0033653	Down	Yes	PREDICTED: probable anion transporter 5-like [Glycine max]>gi|734392610|gb|KHN27709.1| Putative anion transporter 5 [Glycine soja]	Lotus japonicus genomic DNA, chromosome 3, clone: LjT03G11, TM0842a, complete sequence	Probable anion transporter 5 OS=Arabidopsis thaliana GN=ANTR5 PE=2 SV=1	Major Facilitator Superfamily//ATP synthase protein 8//Peroxidase
Cluster-8255.126182	0	16.0194	--	0.00014248	0.0033716	Down	Yes	PREDICTED: zinc finger MYM-type protein 1-like [Erythranthe guttatus]		Zinc finger MYM-type protein 1 OS=Homo sapiens GN=ZMYM1 PE=2 SV=1	hAT family C-terminal dimerisation region//Alpha-2-macroglobulin RAP, C-terminal domain
Cluster-8255.67179	0	24.2652	--	0.00014285	0.0033782	Down	Yes	PREDICTED: cysteine proteinase [Glycine max]	PREDICTED: Glycine max cysteine proteinase (LOC547734), mRNA	Thiol protease aleurain-like OS=Arabidopsis thaliana GN=At3g45310 PE=2 SV=1	Papain family cysteine protease
Cluster-8255.92637	0	15.8315	--	0.00015081	0.00354	Down	Yes	hypothetical protein PHAVU_010G002600g [Phaseolus vulgaris]>gi|561006957|gb|ESW05906.1| hypothetical protein PHAVU_010G002600g [Phaseolus vulgaris]
Cluster-8255.47183	0	87.0068	--	0.0001524	0.0035726	Down	Yes	hypothetical protein PHAVU_002G295600g [Phaseolus vulgaris]>gi|561033551|gb|ESW32130.1| hypothetical protein PHAVU_002G295600g [Phaseolus vulgaris]	PREDICTED: Glycine max probable inactive receptor kinase At4g23740-like (LOC100804799), transcript variant X8, mRNA	Probable inactive receptor kinase At4g23740 OS=Arabidopsis thaliana GN=At4g23740 PE=2 SV=1	Protein tyrosine kinase//Leucine Rich Repeat//Leucine rich repeat//Protein kinase domain
Cluster-8255.35014	0	15.7669	--	0.0001538	0.0036014	Down	Yes	ATP-dependent RNA helicase chl1 [Medicago truncatula]	PREDICTED: Glycine max uncharacterized LOC100305733 (LOC100305733), transcript variant X1, mRNA	Probable ATP-dependent RNA helicase DDX11 OS=Mus musculus GN=Ddx11 PE=2 SV=1	Helicase C-terminal domain//DEAD_2//SNF2 family N-terminal domain//Type III restriction enzyme, res subunit//Cellulase (glycosyl hydrolase family 5)
Cluster-8255.11525	0	15.9949	--	0.00015832	0.003693	Down	Yes
Cluster-8255.54022	0	15.9726	--	0.00015937	0.0037147	Down	Yes
Cluster-8255.21518	0	15.9273	--	0.00016154	0.0037572	Down	Yes
Cluster-8255.77634	0	51.1258	--	0.00016521	0.0038339	Down	Yes	PREDICTED: ethylene receptor-like isoform X1 [Glycine max]>gi|571475696|ref|XP_006586744.1| PREDICTED: ethylene receptor-like isoform X2 [Glycine max]>gi|571475698|ref|XP_006586745.1| PREDICTED: ethylene receptor-like isoform X3 [Glycine max]>gi|571475700|ref|XP_006586746.1| PREDICTED: ethylene receptor-like isoform X4 [Glycine max]>gi|571475702|ref|XP_006586747.1| PREDICTED: ethylene receptor-li…	PREDICTED: Glycine max ethylene receptor-like (LOC100795799), transcript variant X6, mRNA	Ethylene receptor OS=Malus domestica GN=ETR1 PE=2 SV=1	GAF domain//Enolase, C-terminal TIM barrel domain//Enolase, N-terminal domain//Response regulator receiver domain//GAF domain//Chitin recognition protein//His Kinase A (phospho-acceptor) domain
Cluster-8255.122625	0	15.8397	--	0.00016582	0.0038456	Down	Yes	translation initiation factor 5A, partial [Guillardia theta CCMP2712]>gi|551668960|ref|XP_005837239.1| translation initiation factor 5A [Guillardia theta CCMP2712]>gi|428181349|gb|EKX50213.1| translation initiation factor 5A, partial [Guillardia theta CCMP2712]>gi|428181395|gb|EKX50259.1| translation initiation factor 5A [Guillardia theta CCMP2712]	Phytophthora parasitica INRA-310 translation elongation factor IF5A mRNA	Eukaryotic translation initiation factor 5A-3 OS=Arabidopsis thaliana GN=ELF5A-3 PE=2 SV=1	Eukaryotic elongation factor 5A hypusine, DNA-binding OB fold
Cluster-8255.40400	0	15.5419	--	0.00018137	0.004158	Down	Yes	PREDICTED: WAT1-related protein At4g30420-like [Cicer arietinum]	Glycine max cDNA, clone: GMFL01-02-G16	WAT1-related protein At4g30420 OS=Arabidopsis thaliana GN=At4g30420 PE=3 SV=1	EamA-like transporter family//c-SKI Smad4 binding domain
Cluster-8255.75078	0	80.7868	--	0.00018393	0.0042092	Down	Yes	PREDICTED: peptidyl-prolyl cis-trans isomerase G-like isoform X1 [Glycine max]	PREDICTED: Glycine max zinc finger CCCH domain-containing protein 13-like (LOC100819424), transcript variant X1, mRNA	Cylicin-2 OS=Bos taurus GN=CYLC2 PE=1 SV=1	Fatty acid desaturase
Cluster-8255.33826	0	15.4899	--	0.00018425	0.0042145	Down	Yes	Putative serine/threonine-protein kinase-like protein CCR3 [Glycine soja]	PREDICTED: Glycine max putative serine/threonine-protein kinase-like protein CCR3-like (LOC100798905), mRNA	Putative serine/threonine-protein kinase-like protein CCR3 OS=Arabidopsis thaliana GN=CCR3 PE=2 SV=1
Cluster-8255.5292	0	15.7409	--	0.0001885	0.0042969	Down	Yes	unnamed protein product [Albugo candida]		Choline transporter-like protein 2 OS=Dictyostelium discoideum GN=slc44a2 PE=3 SV=1
Cluster-8255.82526	0	15.3867	--	0.00019012	0.0043256	Down	Yes	PREDICTED: phytanoyl-CoA dioxygenase [Populus euphratica]	Glycine max phytanoyl-CoA dioxygenase domain-containing protein 1-like (LOC100788875), mRNA	Phytanoyl-CoA dioxygenase OS=Arabidopsis thaliana GN=PAHX PE=2 SV=2
Cluster-8255.18703	0	15.6503	--	0.00019363	0.0043935	Down	Yes	PREDICTED: uncharacterized protein LOC102662079, partial [Glycine max]			Protein of unknown function (DUF1049)
Cluster-8255.34446	0	23.7528	--	0.00019536	0.0044294	Down	Yes	Coiled-coil domain-containing protein 93 [Glycine soja]	PREDICTED: Glycine max coiled-coil domain-containing protein 93-like (LOC100806690), transcript variant X3, misc_RNA	Coiled-coil domain-containing protein 93 OS=Xenopus tropicalis GN=ccdc93 PE=2 SV=1	Golgi transport complex subunit 5//V-type ATPase 116kDa subunit family//Male accessory gland secretory protein
Cluster-8255.111038	0	15.4045	--	0.00020838	0.0046953	Down	Yes	PREDICTED: protein FAR1-RELATED SEQUENCE 5-like [Glycine max]		Protein FAR-RED IMPAIRED RESPONSE 1 OS=Arabidopsis thaliana GN=FAR1 PE=1 SV=1	SWIM zinc finger//Telomeric single stranded DNA binding POT1/CDC13
Cluster-8255.48740	0	15.4045	--	0.00020838	0.0046953	Down	Yes				Spin/Ssty Family
Cluster-8255.100706	0	15.155	--	0.00022467	0.0050112	Down	Yes	PREDICTED: sulfate transporter 1.3 [Cicer arietinum]>gi|502095052|ref|XP_004490363.1| PREDICTED: sulfate transporter 1.3 [Cicer arietinum]>gi|502095057|ref|XP_004490364.1| PREDICTED: sulfate transporter 1.3 [Cicer arietinum]>gi|502095062|ref|XP_004490365.1| PREDICTED: sulfate transporter 1.3 [Cicer arietinum]>gi|502095066|ref|XP_004490366.1| PREDICTED: sulfate transporter 1.3 [Cicer arietinum]>gi…	Phaseolus vulgaris hypothetical protein (PHAVU_009G028500g) mRNA, complete cds	Sulfate transporter 1.2 OS=Arabidopsis thaliana GN=SULTR1;2 PE=1 SV=1	Sulfate permease family
Cluster-8255.61866	0	15.1067	--	0.00022798	0.0050733	Down	Yes	hypothetical protein JCGZ_11717 [Jatropha curcas]			RNase H
Cluster-8255.52768	0	66.8799	--	0.00023055	0.0051236	Down	Yes	PREDICTED: synaptotagmin-4-like [Cicer arietinum]	PREDICTED: Glycine max synaptotagmin-5-like (LOC100777838), mRNA	Synaptotagmin-4 OS=Arabidopsis thaliana GN=SYT4 PE=2 SV=1	C2 domain//Synaptotagmin-like mitochondrial-lipid-binding domain
Cluster-8255.100268	0	15.2472	--	0.000241	0.005327	Down	Yes	PREDICTED: type I inositol 1,4,5-trisphosphate 5-phosphatase CVP2-like isoform X3 [Glycine max]	Medicago truncatula Inositol-1,4,5-trisphosphate 5-phosphatase (MTR_7g100070) mRNA, complete cds	Type I inositol polyphosphate 5-phosphatase 8 OS=Arabidopsis thaliana GN=IP5P8 PE=2 SV=1
Cluster-8255.25850	0	15.1179	--	0.00025048	0.0055104	Down	Yes
Cluster-8255.91734	0	144.169	--	0.00025078	0.0055149	Down	Yes	PREDICTED: structural maintenance of chromosomes protein 4-like isoform X1 [Glycine max]	PREDICTED: Glycine max structural maintenance of chromosomes protein 4-like (LOC100778712), transcript variant X1, mRNA	Structural maintenance of chromosomes protein 4 OS=Arabidopsis thaliana GN=SMC4 PE=1 SV=1	ABC transporter//Laminin Domain II//Ezrin/radixin/moesin family//SMC proteins Flexible Hinge Domain//AAA domain, putative AbiEii toxin, Type IV TA system
Cluster-8255.74160	0	14.9137	--	0.00026633	0.0058088	Down	Yes	BnaA01g11220D [Brassica napus]	Phaseolus vulgaris hypothetical protein (PHAVU_011G1684001g) mRNA, partial cds	G-type lectin S-receptor-like serine/threonine-protein kinase SD1-1 OS=Arabidopsis thaliana GN=SD11 PE=1 SV=1	Protein kinase domain//Domain of unknown function (DUF3403)//Protein tyrosine kinase//S-locus glycoprotein domain//Protein melan-A//Prp18 domain
Cluster-33284.0	0	14.9041	--	0.00026711	0.0058249	Down	Yes	hypothetical protein PHAVU_003G095000g [Phaseolus vulgaris]>gi|561027508|gb|ESW26148.1| hypothetical protein PHAVU_003G095000g [Phaseolus vulgaris]
Cluster-8255.28867	0	30.3808	--	0.00027367	0.0059551	Down	Yes	PREDICTED: protein NRT1/ PTR FAMILY 5.8-like [Cicer arietinum]	Phaseolus vulgaris hypothetical protein (PHAVU_004G022300g) mRNA, complete cds	Protein NRT1/ PTR FAMILY 5.8 OS=Arabidopsis thaliana GN=NPF5.8 PE=2 SV=1	POT family//Sec-independent protein translocase protein (TatC)//Major Facilitator Superfamily
Cluster-8255.57924	0	15.1224	--	0.00027624	0.0060034	Down	Yes	Universal stress protein A-like protein [Medicago truncatula]>gi|217075524|gb|ACJ86122.1| unknown [Medicago truncatula]>gi|355492988|gb|AES74191.1| adenine nucleotide alpha hydrolase superfamily protein [Medicago truncatula]>gi|388519485|gb|AFK47804.1| unknown [Medicago truncatula]	Glycine max uncharacterized LOC100306377 (LOC100306377), mRNA		Universal stress protein family
Cluster-8255.63226	0	86.9289	--	0.00027962	0.0060622	Down	Yes	PREDICTED: nodal modulator 1-like [Glycine max]	PREDICTED: Glycine max nodal modulator 1-like (LOC100815384), mRNA	Nodal modulator 1 OS=Homo sapiens GN=NOMO1 PE=1 SV=5	Fibronectin type III domain//Dioxygenase
Cluster-26999.3	0	14.7422	--	0.00028054	0.0060794	Down	Yes
Cluster-8255.23599	0	56.8032	--	0.00028284	0.006124	Down	Yes	PREDICTED: acylamino-acid-releasing enzyme-like isoform X1 [Glycine max]>gi|571480993|ref|XP_006588523.1| PREDICTED: acylamino-acid-releasing enzyme-like isoform X2 [Glycine max]>gi|734342643|gb|KHN10099.1| Acylamino-acid-releasing enzyme [Glycine soja]	PREDICTED: Glycine max acylamino-acid-releasing enzyme-like (LOC100812681), transcript variant X2, mRNA	Acylamino-acid-releasing enzyme OS=Mus musculus GN=Apeh PE=2 SV=3	Prenyltransferase and squalene oxidase repeat//alpha/beta hydrolase fold//Prolyl oligopeptidase family//X-Pro dipeptidyl-peptidase (S15 family)//Dienelactone hydrolase family
Cluster-8255.49738	0	24.5584	--	0.00028619	0.0061843	Down	Yes	PREDICTED: arginine/serine-rich protein PNISR-like isoform X3 [Glycine max]	PREDICTED: Glycine max arginine/serine-rich protein PNISR-like (LOC100785762), transcript variant X3, mRNA		Stage II sporulation protein E (SpoIIE)//Microsomal signal peptidase 12 kDa subunit (SPC12)//Putative methyltransferase (DUF3321)
Cluster-8255.57583	0	14.9998	--	0.00028643	0.0061878	Down	Yes	ubiquitin carboxyl-terminal hydrolase 6 [Arachis hypogaea]	Arachis hypogaea clone Unigene72306 ubiquitin carboxyl-terminal hydrolase 6 (UCH6) mRNA, complete cds	Ubiquitin carboxyl-terminal hydrolase 6 OS=Arabidopsis thaliana GN=UBP6 PE=1 SV=1	Small metal-binding protein//Ubiquitin carboxyl-terminal hydrolase//Ubiquitin-specific peptidase-like, SUMO isopeptidase//Ubiquitin family
Cluster-8255.35524	0	14.9799	--	0.00028813	0.0062192	Down	Yes	hypothetical protein H310_14105 [Aphanomyces invadans]>gi|574464196|gb|ETV91246.1| hypothetical protein H310_14105 [Aphanomyces invadans]	Tetrahymena thermophila SB210 60S ribosomal protein L18a partial mRNA	60S ribosomal protein L18a OS=Tetrahymena thermophila GN=RPL18A PE=1 SV=1	Ribosomal L18ae/LX protein domain
Cluster-8255.57598	0	14.9575	--	0.00029004	0.0062543	Down	Yes	PREDICTED: uncharacterized protein At1g04910-like isoform X1 [Glycine max]	PREDICTED: Glycine max uncharacterized LOC100798502 (LOC100798502), transcript variant X1, mRNA	Uncharacterized protein At1g04910 OS=Arabidopsis thaliana GN=At1g04910 PE=2 SV=1	Vitamin K-dependent gamma-carboxylase
Cluster-8255.22952	0	14.8833	--	0.00029652	0.0063768	Down	Yes	PREDICTED: wall-associated receptor kinase 2-like [Glycine max]		Wall-associated receptor kinase 1 OS=Arabidopsis thaliana GN=WAK1 PE=1 SV=2	Wall-associated receptor kinase galacturonan-binding
Cluster-8255.79325	0	14.7377	--	0.00030969	0.0066197	Down	Yes	putative basic helix-loop-helix protein BHLH3 [Lotus japonicus]	Phaseolus vulgaris hypothetical protein (PHAVU_001G156400g) mRNA, complete cds	Transcription factor bHLH7 OS=Arabidopsis thaliana GN=BHLH7 PE=2 SV=1	Helix-loop-helix DNA-binding domain
Cluster-8255.9381	0	14.6568	--	0.0003173	0.0067589	Down	Yes
Cluster-8255.57695	0	58.7813	--	0.00032763	0.0069555	Down	Yes	RecName: Full=High affinity sulfate transporter 2 [Stylosanthes hamata]>gi|607186|emb|CAA57711.1| high affinity sulphate transporter [Stylosanthes hamata]	S.hamata SHST1 mRNA for high affinity sulphate transporter	High affinity sulfate transporter 2 OS=Stylosanthes hamata GN=ST2 PE=2 SV=1	Ectropic viral integration site 2A protein (EVI2A)//Sulfate permease family
Cluster-26309.0	0	14.5432	--	0.00032835	0.0069669	Down	Yes
Cluster-8255.94226	0	50.2423	--	0.0003286	0.0069702	Down	Yes	galactose oxidase/kelch repeat protein [Medicago truncatula]	PREDICTED: Glycine max kelch domain-containing protein 4-like (LOC100818228), transcript variant X1, mRNA	Kelch domain-containing protein 4 OS=Pongo abelii GN=KLHDC4 PE=2 SV=1	Kelch motif//Kelch motif
Cluster-8255.42304	0	14.4979	--	0.00033288	0.0070492	Down	Yes	glutamine-tRNA ligase [Medicago truncatula]			Amino-transferase class IV//Glutaminyl-tRNA synthetase, non-specific RNA binding region part 1
Cluster-8255.102748	0	14.3976	--	0.00034316	0.0072403	Down	Yes	Protein IQ-DOMAIN 31 [Glycine soja]	PREDICTED: Glycine max uncharacterized LOC100781320 (LOC100781320), mRNA		IQ calmodulin-binding motif
Cluster-8255.35660	0	14.6969	--	0.00034615	0.0072887	Down	Yes	unknown [Lotus japonicus]	Glycine max NAC domain-containing protein 42-like (LOC100795553), mRNA	Transcription factor JUNGBRUNNEN 1 OS=Arabidopsis thaliana GN=JUB1 PE=1 SV=1	Sec8 exocyst complex component specific domain//No apical meristem (NAM) protein//Skp1 family, tetramerisation domain//Skp1 family, dimerisation domain
Cluster-8255.27280	0	17.4376	--	0.00035	0.0073607	Down	Yes	PREDICTED: acyltransferase-like protein At1g54570, chloroplastic-like [Glycine max]	PREDICTED: Glycine max acyltransferase-like protein At1g54570, chloroplastic-like (LOC100775444), mRNA	Acyltransferase-like protein At1g54570, chloroplastic OS=Arabidopsis thaliana GN=At1g54570 PE=2 SV=1	alpha/beta hydrolase fold//UcrQ family//Acyltransferase//Thioesterase domain//Diacylglycerol acyltransferase//Prolyl oligopeptidase family
Cluster-8255.47127	0	14.6353	--	0.00035252	0.0074033	Down	Yes	PREDICTED: golgin candidate 1-like [Glycine max]	PREDICTED: Glycine max golgin candidate 1-like (LOC100818676), mRNA	Golgin candidate 1 OS=Arabidopsis thaliana GN=GC1 PE=2 SV=2	Restriction endonuclease BglII//Fibrinogen alpha/beta chain family//SLIDE//Bacterial regulatory proteins, luxR family
Cluster-8255.52048	0	20.1613	--	0.00035302	0.007413	Down	Yes	hypothetical protein PHAVU_002G025900g [Phaseolus vulgaris]>gi|561030305|gb|ESW28884.1| hypothetical protein PHAVU_002G025900g [Phaseolus vulgaris]	PREDICTED: Glycine max uncharacterized LOC100787660 (LOC100787660), mRNA	Lysosomal amino acid transporter 1 OS=Caenorhabditis elegans GN=laat-1 PE=1 SV=2
Cluster-8255.30066	0	14.5707	--	0.00035934	0.0075237	Down	Yes
Cluster-8255.91885	0	14.5381	--	0.00036284	0.0075887	Down	Yes
Cluster-8255.8130	0	14.5284	--	0.00036388	0.0076054	Down	Yes	hypothetical protein BVRB_015740 [Beta vulgaris subsp. vulgaris]	Nemertesia antennina 28S ribosomal RNA gene, partial sequence
Cluster-8255.109062	0	14.5224	--	0.00036454	0.0076158	Down	Yes	PREDICTED: uncharacterized protein LOC104243599 [Nicotiana sylvestris]		Transposon Ty3-I Gag-Pol polyprotein OS=Saccharomyces cerevisiae (strain ATCC 204508 / S288c) GN=TY3B-I PE=3 SV=2
Cluster-8255.85950	0	14.4668	--	0.00037063	0.007724	Down	Yes	PREDICTED: zinc finger protein CONSTANS-LIKE 12 [Cicer arietinum]		Zinc finger protein CONSTANS-LIKE 12 OS=Arabidopsis thaliana GN=COL12 PE=2 SV=2	CCT motif
Cluster-8255.78557	0	14.4348	--	0.00037418	0.0077886	Down	Yes
Cluster-8255.104169	0	14.4185	--	0.00037601	0.0078202	Down	Yes
Cluster-8255.24375	0	14.4022	--	0.00037785	0.0078574	Down	Yes
Cluster-37302.0	0	14.3732	--	0.00038114	0.0079173	Down	Yes	unknown [Lotus japonicus]	Lotus japonicus clone JCVI-FLLj-10J16 unknown mRNA	Peroxidase 7 OS=Arabidopsis thaliana GN=PER7 PE=2 SV=1	Peroxidase
Cluster-8255.26945	0	14.3182	--	0.00038748	0.0080248	Down	Yes
Cluster-21271.0	0	15.3408	--	0.00040185	0.0082875	Down	Yes				ATP synthase protein 8
Cluster-8255.38031	0	14.0724	--	0.00041734	0.0085617	Down	Yes	PREDICTED: alcohol dehydrogenase-like 2 [Cicer arietinum]	PREDICTED: Citrus sinensis alcohol dehydrogenase-like 2-like (LOC102620534), transcript variant X4, mRNA	Alcohol dehydrogenase-like 1 OS=Arabidopsis thaliana GN=At1g22430 PE=2 SV=1	TrkA-N domain//UDP-glucose/GDP-mannose dehydrogenase family, NAD binding domain//Alcohol dehydrogenase GroES-like domain//D-isomer specific 2-hydroxyacid dehydrogenase, NAD binding domain//Zinc-binding dehydrogenase
Cluster-8255.47772	0	63.9048	--	0.00042237	0.008651	Down	Yes	PREDICTED: uncharacterized protein LOC101489957 isoform X1 [Cicer arietinum]>gi|502126538|ref|XP_004499345.1| PREDICTED: uncharacterized protein LOC101489957 isoform X1 [Cicer arietinum]	PREDICTED: Cicer arietinum uncharacterized LOC101489957 (LOC101489957), transcript variant X2, mRNA	Uncharacterized protein YqkD OS=Bacillus subtilis (strain 168) GN=yqkD PE=4 SV=1	Bacterial regulatory protein, arsR family//X-Pro dipeptidyl-peptidase (S15 family)//Dienelactone hydrolase family
Cluster-8255.61914	0	99.6708	--	0.00042262	0.0086537	Down	Yes	uncharacterized protein LOC100795535 [Glycine max]>gi|255636760|gb|ACU18714.1| unknown [Glycine max]>gi|734343276|gb|KHN10307.1| Secretory carrier-associated membrane protein [Glycine soja]	Glycine max cDNA, clone: GMFL01-19-E01	Secretory carrier-associated membrane protein OS=Pisum sativum GN=PSAM2 PE=2 SV=1	GRB2-binding adapter (GAPT)//SCAMP family//Outer membrane protein (OmpH-like)
Cluster-8255.117857	0	14.0041	--	0.0004261	0.0087085	Down	Yes	hypothetical protein PHAVU_005G146300g [Phaseolus vulgaris]>gi|561023614|gb|ESW22344.1| hypothetical protein PHAVU_005G146300g [Phaseolus vulgaris]	Arachis diogoi clone ADAF72 heat shock protein DnaJ mRNA, partial cds	Chaperone protein DnaJ OS=Bacillus amyloliquefaciens subsp. plantarum (strain DSM 23117 / BGSC 10A6 / FZB42) GN=dnaJ PE=3 SV=1
Cluster-8255.83260	0	14.2484	--	0.00043677	0.0088933	Down	Yes
Cluster-8255.42728	0	52.4013	--	0.00043696	0.0088948	Down	Yes	PREDICTED: D-lactate dehydrogenase [cytochrome], mitochondrial [Cicer arietinum]	PREDICTED: Glycine max D-lactate dehydrogenase [cytochrome], mitochondrial-like (LOC100803612), transcript variant X2, misc_RNA	D-lactate dehydrogenase [cytochrome], mitochondrial OS=Arabidopsis thaliana GN=DLD PE=1 SV=1	FAD binding domain//FAD linked oxidases, C-terminal domain
Cluster-8255.76909	0	208.447	--	0.00046118	0.0093255	Down	Yes	PREDICTED: probable anion transporter 5-like [Glycine max]>gi|734392610|gb|KHN27709.1| Putative anion transporter 5 [Glycine soja]	Lotus japonicus genomic DNA, chromosome 3, clone: LjT03G11, TM0842a, complete sequence	Probable anion transporter 5 OS=Arabidopsis thaliana GN=ANTR5 PE=2 SV=1	Major Facilitator Superfamily//Peroxidase//ATP synthase protein 8
Cluster-8255.94494	0	14.0413	--	0.00046457	0.0093829	Down	Yes
Cluster-8255.92266	0	44.3061	--	0.0004794	0.0096414	Down	Yes	PREDICTED: protein CHAPERONE-LIKE PROTEIN OF POR1, chloroplastic [Cicer arietinum]	PREDICTED: Cicer arietinum protein CHAPERONE-LIKE PROTEIN OF POR1, chloroplastic (LOC101503512), mRNA	Isopentenyl-diphosphate Delta-isomerase I OS=Camptotheca acuminata GN=IPI1 PE=2 SV=1	NUDIX domain
Cluster-8255.62686	0	13.889	--	0.0004863	0.0097557	Down	Yes				ANTAR domain
Cluster-8255.46324	0	13.8824	--	0.00048728	0.0097714	Down	Yes
Cluster-8255.78005	0	40.2508	--	0.00051473	0.010215	Down	Yes	PREDICTED: 1-aminocyclopropane-1-carboxylate oxidase homolog 11-like [Eucalyptus grandis]		1-aminocyclopropane-1-carboxylate oxidase homolog 7 OS=Arabidopsis thaliana GN=At1g04380 PE=1 SV=1	2OG-Fe(II) oxygenase superfamily
Cluster-8255.44682	0	39.6954	--	0.00052172	0.010333	Down	Yes	PREDICTED: transcription factor bHLH68 [Cicer arietinum]	Lotus japonicus clone JCVI-FLLj-18O21 unknown mRNA	Transcription factor bHLH68 OS=Arabidopsis thaliana GN=BHLH68 PE=2 SV=2	Mitochondrial import receptor subunit Tom22//Helix-loop-helix DNA-binding domain
Cluster-35798.0	0	13.9165	--	0.00053249	0.010515	Down	Yes	predicted protein [Phaeodactylum tricornutum CCAP 1055/1]>gi|217405904|gb|EEC45845.1| predicted protein [Phaeodactylum tricornutum CCAP 1055/1]	Babesia bovis mitochondrial phosphate transporter (BBOV_IV003410) partial mRNA	Phosphate carrier protein, mitochondrial OS=Caenorhabditis elegans GN=F01G4.6 PE=2 SV=1
Cluster-8255.32609	0	13.8779	--	0.00053862	0.010622	Down	Yes	chaperone DnaJ domain protein [Medicago truncatula]	Soybean clone JCVI-FLGm-15D17 unknown mRNA
Cluster-24461.0	0	13.8356	--	0.00054542	0.010737	Down	Yes			Putative band 7 family protein R614 OS=Acanthamoeba polyphaga mimivirus GN=MIMI_R614 PE=3 SV=1	Neurotransmitter-gated ion-channel transmembrane region
Cluster-8255.59045	0	42.0429	--	0.00055198	0.010845	Down	Yes	Inactive beta-amylase 9 [Glycine soja]	Glycine max cDNA, clone: GMFL01-29-C05	Inactive beta-amylase 9 OS=Arabidopsis thaliana GN=BAM9 PE=2 SV=1	Cyclic phosphodiesterase-like protein//Glycosyl hydrolase family 14
Cluster-8255.73497	0	215.988	--	0.00055255	0.010853	Down	Yes	glycosyltransferase family 90 protein [Medicago truncatula]	PREDICTED: Cicer arietinum O-glucosyltransferase rumi homolog (LOC101513437), mRNA	Protein O-glucosyltransferase 1 OS=Rattus norvegicus GN=Poglut1 PE=3 SV=1	7tm Odorant receptor
Cluster-8255.41055	0	37.9163	--	0.00056282	0.011026	Down	Yes
Cluster-28772.0	0	13.7287	--	0.00056307	0.01103	Down	Yes				C-terminal domain of RIG-I
Cluster-8255.70394	0	20.3601	--	0.00056954	0.011131	Down	Yes	PREDICTED: pantothenate kinase 2-like [Glycine max]>gi|734388049|gb|KHN25531.1| Pantothenate kinase 2 [Glycine soja]	PREDICTED: Glycine max pantothenate kinase 2-like (LOC100782208), mRNA	Pantothenate kinase 2 OS=Oryza sativa subsp. japonica GN=Os09g0533100 PE=2 SV=2	Fumble
Cluster-8255.103143	0	37.2332	--	0.00056993	0.011136	Down	Yes	hypothetical protein glysoja_019607 [Glycine soja]	PREDICTED: Glycine max uncharacterized LOC100817917 (LOC100817917), transcript variant X2, mRNA		Growth-arrest specific micro-tubule binding//ABC transporter C-terminal domain
Cluster-8255.36494	0	13.6804	--	0.00057126	0.011159	Down	Yes	hypothetical protein B456_008G153300 [Gossypium raimondii]	PREDICTED: Cicer arietinum ELMO domain-containing protein A (LOC101507321), transcript variant X1, mRNA	ELMO domain-containing protein A OS=Dictyostelium discoideum GN=elmoA PE=1 SV=1	Cation channel sperm-associated protein subunit beta protein family//Protease prsW family
Cluster-8255.20159	0	13.6707	--	0.00057291	0.011187	Down	Yes	predicted protein [Hordeum vulgare subsp. vulgare]	Drosophila erecta GG14691 (Dere\GG14691), mRNA	Maternal embryonic leucine zipper kinase OS=Mus musculus GN=Melk PE=1 SV=2	Protein kinase domain//Protein tyrosine kinase//Lipopolysaccharide kinase (Kdo/WaaP) family
Cluster-8255.62334	0	13.6321	--	0.00057959	0.011297	Down	Yes	PREDICTED: protein arginine N-methyltransferase 1.5 isoform X1 [Glycine max]>gi|571449589|ref|XP_006578191.1| PREDICTED: protein arginine N-methyltransferase 1.5 isoform X2 [Glycine max]	PREDICTED: Glycine max protein arginine N-methyltransferase 1.5-like (LOC100782245), transcript variant X2, mRNA	Protein arginine N-methyltransferase 1.5 OS=Arabidopsis thaliana GN=PMRT15 PE=1 SV=2	PRMT5 arginine-N-methyltransferase
Cluster-8255.7572	0	13.6284	--	0.00058022	0.011305	Down	Yes	hypothetical protein B456_002G103400 [Gossypium raimondii]
Cluster-8255.65537	0	41.5981	--	0.00058612	0.011389	Down	Yes	PREDICTED: uncharacterized protein LOC100801329 isoform X1 [Glycine max]>gi|571489064|ref|XP_006591102.1| PREDICTED: uncharacterized protein LOC100801329 isoform X2 [Glycine max]>gi|734416978|gb|KHN38695.1| E3 ubiquitin-protein ligase NEURL1B [Glycine soja]	PREDICTED: Glycine max uncharacterized LOC100804887 (LOC100804887), transcript variant X1, mRNA	Protein neuralized OS=Drosophila virilis GN=neur PE=3 SV=1	Ring finger domain//Adenylate cyclase associated (CAP) N terminal
Cluster-8255.44003	0	13.5898	--	0.00058699	0.011405	Down	Yes
Cluster-8255.93211	0	13.5475	--	0.00059451	0.011524	Down	Yes	hypothetical protein PHAVU_010G091900g [Phaseolus vulgaris]>gi|561008025|gb|ESW06974.1| hypothetical protein PHAVU_010G091900g [Phaseolus vulgaris]	PREDICTED: Glycine max probable disease resistance protein At4g27220-like (LOC102667911), mRNA	Probable disease resistance protein At4g27220 OS=Arabidopsis thaliana GN=At4g27220 PE=2 SV=1	NB-ARC domain//Leucine rich repeat
Cluster-8255.113586	0	13.5282	--	0.00059798	0.011581	Down	Yes	hypothetical protein VITISV_012673 [Vitis vinifera]		Uncharacterized mitochondrial protein AtMg00810 OS=Arabidopsis thaliana GN=AtMg00810 PE=4 SV=1
Cluster-8255.51086	0	13.5052	--	0.00060213	0.011645	Down	Yes	hypothetical protein PHAVU_007G248700g [Phaseolus vulgaris]>gi|561018747|gb|ESW17551.1| hypothetical protein PHAVU_007G248700g [Phaseolus vulgaris]	Phaseolus vulgaris hypothetical protein (PHAVU_007G248700g) mRNA, complete cds	Probable 2-oxoglutarate-dependent dioxygenase AOP1 (Fragment) OS=Arabidopsis thaliana GN=AOP1 PE=2 SV=1	2OG-Fe(II) oxygenase superfamily
Cluster-8255.121277	0	25.7702	--	0.00060501	0.011694	Down	Yes	cation diffusion facilitator 11 [Stylosanthes hamata]	Stylosanthes hamata cation diffusion facilitator 11 mRNA, complete cds	Metal tolerance protein 9 OS=Arabidopsis thaliana GN=MTP9 PE=2 SV=2	Cation efflux family//Ribosomal protein S15
Cluster-8255.80670	0	25.0299	--	0.00063678	0.012213	Down	Yes	unknown [Lotus japonicus]	PREDICTED: Glycine max ALA-interacting subunit 3-like (LOC100806200), mRNA	ALA-interacting subunit 3 OS=Arabidopsis thaliana GN=ALIS3 PE=1 SV=1	LEM3 (ligand-effect modulator 3) family / CDC50 family
Cluster-8255.91922	0	13.2467	--	0.00065128	0.012446	Down	Yes	hypothetical protein VITISV_041406 [Vitis vinifera]		Uncharacterized mitochondrial protein AtMg00810 OS=Arabidopsis thaliana GN=AtMg00810 PE=4 SV=1	Carboxypeptidase activation peptide
Cluster-31912.0	0	13.8839	--	0.00066031	0.012581	Down	Yes			Profilin OS=Tetrahymena pyriformis PE=2 SV=1
Cluster-8255.88515	0	13.4361	--	0.0006785	0.012871	Down	Yes	PREDICTED: putative kinase-like protein TMKL1 [Cicer arietinum]		Putative kinase-like protein TMKL1 OS=Arabidopsis thaliana GN=TMKL1 PE=1 SV=1	Protein tyrosine kinase//Protein kinase domain
Cluster-8255.23008	0	61.9475	--	0.00068396	0.012956	Down	Yes	PREDICTED: endoribonuclease Dicer homolog 3a-like isoform X1 [Glycine max]	PREDICTED: Glycine max endoribonuclease Dicer homolog 3a-like (LOC100806831), transcript variant X1, mRNA	Endoribonuclease Dicer homolog 3a OS=Oryza sativa subsp. japonica GN=DCL3A PE=2 SV=1	Type III restriction enzyme, res subunit//DEAD/DEAH box helicase//PAZ domain//Dicer dimerisation domain//Ribonuclease III domain//Ribonuclease-III-like
Cluster-8255.77491	0	13.3611	--	0.00069382	0.013116	Down	Yes	Multiple RNA-binding domain-containing protein 1, partial [Glycine soja]	PREDICTED: Cicer arietinum multiple RNA-binding domain-containing protein 1 (LOC101500827), mRNA	Multiple RNA-binding domain-containing protein 1 OS=Dictyostelium discoideum GN=mrd1 PE=3 SV=1	RNA recognition motif. (a.k.a. RRM, RBD, or RNP domain)//RNA recognition motif//Dimethylamine methyltransferase (Dimeth_PyL)
Cluster-22910.0	0	13.2542	--	0.00071639	0.01349	Down	Yes	RAB GTPase-like protein A5B [Medicago truncatula]	PREDICTED: Glycine max ras-related protein RHN1-like (LOC100782628), transcript variant X2, mRNA	Ras-related protein Rab5 OS=Nicotiana tabacum GN=RAB5 PE=2 SV=1	Threonylcarbamoyl adenosine biosynthesis protein TsaE//Protein of unknown function, DUF258//Ras of Complex, Roc, domain of DAPkinase//ADP-ribosylation factor family//Ras family//Ethanolamine utilisation - propanediol utilisation//AAA domain (dynein-related subfamily)
Cluster-8255.29441	0	13.2126	--	0.00072541	0.013637	Down	Yes	PREDICTED: sugar transporter ERD6-like 5-like [Glycine max]>gi|734320736|gb|KHN04023.1| Sugar transporter ERD6-like 5 [Glycine soja]	PREDICTED: Cicer arietinum sugar transporter ERD6-like 5 (LOC101513901), mRNA	Sugar transporter ERD6-like 5 OS=Arabidopsis thaliana GN=At1g54730 PE=2 SV=2	Sugar (and other) transporter//Major Facilitator Superfamily
Cluster-8255.49241	0	13.151	--	0.000739	0.013851	Down	Yes				Alphaherpesvirus glycoprotein I//Ribosomal L32p protein family
Cluster-8255.9548	0	13.0151	--	0.00077003	0.014346	Down	Yes	hypothetical protein VITISV_024648 [Vitis vinifera]		Copia protein OS=Drosophila melanogaster GN=GIP PE=1 SV=3
Cluster-8255.98798	0	34.5928	--	0.00077121	0.014361	Down	Yes	PREDICTED: histone-lysine N-methyltransferase, H3 lysine-9 specific SUVH4 [Cicer arietinum]>gi|828299401|ref|XP_012569186.1| PREDICTED: histone-lysine N-methyltransferase, H3 lysine-9 specific SUVH4 [Cicer arietinum]	PREDICTED: Cicer arietinum histone-lysine N-methyltransferase, H3 lysine-9 specific SUVH4 (LOC101508428), transcript variant X2, mRNA	Histone-lysine N-methyltransferase, H3 lysine-9 specific SUVH4 OS=Arabidopsis thaliana GN=SUVH4 PE=1 SV=2	SAD/SRA domain//Pre-SET motif//Conotoxin//SET domain
Cluster-8255.100541	0	37.1006	--	0.00080371	0.01488	Down	Yes	Centromere/kinetochore protein zw10 like [Glycine soja]	Phaseolus vulgaris hypothetical protein (PHAVU_008G215200g) mRNA, complete cds	Centromere/kinetochore protein zw10 homolog OS=Arabidopsis thaliana GN=ZW10 PE=1 SV=1	Centromere/kinetochore Zw10//Domain of unknown function (DUF1518)
Cluster-8255.84394	0	34.6076	--	0.00080768	0.014942	Down	Yes	PREDICTED: RNA-binding protein 39-like [Cicer arietinum]	Phaseolus vulgaris hypothetical protein (PHAVU_009G146500g) mRNA, complete cds	RNA-binding protein 39 OS=Pongo abelii GN=RBM39 PE=2 SV=1	RNA recognition motif. (a.k.a. RRM, RBD, or RNP domain)//RNA recognition motif
Cluster-8255.79579	0	33.5995	--	0.00080896	0.014962	Down	Yes	hypothetical protein CICLE_v10025724mg [Citrus clementina]>gi|567867931|ref|XP_006426588.1| hypothetical protein CICLE_v10025724mg [Citrus clementina]>gi|568823176|ref|XP_006465995.1| PREDICTED: eukaryotic initiation factor 4A-8-like isoform X1 [Citrus sinensis]>gi|568823178|ref|XP_006465996.1| PREDICTED: eukaryotic initiation factor 4A-8-like isoform X2 [Citrus sinensis]>gi|557528577|gb|ESR39827…	PREDICTED: Glycine max eukaryotic initiation factor 4A-10-like (LOC100809918), mRNA	Eukaryotic initiation factor 4A-11 OS=Nicotiana tabacum PE=2 SV=1	B-cell receptor-associated protein 31-like//Flavivirus DEAD domain//Type III restriction enzyme, res subunit//DEAD/DEAH box helicase
Cluster-8255.76499	0	57.856	--	0.00081211	0.015006	Down	Yes	PREDICTED: fatty acid amide hydrolase-like [Glycine max]>gi|734364938|gb|KHN17408.1| Fatty acid amide hydrolase [Glycine soja]	PREDICTED: Glycine max fatty acid amide hydrolase-like (LOC100784118), transcript variant X1, mRNA	Fatty acid amide hydrolase OS=Arabidopsis thaliana GN=FAAH PE=1 SV=1	Anaphase-promoting complex subunit 11 RING-H2 finger//RING-variant domain//RING-H2 zinc finger//RING-like zinc finger//zinc-RING finger domain//Ring finger domain//Zinc finger, C3HC4 type (RING finger)
Cluster-21184.0	0	15.9058	--	0.00083346	0.015339	Down	Yes	predicted protein [Hordeum vulgare subsp. vulgare]
Cluster-8255.96324	0	18.4535	--	0.0008334	0.015339	Down	Yes	PREDICTED: uncharacterized protein LOC101494882 [Cicer arietinum]			MyTH4 domain
Cluster-8255.122893	0	13.0069	--	0.00085164	0.015633	Down	Yes				Zinc finger, ZZ type
Cluster-21290.0	0	12.9809	--	0.00085827	0.015738	Down	Yes
Cluster-8255.85150	0	29.3981	--	0.00086564	0.01586	Down	Yes	26S protease regulatory subunit 8 like A [Glycine soja]	Lotus japonicus cDNA, clone: LjFL2-028-AE05, HTC	26S protease regulatory subunit 8 homolog A OS=Arabidopsis thaliana GN=RPT6A PE=1 SV=1	Holliday junction DNA helicase ruvB N-terminus//IstB-like ATP binding protein//ATPase family associated with various cellular activities (AAA)//Type III restriction enzyme, res subunit//ATPase family associated with various cellular activities (AAA)//RNA helicase//AAA domain (dynein-related subfamily)//Sigma-54 interaction domain//Parvovirus non-structural protein NS1//TIP49 C-terminus//Threonylc…
Cluster-8255.18692	0	12.8903	--	0.00088188	0.016125	Down	Yes	40S ribosomal protein S19e [Galdieria sulphuraria]>gi|452823625|gb|EME30634.1| 40S ribosomal protein S19e [Galdieria sulphuraria]		40S ribosomal protein S19S OS=Ascaris suum GN=RPS19S PE=2 SV=1
Cluster-8255.19176	0	12.8577	--	0.00089057	0.016251	Down	Yes	PREDICTED: retinoblastoma-binding protein 5-like isoform X5 [Glycine max]	PREDICTED: Glycine max retinoblastoma-binding protein 5-like (LOC100786748), mRNA	Protein RBL OS=Arabidopsis thaliana GN=RBL PE=1 SV=1	WD domain, G-beta repeat
Cluster-8255.30240	0	12.8094	--	0.00090362	0.016441	Down	Yes
Cluster-8255.124780	0	12.8027	--	0.00090543	0.016466	Down	Yes	hypothetical protein AURANDRAFT_60984 [Aureococcus anophagefferens]>gi|323456996|gb|EGB12862.1| hypothetical protein AURANDRAFT_60984 [Aureococcus anophagefferens]		Variant-specific surface protein VSP4A1 OS=Giardia intestinalis PE=1 SV=1
Cluster-8255.72665	0	34.1699	--	0.00091939	0.016684	Down	Yes	PREDICTED: serine/threonine-protein kinase tricorner [Glycine max]	PREDICTED: Glycine max serine/threonine-protein kinase 38-like (LOC100781770), transcript variant X2, mRNA	Serine/threonine-protein kinase SRK2E OS=Arabidopsis thaliana GN=SRK2E PE=1 SV=1	Protein tyrosine kinase//RNA polymerase II transcription mediator complex subunit 9//Protein kinase domain//Protein kinase C terminal domain
Cluster-8255.76974	0	28.6596	--	0.00093312	0.016899	Down	Yes	disease resistance protein (TIR-NBS-LRR class), putative [Medicago truncatula]		Putative disease resistance protein At4g11170 OS=Arabidopsis thaliana GN=At4g11170 PE=2 SV=1	NB-ARC domain
Cluster-8255.110766	0	29.6345	--	0.00096476	0.017363	Down	Yes	hypothetical protein PHAVU_004G013500g [Phaseolus vulgaris]>gi|561024344|gb|ESW23029.1| hypothetical protein PHAVU_004G013500g [Phaseolus vulgaris]	PREDICTED: Glycine max carbonic anhydrase, chloroplastic-like (LOC100781868), transcript variant X5, misc_RNA	Carbonic anhydrase, chloroplastic OS=Pisum sativum PE=1 SV=1	Carbonic anhydrase//Alternative oxidase
Cluster-8255.88730	0	12.5829	--	0.00096783	0.017401	Down	Yes	PREDICTED: electron transfer flavoprotein-ubiquinone oxidoreductase, mitochondrial-like [Glycine max]	PREDICTED: Glycine max electron transfer flavoprotein-ubiquinone oxidoreductase, mitochondrial-like (LOC100807623), mRNA	Electron transfer flavoprotein-ubiquinone oxidoreductase, mitochondrial OS=Arabidopsis thaliana GN=ETFQO PE=2 SV=1	Pyridine nucleotide-disulphide oxidoreductase//Lycopene cyclase protein//Pyridine nucleotide-disulphide oxidoreductase//FAD dependent oxidoreductase//FAD dependent oxidoreductase//Glucose inhibited division protein A//FAD binding domain
Cluster-8255.103604	0	12.8272	--	0.00099265	0.017762	Down	Yes	PREDICTED: lysine-specific histone demethylase 1 homolog 1-like [Glycine max]	PREDICTED: Glycine max aspartic proteinase Asp1-like (LOC100783933), mRNA		Transactivating regulatory protein (Tat)
Cluster-8255.26403	0	12.7946	--	0.0010023	0.017907	Down	Yes	putative protein phosphatase 2C 11 [Auxenochlorella protothecoides]>gi|675350440|gb|KFM22880.1| putative protein phosphatase 2C 11 [Auxenochlorella protothecoides]		Probable protein phosphatase 2C 6 OS=Paramecium tetraurelia GN=GSPATT00019634001 PE=3 SV=1	Protein phosphatase 2C
Cluster-8255.25848	0	12.7396	--	0.0010188	0.018142	Down	Yes
Cluster-8255.99461	0	12.7233	--	0.0010237	0.018223	Down	Yes	PREDICTED: geraniol 8-hydroxylase-like [Cicer arietinum]	PREDICTED: Cicer arietinum geraniol 8-hydroxylase-like (LOC101511398), mRNA	Geraniol 8-hydroxylase OS=Swertia mussotii GN=CYP76B10 PE=1 SV=1	Cytochrome P450
Cluster-8255.122188	0	12.6847	--	0.0010355	0.018393	Down	Yes	phosphoenolpyruvate carboxykinase [Volvox carteri f. nagariensis]>gi|300260335|gb|EFJ44555.1| phosphoenolpyruvate carboxykinase [Volvox carteri f. nagariensis]	Sporisorium scitamineum strain SSC39 chromosome 9, complete sequence	Phosphoenolpyruvate carboxykinase [ATP] 2 OS=Salinibacter ruber (strain DSM 13855 / M31) GN=pckA2 PE=3 SV=1	Phosphoenolpyruvate carboxykinase
Cluster-8255.105792	0	12.6654	--	0.0010415	0.018474	Down	Yes	PREDICTED: cysteine proteinase 3-like [Solanum lycopersicum]		Cysteine proteinase 3 OS=Solanum lycopersicum GN=CYP-3 PE=2 SV=1	Protein of unknown function (DUF2890)//Transcription initiation factor IIF, alpha subunit (TFIIF-alpha)//Papain family cysteine protease//Peptidase C1-like family
Cluster-33616.0	0	12.5748	--	0.0010701	0.018886	Down	Yes	hypothetical protein PRUPE_ppa016563mg, partial [Prunus persica]>gi|462422031|gb|EMJ26294.1| hypothetical protein PRUPE_ppa016563mg, partial [Prunus persica]		Uncharacterized mitochondrial protein AtMg00310 OS=Arabidopsis thaliana GN=AtMg00310 PE=4 SV=1
Cluster-8255.5008	0	12.5584	--	0.0010753	0.018957	Down	Yes	putative mutator sub-class protein [Arachis hypogaea]		Serine/threonine-protein phosphatase 7 long form homolog OS=Arabidopsis thaliana GN=At1g48120 PE=2 SV=1	Transposase, Mutator family
Cluster-8255.1051	0	12.4708	--	0.001104	0.019386	Down	Yes	hypothetical protein 205D04_20 [Arachis hypogaea]			Zinc knuckle//Coagulin//Homeobox associated leucine zipper//Photosystem II reaction centre T protein//Exo70 exocyst complex subunit
Cluster-29143.0	0	12.3126	--	0.0011581	0.020166	Down	Yes	stearoyl-acyl-carrier desaturase [Medicago truncatula]		Acyl-[acyl-carrier-protein] desaturase, chloroplastic OS=Simmondsia chinensis PE=2 SV=1
Cluster-8255.76740	0	30.8915	--	0.0011748	0.020416	Down	Yes				TIP49 C-terminus
Cluster-8255.5958	0	12.251	--	0.00118	0.020493	Down	Yes	hypothetical protein PRUPE_ppa020282mg [Prunus persica]>gi|462398875|gb|EMJ04543.1| hypothetical protein PRUPE_ppa020282mg [Prunus persica]		LINE-1 retrotransposable element ORF2 protein OS=Mus musculus GN=Pol PE=1 SV=2	Oleosin//Archaea-specific editing domain of threonyl-tRNA synthetase
Cluster-8255.78724	0	12.251	--	0.00118	0.020493	Down	Yes	hypothetical protein glysoja_017696, partial [Glycine soja]
Cluster-8255.107961	0	12.2347	--	0.0011859	0.020574	Down	Yes	RNA-directed DNA polymerase [Arachis hypogaea]
Cluster-8255.93655	0	60.9251	--	0.0011867	0.020584	Down	Yes	PREDICTED: 5'-3' exoribonuclease 4-like isoform X2 [Glycine max]	PREDICTED: Glycine max 5'-3' exoribonuclease 4-like (LOC100817715), transcript variant X2, mRNA	5'-3' exoribonuclease 4 OS=Arabidopsis thaliana GN=XRN4 PE=2 SV=1	Anaphase-promoting complex subunit 11 RING-H2 finger//Zinc knuckle//XRN 5'-3' exonuclease N-terminus//DNA binding protein S1FA
Cluster-8255.56662	0	12.1864	--	0.0012035	0.020804	Down	Yes	PREDICTED: uncharacterized protein LOC100781730 isoform X1 [Glycine max]>gi|571567064|ref|XP_006606011.1| PREDICTED: uncharacterized protein LOC100781730 isoform X2 [Glycine max]>gi|571567068|ref|XP_006606012.1| PREDICTED: uncharacterized protein LOC100781730 isoform X3 [Glycine max]>gi|734314015|gb|KHN01562.1| hypothetical protein glysoja_037916 [Glycine soja]	PREDICTED: Glycine max uncharacterized LOC100781730 (LOC100781730), transcript variant X3, mRNA
Cluster-8255.72114	0	37.6965	--	0.0012309	0.021189	Down	Yes				Outer membrane lipoprotein Slp family//Serine dehydrogenase proteinase
Cluster-8255.89408	0	14.9612	--	0.0012405	0.021335	Down	Yes	PREDICTED: glucose-1-phosphate adenylyltransferase small subunit 2, chloroplastic-like isoform 1 [Glycine max]>gi|734426817|gb|KHN43937.1| Glucose-1-phosphate adenylyltransferase small subunit, chloroplastic [Glycine soja]	PREDICTED: Glycine max glucose-1-phosphate adenylyltransferase small subunit 2, chloroplastic-like (LOC100790187), transcript variant 1, mRNA	Glucose-1-phosphate adenylyltransferase small subunit 1, chloroplastic OS=Vicia faba GN=AGPC PE=2 SV=1	Nucleotidyl transferase//L-fucokinase
Cluster-36983.0	0	12.3981	--	0.0012461	0.021411	Down	Yes	hypothetical protein VITISV_041406 [Vitis vinifera]		Retrovirus-related Pol polyprotein from transposon TNT 1-94 OS=Nicotiana tabacum PE=2 SV=1
Cluster-8255.101365	0	16.8882	--	0.0012462	0.021412	Down	Yes	PREDICTED: TMV resistance protein N-like [Cicer arietinum]	Arachis hypogaea isolate PLTRP2G02 resistance protein PLTR gene, partial cds	TMV resistance protein N OS=Nicotiana glutinosa GN=N PE=1 SV=1	NB-ARC domain//TPR/MLP1/MLP2-like protein//Leucine rich repeat//Leucine Rich Repeat
Cluster-8255.31296	0	12.3818	--	0.0012521	0.021493	Down	Yes	hypothetical protein PHAVU_004G021700g [Phaseolus vulgaris]>gi|561024455|gb|ESW23140.1| hypothetical protein PHAVU_004G021700g [Phaseolus vulgaris]	Trifolium pratense genome assembly redclover, chromosome : chr2	Cytochrome P450 82A3 OS=Glycine max GN=CYP82A3 PE=2 SV=1	Tc3 transposase//Cytochrome P450
Cluster-8255.43111	0	12.3401	--	0.0012677	0.0217	Down	Yes
Cluster-8255.71083	0	25.9686	--	0.0012689	0.021717	Down	Yes	hypothetical protein PHAVU_006G099000g [Phaseolus vulgaris]>gi|543176522|gb|AGV54284.1| 20S proteasome beta subunit [Phaseolus vulgaris]>gi|561020361|gb|ESW19132.1| hypothetical protein PHAVU_006G099000g [Phaseolus vulgaris]	Glycine max uncharacterized LOC100527174 (LOC100527174), mRNA >gnl|BL_ORD_ID|7211445 Soybean clone JCVI-FLGm-9G8 unknown mRNA	Proteasome subunit beta type-4 OS=Arabidopsis thaliana GN=PBG1 PE=1 SV=2	SCIMP protein//Proteasome subunit//Pancreatic hormone peptide
Cluster-8255.59339	0	65.8066	--	0.0012894	0.022001	Down	Yes	PREDICTED: transcription factor bHLH144-like [Glycine max]	PREDICTED: Glycine max transcription factor bHLH144-like (LOC100811004), transcript variant X2, mRNA	Transcription factor bHLH144 OS=Arabidopsis thaliana GN=BHLH144 PE=1 SV=1
Cluster-8255.25328	0	12.2658	--	0.0012961	0.022079	Down	Yes	PREDICTED: probable ubiquitin-like-specific protease 2B-like isoform X1 [Glycine max]	PREDICTED: Glycine max probable ubiquitin-like-specific protease 2B-like (LOC100809894), transcript variant X3, mRNA	Probable ubiquitin-like-specific protease 2B OS=Arabidopsis thaliana GN=ULP2B PE=1 SV=3	Ulp1 protease family, C-terminal catalytic domain
Cluster-8255.61503	0	24.4262	--	0.0013169	0.022373	Down	Yes	hypothetical protein PHAVU_007G016200g [Phaseolus vulgaris]>gi|561015968|gb|ESW14772.1| hypothetical protein PHAVU_007G016200g [Phaseolus vulgaris]	PREDICTED: Glycine max CAX-interacting protein 4-like (LOC100794760), transcript variant 1, mRNA	CAX-interacting protein 4 OS=Arabidopsis thaliana GN=CXIP4 PE=1 SV=2	Zinc knuckle
Cluster-8255.79047	0	12.1879	--	0.0013267	0.022514	Down	Yes				MutL C terminal dimerisation domain
Cluster-8255.108527	0	12.1782	--	0.0013305	0.022556	Down	Yes	hypothetical protein PHAVU_008G140000g [Phaseolus vulgaris]>gi|561013898|gb|ESW12759.1| hypothetical protein PHAVU_008G140000g [Phaseolus vulgaris]
Cluster-31617.0	0	12.1716	--	0.0013332	0.022589	Down	Yes
Cluster-8255.19025	0	12.1716	--	0.0013332	0.022589	Down	Yes	predicted protein [Hordeum vulgare subsp. vulgare]	Hordeum vulgare subsp. vulgare mRNA for predicted protein, complete cds, clone: NIASHv2053C04		EF-hand domain//EF hand//EF-hand domain pair//EF-hand domain pair//EF hand
Cluster-8255.21353	0	12.1619	--	0.001337	0.022637	Down	Yes	PREDICTED: TMV resistance protein N-like [Cicer arietinum]		Probable WRKY transcription factor 19 OS=Arabidopsis thaliana GN=WRKY19 PE=2 SV=1	Leucine rich repeat
Cluster-8255.22643	0	12.1553	--	0.0013397	0.02268	Down	Yes	Putative sugar phosphate/phosphate translocator [Glycine soja]	PREDICTED: Cicer arietinum probable sugar phosphate/phosphate translocator At3g14410 (LOC101513539), mRNA	Probable sugar phosphate/phosphate translocator At3g14410 OS=Arabidopsis thaliana GN=At3g14410 PE=2 SV=1	SOCS box
Cluster-8255.113846	0	12.1456	--	0.0013436	0.022733	Down	Yes
Cluster-8255.80583	0	23.1737	--	0.0013768	0.023196	Down	Yes	mitogen-activated protein kinase 20 [Arachis diogoi]	Arachis diogoi mitogen-activated protein kinase 20 mRNA, complete cds	Mitogen-activated protein kinase 20 OS=Arabidopsis thaliana GN=MPK20 PE=1 SV=2	Protein tyrosine kinase//Lipopolysaccharide kinase (Kdo/WaaP) family//Protein kinase domain//Poxvirus Late Transcription Factor VLTF3 like//SOCS box
Cluster-8255.72329	0	15.654	--	0.0013935	0.02345	Down	Yes	hypothetical protein PHAVU_002G182900g [Phaseolus vulgaris]>gi|561032216|gb|ESW30795.1| hypothetical protein PHAVU_002G182900g [Phaseolus vulgaris]	PREDICTED: Glycine max cysteine-rich receptor-like protein kinase 10-like (LOC100795769), mRNA	Putative cysteine-rich receptor-like protein kinase 35 OS=Arabidopsis thaliana GN=CRK35 PE=3 SV=3	Domain of unknown function (DUF1908)//Protein kinase domain//Protein tyrosine kinase
Cluster-22515.0	0	11.9837	--	0.0014109	0.0237	Down	Yes				B3 DNA binding domain
Cluster-8255.32200	0	24.6014	--	0.0014175	0.023789	Down	Yes	PREDICTED: pentatricopeptide repeat-containing protein At1g08070 [Vitis vinifera]	PREDICTED: Glycine max serine/threonine-protein kinase HT1-like (LOC100796593), mRNA	Pentatricopeptide repeat-containing protein At1g08070, chloroplastic OS=Arabidopsis thaliana GN=PCMP-H12 PE=2 SV=1	Glycosyl transferase family 8//Protein kinase domain//Lipopolysaccharide kinase (Kdo/WaaP) family//Protein tyrosine kinase//FAST kinase-like protein, subdomain 1
Cluster-8255.47682	0	32.1584	--	0.0014189	0.023809	Down	Yes	PREDICTED: MATE efflux family protein DTX1-like [Glycine max]		MATE efflux family protein DTX1 OS=Arabidopsis thaliana GN=DTX1 PE=2 SV=1	MNLL subunit//MatE
Cluster-8255.2065	0	11.9191	--	0.0014388	0.02409	Down	Yes	PREDICTED: uncharacterized protein LOC104902493 [Beta vulgaris subsp. vulgaris]		Uncharacterized mitochondrial protein AtMg00310 OS=Arabidopsis thaliana GN=AtMg00310 PE=4 SV=1	Alba
Cluster-8255.64568	0	24.9429	--	0.0014423	0.02414	Down	Yes	PREDICTED: protein CHUP1, chloroplastic-like [Glycine max]>gi|734316795|gb|KHN02277.1| Protein CHUP1, chloroplastic [Glycine soja]	PREDICTED: Cicer arietinum uncharacterized LOC101499785 (LOC101499785), mRNA	Protein CHUP1, chloroplastic OS=Arabidopsis thaliana GN=CHUP1 PE=1 SV=1	Uncharacterized conserved protein (DUF2346)
Cluster-8255.2389	0	18.7622	--	0.0014443	0.024162	Down	Yes	Alpha-humulene/(-)-(E)-beta-caryophyllene synthase [Medicago truncatula]>gi|124361100|gb|ABN09072.1| Terpene synthase-like; Terpenoid synthase [Medicago truncatula]>gi|355485608|gb|AES66811.1| terpene synthase family, metal-binding domain protein [Medicago truncatula]		(-)-germacrene D synthase OS=Vitis vinifera GN=VIT_19s0014g04930 PE=1 SV=1	Terpene synthase, N-terminal domain//Terpene synthase family, metal binding domain
Cluster-8255.106756	0	21.8689	--	0.0014643	0.024445	Down	Yes	PREDICTED: phosphoacetylglucosamine mutase [Cicer arietinum]	Lotus japonicus cDNA, clone: LjFL1-054-AD04, HTC	Phosphoacetylglucosamine mutase OS=Arabidopsis thaliana GN=DRT101 PE=1 SV=1	Phosphoglucomutase/phosphomannomutase, alpha/beta/alpha domain I//Phosphoglucomutase/phosphomannomutase, alpha/beta/alpha domain III//Phosphoglucomutase/phosphomannomutase, C-terminal domain//Phosphoglucomutase/phosphomannomutase, alpha/beta/alpha domain II//Early Protein (E6)
Cluster-8255.36255	0	11.8575	--	0.0014661	0.024458	Down	Yes	unknown [Lotus japonicus]
Cluster-8255.111136	0	11.8188	--	0.0014835	0.024675	Down	Yes	hypothetical protein PHAVU_010G091800g [Phaseolus vulgaris]>gi|593265602|ref|XP_007134979.1| hypothetical protein PHAVU_010G091800g [Phaseolus vulgaris]>gi|561008023|gb|ESW06972.1| hypothetical protein PHAVU_010G091800g [Phaseolus vulgaris]>gi|561008024|gb|ESW06973.1| hypothetical protein PHAVU_010G091800g [Phaseolus vulgaris]
Cluster-8255.92887	0	11.8188	--	0.0014835	0.024675	Down	Yes
Cluster-8255.76508	0	22.1038	--	0.0014848	0.024692	Down	Yes
Cluster-8255.107011	0	25.6261	--	0.0015068	0.024989	Down	Yes	PREDICTED: uncharacterized protein LOC105955856 [Erythranthe guttatus]	Zea mays cultivar inbred line B73 teosinte glume architecture 1 (tga1) gene, complete cds	Transposon Ty3-I Gag-Pol polyprotein OS=Saccharomyces cerevisiae (strain ATCC 204508 / S288c) GN=TY3B-I PE=3 SV=2	gag gene protein p24 (core nucleocapsid protein)//Integrase core domain//Anti-Sigma Factor A//RNase H
Cluster-8255.105390	0	22.5812	--	0.0015266	0.025266	Down	Yes	ku70-binding family protein [Arabidopsis lyrata subsp. lyrata]>gi|297328132|gb|EFH58551.1| ku70-binding family protein [Arabidopsis lyrata subsp. lyrata]	PREDICTED: Nicotiana sylvestris mitochondrial inner membrane protease ATP23 (LOC104226696), mRNA	Mitochondrial inner membrane protease ATP23 homolog OS=Xenopus laevis PE=2 SV=1	Peptidase M76 family
Cluster-8255.40815	0	66.5946	--	0.0015432	0.025521	Down	Yes	RecName: Full=Seed lectin; Short=VGL; Contains: RecName: Full=Seed lectin alpha chain; Contains: RecName: Full=Seed lectin gamma chain; Contains: RecName: Full=Seed lectin beta chain [Vatairea guianensis]	Medicago truncatula Lectin (MTR_5g031100) mRNA, complete cds	Seed lectin OS=Vatairea guianensis PE=1 SV=1	Legume lectin domain//Legume-like lectin family
Cluster-8255.52598	0	11.9562	--	0.0015703	0.025913	Down	Yes	PREDICTED: uncharacterized protein LOC100779278 isoform X2 [Glycine max]	PREDICTED: Glycine max uncharacterized LOC100779278 (LOC100779278), transcript variant X1, mRNA	YTH domain-containing family protein 1 OS=Mus musculus GN=Ythdf1 PE=2 SV=1	Poxvirus P21 membrane protein//Keratin
Cluster-8255.86298	0	11.9466	--	0.0015749	0.025968	Down	Yes	PREDICTED: uncharacterized protein LOC101498519 [Cicer arietinum]			Linker for activation of T-cells
Cluster-8255.92531	0	54.7808	--	0.0015774	0.026001	Down	Yes	uncharacterized protein LOC100818610 precursor [Glycine max]>gi|255646028|gb|ACU23501.1| unknown [Glycine max]	Glycine max purple acid phosphatase 8-like (LOC100818610), mRNA	Purple acid phosphatase 3 OS=Arabidopsis thaliana GN=PAP3 PE=2 SV=1	Calcineurin-like phosphoesterase//2OG-Fe(II) oxygenase superfamily//Zinc finger, ZZ type
Cluster-8255.22478	0	11.9369	--	0.0015794	0.026023	Down	Yes	Ulp1 protease family, carboxy-terminal domain protein [Medicago truncatula]			Ulp1 protease family, C-terminal catalytic domain//Antistasin family
Cluster-8255.9972	0	11.9013	--	0.0015963	0.026242	Down	Yes	calcineurin B-like protein 4-1 [Medicago truncatula]	Lotus japonicus clone JCVI-FLLj-20E16 unknown mRNA	Calcineurin B-like protein 8 OS=Arabidopsis thaliana GN=CBL8 PE=1 SV=1	EF hand//EF-hand domain pair//EF hand//EF-hand domain pair//tRNA synthetases class II (D, K and N)//EF-hand domain
Cluster-8255.23484	0	47.3256	--	0.0016001	0.026294	Down	Yes	Vesicle transport protein GOT1B [Medicago truncatula]>gi|124360690|gb|ABN08679.1| Got1-like protein [Medicago truncatula]>gi|355496045|gb|AES77248.1| Got1/SFT2-like vescicle transporter family protein [Medicago truncatula]>gi|388497502|gb|AFK36817.1| unknown [Medicago truncatula]	PREDICTED: Cicer arietinum vesicle transport protein GOT1B (LOC101506142), mRNA	Vesicle transport protein GOT1B OS=Homo sapiens GN=GOLT1B PE=1 SV=1	Got1/Sft2-like family
Cluster-8255.6620	0	11.8916	--	0.0016009	0.026301	Down	Yes	hypothetical protein MTR_3g031720 [Medicago truncatula]	PREDICTED: Cicer arietinum uncharacterized LOC101514590 (LOC101514590), transcript variant X1, mRNA
Cluster-37749.1	0	11.882	--	0.0016055	0.02636	Down	Yes	PREDICTED: uncharacterized protein LOC100811695 isoform X1 [Glycine max]>gi|734375382|gb|KHN20925.1| hypothetical protein glysoja_009233 [Glycine soja]	Phaseolus vulgaris hypothetical protein (PHAVU_008G232500g) mRNA, complete cds
Cluster-8255.71426	0	20.7729	--	0.0016076	0.026388	Down	Yes	PREDICTED: alkaline/neutral invertase CINV2-like [Glycine max]	PREDICTED: Glycine max alkaline/neutral invertase CINV2-like (LOC100785091), mRNA	Alkaline/neutral invertase A, mitochondrial OS=Arabidopsis thaliana GN=INVA PE=1 SV=1	Frequency clock protein//Alkaline and neutral invertase
Cluster-37368.0	0	11.8656	--	0.0016134	0.026474	Down	Yes	predicted protein [Hordeum vulgare subsp. vulgare]
Cluster-8255.100412	0	24.1078	--	0.0016269	0.026642	Down	Yes	PREDICTED: transcription regulatory protein SNF2-like isoform X1 [Glycine max]	PREDICTED: Glycine max transcription regulatory protein SNF2-like (LOC100775993), transcript variant X3, mRNA	Probable ATP-dependent DNA helicase CHR12 OS=Arabidopsis thaliana GN=CHR12 PE=2 SV=1	SNF2 family N-terminal domain//Type III restriction enzyme, res subunit
Cluster-8255.64596	0	21.0791	--	0.0016347	0.026747	Down	Yes	PREDICTED: calmodulin-binding transcription activator 4 isoform X3 [Glycine max]	PREDICTED: Glycine max calmodulin-binding transcription activator 4-like (LOC100786880), transcript variant X3, mRNA	Calmodulin-binding transcription activator 4 OS=Arabidopsis thaliana GN=CMTA4 PE=1 SV=1	Ankyrin repeat//LIF / OSM family//Alpha-L-arabinofuranosidase B (ABFB) domain//Nuclear transport factor 2 (NTF2) domain//IQ calmodulin-binding motif//Protein of unknown function (DUF2542)//Commissureless//IPT/TIG domain//Ankyrin repeat//Protein melan-A
Cluster-24850.0	0	11.7914	--	0.0016497	0.026966	Down	Yes	unknown [Lotus japonicus]		Geraniol 8-hydroxylase OS=Swertia mussotii GN=CYP76B10 PE=1 SV=1	Cytochrome P450
Cluster-8255.92962	0	22.7238	--	0.0016582	0.027078	Down	Yes	PREDICTED: ADP-ribosylation factor GTPase-activating protein AGD1-like [Cicer arietinum]	PREDICTED: Cicer arietinum ADP-ribosylation factor GTPase-activating protein AGD1-like (LOC101490501), mRNA	ADP-ribosylation factor GTPase-activating protein AGD1 OS=Arabidopsis thaliana GN=AGD1 PE=2 SV=2	Ankyrin repeat//Putative GTPase activating protein for Arf//Ankyrin repeat//BAR domain
Cluster-8255.22438	0	17.3669	--	0.0016592	0.02709	Down	Yes	Cyclin-D3-1 -like protein [Gossypium arboreum]		Cyclin-D3-1 OS=Arabidopsis thaliana GN=CYCD3-1 PE=1 SV=3
Cluster-8255.108613	0	11.7461	--	0.0016723	0.027277	Down	Yes
Cluster-8255.32810	0	11.7297	--	0.0016806	0.027391	Down	Yes	PREDICTED: ranBP2-type zinc finger protein At1g67325-like isoform X1 [Glycine max]		RanBP2-type zinc finger protein At1g67325 OS=Arabidopsis thaliana GN=At1g67325 PE=1 SV=1	Zn-finger in Ran binding protein and others
Cluster-8255.102204	0	11.7201	--	0.0016855	0.027453	Down	Yes	hypothetical protein PHAVU_002G326700g [Phaseolus vulgaris]>gi|561033912|gb|ESW32491.1| hypothetical protein PHAVU_002G326700g [Phaseolus vulgaris]		MATE efflux family protein ALF5 OS=Arabidopsis thaliana GN=ALF5 PE=2 SV=1	MNLL subunit
Cluster-8255.112522	0	37.1683	--	0.0016939	0.027559	Down	Yes	hypothetical protein PHAVU_007G166800g [Phaseolus vulgaris]>gi|561017761|gb|ESW16565.1| hypothetical protein PHAVU_007G166800g [Phaseolus vulgaris]	PREDICTED: Glycine max mitochondrial substrate carrier family protein ucpB-like (LOC100808194), mRNA	Mitochondrial substrate carrier family protein ucpB OS=Dictyostelium discoideum GN=ucpB PE=3 SV=1	WRKY DNA -binding domain
Cluster-8255.6925	0	11.7038	--	0.0016938	0.027559	Down	Yes	PREDICTED: 40S ribosomal protein S8 [Solanum lycopersicum]	Moniliophthora roreri MCA 2997 40s ribosomal protein s8 partial mRNA	40S ribosomal protein S8 OS=Oryza sativa subsp. japonica GN=RPS8 PE=2 SV=2
Cluster-8255.33427	0	16.4077	--	0.0017031	0.027696	Down	Yes	hypothetical protein PHAVU_005G140400g [Phaseolus vulgaris]>gi|561023542|gb|ESW22272.1| hypothetical protein PHAVU_005G140400g [Phaseolus vulgaris]	PREDICTED: Glycine max NDX1 homeobox protein (NDX1), transcript variant X8, mRNA
Cluster-8255.74144	0	29.6825	--	0.0017244	0.027989	Down	Yes	zinc finger protein CONSTANS-LIKE 13-like [Glycine max]>gi|260513718|gb|ACX42571.1| CONSTANS-like zinc finger protein [Glycine max]>gi|734425870|gb|KHN43547.1| Zinc finger protein CONSTANS-LIKE 13 [Glycine soja]	PREDICTED: Cicer arietinum zinc finger protein CONSTANS-LIKE 13 (LOC101499146), transcript variant X1, mRNA	Zinc finger protein CONSTANS-LIKE 13 OS=Arabidopsis thaliana GN=COL13 PE=2 SV=1	B-box zinc finger//CCT motif
Cluster-29196.0	0	11.5679	--	0.0017649	0.028522	Down	Yes	PREDICTED: uncharacterized protein LOC104807900 [Tarenaya hassleriana]		Retrovirus-related Pol polyprotein from transposon TNT 1-94 OS=Nicotiana tabacum PE=2 SV=1	Transglutaminase elicitor//Ribosomal protein S17
Cluster-8255.100860	0	22.5456	--	0.0017831	0.028755	Down	Yes	PREDICTED: carbon catabolite repressor protein 4 homolog 4-like isoform X1 [Glycine max]	Medicago truncatula Carbon catabolite repressor protein-like protein (MTR_5g026280) mRNA, complete cds	Carbon catabolite repressor protein 4 homolog 4 OS=Arabidopsis thaliana GN=CCR4-4 PE=2 SV=1
Cluster-8255.44134	0	21.3842	--	0.0017949	0.028921	Down	Yes	unknown [Medicago truncatula]>gi|388518591|gb|AFK47357.1| unknown [Medicago truncatula]>gi|657386181|gb|KEH28550.1| phospholipid N-methyltransferase [Medicago truncatula]	Phaseolus vulgaris hypothetical protein (PHAVU_010G161400g) mRNA, complete cds	Phosphatidyl-N-methylethanolamine N-methyltransferase OS=Arabidopsis thaliana GN=PLMT PE=2 SV=1	Isoprenylcysteine carboxyl methyltransferase (ICMT) family//Protein of unknown function (DUF1035)
Cluster-8255.82597	0	27.5643	--	0.0018309	0.029382	Down	Yes	serine carboxypeptidase-like protein [Medicago truncatula]	PREDICTED: Glycine max serine carboxypeptidase-like 31-like (LOC100819700), transcript variant 1, mRNA	Serine carboxypeptidase-like 31 OS=Arabidopsis thaliana GN=SCPL31 PE=2 SV=2	Homeobox KN domain//Serine carboxypeptidase
Cluster-29979.0	0	11.7246	--	0.0018595	0.029766	Down	Yes	unnamed protein product [Albugo candida]	Brachypodium distachyon mRNA, clone: PL016C01-A-041_F13	Probable elongation factor 1-gamma 2 OS=Arabidopsis thaliana GN=At1g57720 PE=2 SV=1	Glutathione S-transferase, N-terminal domain//Glutathione S-transferase, N-terminal domain//Glutathione S-transferase, N-terminal domain
Cluster-8255.72370	0	18.9938	--	0.0018725	0.02994	Down	Yes	PREDICTED: BTB/POZ domain-containing protein NPY2-like isoform X1 [Glycine max]>gi|571536979|ref|XP_006600917.1| PREDICTED: BTB/POZ domain-containing protein NPY2-like isoform X2 [Glycine max]	PREDICTED: Glycine max BTB/POZ domain-containing protein NPY2-like (LOC100816199), transcript variant X2, mRNA	BTB/POZ domain-containing protein NPY5 OS=Arabidopsis thaliana GN=NPY5 PE=2 SV=2	BTB/POZ domain
Cluster-8255.93809	0	11.66	--	0.0018954	0.030233	Down	Yes	PREDICTED: glucose-6-phosphate 1-dehydrogenase, chloroplastic [Cicer arietinum]	PREDICTED: Cicer arietinum glucose-6-phosphate 1-dehydrogenase, chloroplastic (LOC101494735), mRNA	Glucose-6-phosphate 1-dehydrogenase, chloroplastic OS=Solanum tuberosum PE=1 SV=1	Glucose-6-phosphate dehydrogenase, C-terminal domain//Glucose-6-phosphate dehydrogenase, NAD binding domain
Cluster-8255.84728	0	26.063	--	0.0019055	0.030361	Down	Yes	PREDICTED: protein MEI2-like 2-like isoform X1 [Glycine max]>gi|571544672|ref|XP_006602245.1| PREDICTED: protein MEI2-like 2-like isoform X2 [Glycine max]>gi|571544675|ref|XP_006602246.1| PREDICTED: protein MEI2-like 2-like isoform X3 [Glycine max]	PREDICTED: Glycine max protein MEI2-like 2-like (LOC100812324), transcript variant X3, mRNA	Protein MEI2-like 2 OS=Oryza sativa subsp. japonica GN=ML2 PE=2 SV=1	Phosphoribosyl synthetase-associated domain//RNA recognition motif. (a.k.a. RRM, RBD, or RNP domain)//Phosphoribosyl transferase domain
Cluster-8255.49240	0	11.634	--	0.0019101	0.030409	Down	Yes
Cluster-8255.7910	0	11.5857	--	0.0019377	0.030772	Down	Yes	hypothetical protein SPRG_12864 [Saprolegnia parasitica CBS 223.65]>gi|641527330|gb|KDO21625.1| hypothetical protein SPRG_12864 [Saprolegnia parasitica CBS 223.65]		Next to BRCA1 gene 1 protein OS=Homo sapiens GN=NBR1 PE=1 SV=3	Zinc finger, ZZ type//C1-like domain
Cluster-8255.90891	0	11.5724	--	0.0019454	0.030875	Down	Yes
Cluster-8255.42080	0	11.5501	--	0.0019584	0.031036	Down	Yes	Rpp4 candidate R9 [Glycine max]
Cluster-8255.101099	0	24.7457	--	0.001963	0.031083	Down	Yes	uncharacterized protein LOC100527345 [Glycine max]>gi|255632133|gb|ACU16419.1| unknown [Glycine max]>gi|734312077|gb|KHN00316.1| Autophagy-related protein 8i [Glycine soja]	Glycine max uncharacterized LOC100500380 (LOC100500380), mRNA	Autophagy-related protein 8i OS=Arabidopsis thaliana GN=ATG8I PE=2 SV=1
Cluster-8255.91308	0	31.075	--	0.0019819	0.031331	Down	Yes	hypothetical protein PHAVU_011G187600g [Phaseolus vulgaris]>gi|561006540|gb|ESW05534.1| hypothetical protein PHAVU_011G187600g [Phaseolus vulgaris]	PREDICTED: Glycine max vacuolar protein sorting-associated protein 36-like (LOC100783044), mRNA	Vacuolar protein sorting-associated protein 36 OS=Arabidopsis thaliana GN=VPS36 PE=1 SV=1	Vacuolar protein sorting protein 36 Vps36
Cluster-38123.0	0	11.4721	--	0.0020046	0.031615	Down	Yes	PREDICTED: TATA-binding protein-associated factor 2N isoform X1 [Brassica rapa]			Alba
Cluster-8255.33249	0	19.8657	--	0.0020329	0.031973	Down	Yes	PREDICTED: uncharacterized protein LOC101507002 isoform X2 [Cicer arietinum]	Phaseolus vulgaris hypothetical protein (PHAVU_003G150500g) mRNA, complete cds		Bacteriophage translational regulator
Cluster-8255.28547	0	11.3525	--	0.0020779	0.032538	Down	Yes	PREDICTED: heat stress transcription factor A-1b-like isoform X1 [Cicer arietinum]	PREDICTED: Cicer arietinum heat stress transcription factor A-1b-like (LOC101514812), transcript variant X1, mRNA	Heat stress transcription factor A-1 OS=Oryza sativa subsp. japonica GN=HSFA1 PE=2 SV=1	Autophagy protein Apg6//HSF-type DNA-binding//Malate:quinone oxidoreductase (Mqo)//Leucine-rich repeats of kinetochore protein Cenp-F/LEK1
Cluster-37104.2	0	11.3169	--	0.0021004	0.032832	Down	Yes	unknown [Arachis hypogaea]
Cluster-8255.33030	0	11.3042	--	0.0021085	0.032938	Down	Yes	PREDICTED: uncharacterized protein LOC100809536 [Glycine max]		Uncharacterized protein At3g28850 OS=Arabidopsis thaliana GN=At3g28850 PE=3 SV=1	Glutaredoxin
Cluster-8255.115841	0	11.2976	--	0.0021127	0.032994	Down	Yes	hypothetical protein MTR_1g073220 [Medicago truncatula]			Glutamyl-tRNAGlu reductase, dimerisation domain
Cluster-8255.62714	0	11.2523	--	0.0021419	0.033361	Down	Yes
Cluster-8255.107962	0	11.2456	--	0.0021462	0.033415	Down	Yes	hypothetical protein POPTR_0001s29200g [Populus trichocarpa]>gi|550348453|gb|EEE85117.2| hypothetical protein POPTR_0001s29200g [Populus trichocarpa]
Cluster-8255.79887	0	17.9691	--	0.0021482	0.033435	Down	Yes	PREDICTED: phospholipid:diacylglycerol acyltransferase 1-like [Glycine max]>gi|734418492|gb|KHN39646.1| Phospholipid:diacylglycerol acyltransferase 1 [Glycine soja]	PREDICTED: Glycine max phospholipid:diacylglycerol acyltransferase 1-like (LOC100812643), mRNA	Phospholipid:diacylglycerol acyltransferase 1 OS=Arabidopsis thaliana GN=PDAT1 PE=2 SV=1	RNA polymerase III RPC4//Presenilin//Lecithin:cholesterol acyltransferase//Lactococcin-like family//Frataxin-like domain//Mediator complex protein
Cluster-8255.66287	0	33.9606	--	0.0021504	0.033461	Down	Yes	PREDICTED: protein FLX-like 1-like isoform X1 [Glycine max]	Lotus japonicus cDNA, clone: LjFL2-020-CF07, HTC	Protein FLX-like 1 OS=Arabidopsis thaliana GN=FLXL1 PE=1 SV=1	TPR/MLP1/MLP2-like protein//Leucine-rich repeats of kinetochore protein Cenp-F/LEK1//Lipoprotein leucine-zipper//TolA binding protein trimerisation//Phage minor structural protein GP20//Baculovirus polyhedron envelope protein, PEP, C terminus//Vacuolar sorting 38 and autophagy-related subunit 14//Tubulin-specific chaperone C N-terminal domain//Nucleopolyhedrovirus P10 protein//Centrosomin N-termi…
Cluster-8255.103900	0	20.6008	--	0.0021776	0.033809	Down	Yes	PREDICTED: amino acid permease 3-like isoform X2 [Glycine max]	PREDICTED: Cicer arietinum amino acid permease 3-like (LOC101498513), mRNA	Amino acid permease 2 OS=Arabidopsis thaliana GN=AAP2 PE=1 SV=1	Tryptophan/tyrosine permease family
Cluster-8255.37270	0	11.1907	--	0.0021824	0.033867	Down	Yes	RNA-directed DNA polymerase [Arachis hypogaea]		LINE-1 reverse transcriptase homolog OS=Nycticebus coucang PE=3 SV=1
Cluster-8255.55844	0	138.983	--	0.0022009	0.034095	Down	Yes	PREDICTED: U-box domain-containing protein 33-like [Glycine max]	PREDICTED: Glycine max U-box domain-containing protein 33-like (LOC100807515), mRNA	U-box domain-containing protein 33 OS=Arabidopsis thaliana GN=PUB33 PE=2 SV=2	U-box domain//Protein kinase domain//Universal stress protein family//Protein tyrosine kinase
Cluster-8255.94314	0	13.1465	--	0.002208	0.034181	Down	Yes	PREDICTED: elongation factor G-2, mitochondrial [Cicer arietinum]	PREDICTED: Glycine max elongation factor G-2, mitochondrial-like (LOC100783315), mRNA	Elongation factor G-2, mitochondrial OS=Arabidopsis thaliana GN=MEFG2 PE=2 SV=1	Elongation factor Tu domain 2//50S ribosome-binding GTPase//AIG1 family//Putative phosphatase (DUF442)
Cluster-8255.80635	0	17.8622	--	0.0022169	0.034291	Down	Yes	Non-lysosomal glucosylceramidase [Medicago truncatula]	PREDICTED: Glycine max non-lysosomal glucosylceramidase-like (LOC100815988), misc_RNA	Non-lysosomal glucosylceramidase OS=Rattus norvegicus GN=Gba2 PE=2 SV=2	Ferredoxin thioredoxin reductase catalytic beta chain
Cluster-8255.82112	0	27.6104	--	0.0022431	0.034651	Down	Yes	hypothetical protein PHAVU_006G215100g [Phaseolus vulgaris]>gi|561021737|gb|ESW20508.1| hypothetical protein PHAVU_006G215100g [Phaseolus vulgaris]	PREDICTED: Glycine max cell division control protein 48 homolog C-like (LOC100809594), transcript variant X2, misc_RNA	Cell division control protein 48 homolog C OS=Arabidopsis thaliana GN=CDC48C PE=2 SV=2	Viral (Superfamily 1) RNA helicase//PhoH-like protein//ABC transporter//Parvovirus non-structural protein NS1//AAA domain (dynein-related subfamily)//Isopentenyl transferase//RNA helicase//ATPase family associated with various cellular activities (AAA)//Chloramphenicol phosphotransferase-like protein//Holliday junction DNA helicase ruvB N-terminus//Sigma-54 interaction domain//AAA domain (Cdc48 s…
Cluster-8255.35442	0	18.5453	--	0.0022527	0.034777	Down	Yes	PREDICTED: allantoate deiminase-like isoform X1 [Glycine max]>gi|734390233|gb|KHN26612.1| Allantoate deiminase, chloroplastic [Glycine soja]	Glycine max allantoate amidohydrolase (AAH), mRNA >gnl|BL_ORD_ID|6525906 Glycine max cultivar Williams allantoate amidohydrolase mRNA, complete cds	Allantoate deiminase OS=Arabidopsis thaliana GN=AAH PE=1 SV=2	Peptidase family M20/M25/M40
Cluster-8255.80263	0	26.8438	--	0.0023188	0.03565	Down	Yes	PREDICTED: BEACH domain-containing protein lvsA-like [Glycine max]	PREDICTED: Glycine max BEACH domain-containing protein lvsA-like (LOC100784514), mRNA	WD repeat and FYVE domain-containing protein 3 OS=Homo sapiens GN=WDFY3 PE=1 SV=2	WD domain, G-beta repeat//Sarcoglycan complex subunit protein
Cluster-8255.120392	0	11.3021	--	0.0023303	0.035785	Down	Yes	ATP synthase subunit alpha, mitochondrial [Chondrus crispus]>gi|507115576|emb|CDF39033.1| ATP synthase subunit alpha, mitochondrial [Chondrus crispus]	Salpingoeca rosetta ATP synthase subunit alpha isoform mRNA	ATP synthase subunit alpha, mitochondrial OS=Caenorhabditis elegans GN=H28O16.1 PE=1 SV=1	ATP synthase alpha/beta family, nucleotide-binding domain//ATP synthase alpha/beta chain, C terminal domain
Cluster-8255.69709	0	42.7309	--	0.0023437	0.035942	Down	Yes	hypothetical protein PHAVU_008G180300g [Phaseolus vulgaris]>gi|561014385|gb|ESW13246.1| hypothetical protein PHAVU_008G180300g [Phaseolus vulgaris]	PREDICTED: Glycine max uncharacterized LOC100779084 (LOC100779084), transcript variant X2, mRNA		Peptidase S46
Cluster-8255.40436	0	36.8291	--	0.0023537	0.036067	Down	Yes	hypothetical protein PHAVU_008G202300g [Phaseolus vulgaris]>gi|561014645|gb|ESW13506.1| hypothetical protein PHAVU_008G202300g [Phaseolus vulgaris]	PREDICTED: Glycine max uncharacterized LOC100775513 (LOC100775513), mRNA
Cluster-8255.56770	0	20.6587	--	0.0023536	0.036067	Down	Yes	unknown [Lotus japonicus]	PREDICTED: Gossypium raimondii probable protein phosphatase 2C 72 (LOC105771518), transcript variant X2, mRNA
Cluster-27108.0	0	11.2441	--	0.0023707	0.036302	Down	Yes		Lepidodermella squamata mitochondrion, complete genome
Cluster-8255.53552	0	19.7581	--	0.0023808	0.036408	Down	Yes
Cluster-22510.0	0	11.2115	--	0.0023938	0.036586	Down	Yes
Cluster-8255.46747	0	20.2323	--	0.0024042	0.03672	Down	Yes	PREDICTED: protein YLS7-like [Glycine max]	PREDICTED: Glycine max protein YLS7-like (LOC100804200), mRNA	Protein trichome birefringence-like 31 OS=Arabidopsis thaliana GN=TBL31 PE=2 SV=1	IQ calmodulin-binding motif
Cluster-8255.53331	0	16.8019	--	0.0024047	0.03672	Down	Yes	PREDICTED: adenylate cyclase, terminal-differentiation specific-like [Glycine max]>gi|734417385|gb|KHN38885.1| hypothetical protein glysoja_014877 [Glycine soja]
Cluster-8255.124446	0	17.6001	--	0.0024219	0.036959	Down	Yes	PREDICTED: uncharacterized protein LOC105761689 [Gossypium raimondii]
Cluster-8255.80752	0	28.3842	--	0.0024433	0.037229	Down	Yes	PREDICTED: tobamovirus multiplication protein 2A isoform X1 [Glycine max]>gi|571454084|ref|XP_006579675.1| PREDICTED: tobamovirus multiplication protein 2A isoform X2 [Glycine max]>gi|571454086|ref|XP_006579676.1| PREDICTED: tobamovirus multiplication protein 2A isoform X3 [Glycine max]	PREDICTED: Glycine max tobamovirus multiplication protein 2A-like (LOC100815033), mRNA	Tobamovirus multiplication protein 2A OS=Arabidopsis thaliana GN=TOM2A PE=1 SV=1	Tetraspanin family//3-beta hydroxysteroid dehydrogenase/isomerase family
Cluster-36468.0	0	11.1372	--	0.0024475	0.037277	Down	Yes	PREDICTED: uncharacterized protein LOC100811695 isoform X1 [Glycine max]>gi|734375382|gb|KHN20925.1| hypothetical protein glysoja_009233 [Glycine soja]	Phaseolus vulgaris hypothetical protein (PHAVU_008G232500g) mRNA, complete cds		Centromere protein H (CENP-H)
Cluster-8255.79654	0	44.6639	--	0.0024694	0.037567	Down	Yes	PREDICTED: plant cysteine oxidase 2 isoform X1 [Cicer arietinum]>gi|828293127|ref|XP_012568071.1| PREDICTED: plant cysteine oxidase 2 isoform X2 [Cicer arietinum]		Plant cysteine oxidase 2 OS=Arabidopsis thaliana GN=PCO2 PE=1 SV=1	Protein of unknown function (DUF1637)
Cluster-8255.32961	0	16.5316	--	0.0024771	0.037658	Down	Yes	PREDICTED: traB domain-containing protein-like [Cicer arietinum]		Uncharacterized protein MJ1365 OS=Methanocaldococcus jannaschii (strain ATCC 43067 / DSM 2661 / JAL-1 / JCM 10045 / NBRC 100440) GN=MJ1365 PE=4 SV=1
Cluster-8255.95277	0	16.5316	--	0.0024771	0.037658	Down	Yes	PREDICTED: OTU domain-containing protein DDB_G0284757-like isoform X1 [Glycine max]>gi|571439052|ref|XP_006574745.1| PREDICTED: OTU domain-containing protein DDB_G0284757-like isoform X2 [Glycine max]	PREDICTED: Glycine max OTU domain-containing protein DDB_G0284757-like (LOC100814418), mRNA	OTU domain-containing protein DDB_G0284757 OS=Dictyostelium discoideum GN=DDB_G0284757 PE=3 SV=2
Cluster-20174.0	0	11.0563	--	0.0025076	0.038027	Down	Yes
Cluster-8255.20239	0	11.0273	--	0.0025296	0.038295	Down	Yes	hypothetical protein PRUPE_ppa009351mg [Prunus persica]>gi|462401293|gb|EMJ06850.1| hypothetical protein PRUPE_ppa009351mg [Prunus persica]	PREDICTED: Fragaria vesca subsp. vesca 50S ribosomal protein L4, chloroplastic (LOC101296268), transcript variant X2, mRNA		Ribosomal protein L4/L1 family
Cluster-8255.76074	0	24.8004	--	0.0025352	0.038369	Down	Yes	PREDICTED: transcription factor bHLH79-like isoform X1 [Glycine max]	PREDICTED: Glycine max transcription factor bHLH79-like (LOC100777819), transcript variant X1, mRNA	Transcription factor bHLH79 OS=Arabidopsis thaliana GN=BHLH79 PE=2 SV=1	Helix-loop-helix DNA-binding domain//Alphaherpesvirus tegument protein US9//DNA-binding domain//G-patch domain
Cluster-8255.70902	0	134.351	--	0.0025395	0.038426	Down	Yes	PREDICTED: ATP-dependent helicase BRM-like [Glycine max]	PREDICTED: Glycine max ATP-dependent helicase BRM-like (LOC100807104), mRNA	ATP-dependent helicase BRM OS=Arabidopsis thaliana GN=BRM PE=1 SV=1	Bromodomain//Type III restriction enzyme, res subunit//DEAD/DEAH box helicase//SNF2 family N-terminal domain//QLQ
Cluster-8255.107243	0	25.029	--	0.0025719	0.038831	Down	Yes	PREDICTED: uncharacterized protein LOC100789230 isoform X1 [Glycine max]	PREDICTED: Glycine max uncharacterized LOC100804101 (LOC100804101), mRNA
Cluster-8255.19645	0	10.9723	--	0.0025718	0.038831	Down	Yes	PREDICTED: inositol hexakisphosphate and diphosphoinositol-pentakisphosphate kinase 1-like isoform X3 [Glycine max]	PREDICTED: Glycine max inositol hexakisphosphate and diphosphoinositol-pentakisphosphate kinase 1-like (LOC100817736), transcript variant X2, mRNA	Inositol hexakisphosphate and diphosphoinositol-pentakisphosphate kinase 1 OS=Mus musculus GN=Ppip5k1 PE=2 SV=1	Histidine phosphatase superfamily (branch 2)
Cluster-8255.119585	0	30.2732	--	0.002588	0.039023	Down	Yes	hypothetical protein PHAVU_001G254400g [Phaseolus vulgaris]>gi|561037138|gb|ESW35668.1| hypothetical protein PHAVU_001G254400g [Phaseolus vulgaris]	Phaseolus vulgaris hypothetical protein (PHAVU_001G254400g) mRNA, complete cds	Probable glucan 1,3-beta-glucosidase A OS=Neosartorya fischeri (strain ATCC 1020 / DSM 3700 / FGSC A1164 / NRRL 181) GN=exgA PE=3 SV=1	Fascin domain//Cellulase (glycosyl hydrolase family 5)
Cluster-8255.3178	0	10.9464	--	0.0025921	0.039074	Down	Yes	hypothetical protein PHAVU_008G174700g [Phaseolus vulgaris]>gi|561014324|gb|ESW13185.1| hypothetical protein PHAVU_008G174700g [Phaseolus vulgaris]	Linum usitatissimum UDP-glycosyltransferase 1 (UGT85R2) gene, complete cds	UDP-glycosyltransferase 85A5 OS=Arabidopsis thaliana GN=UGT85A5 PE=2 SV=1	UDP-glucoronosyl and UDP-glucosyl transferase
Cluster-8255.17837	0	10.9137	--	0.0026178	0.039409	Down	Yes	PREDICTED: protein YLS9 [Glycine max]>gi|734404748|gb|KHN33160.1| Putative syntaxin-24 [Glycine soja]		Protein YLS9 OS=Arabidopsis thaliana GN=YLS9 PE=2 SV=1
Cluster-8255.104272	0	16.7662	--	0.0026323	0.039586	Down	Yes	PREDICTED: probable receptor-like protein kinase At5g47070 [Cicer arietinum]	PREDICTED: Glycine max probable receptor-like protein kinase At5g47070-like (LOC100784625), transcript variant X1, mRNA	Probable receptor-like protein kinase At5g47070 OS=Arabidopsis thaliana GN=At5g47070 PE=1 SV=1	Protein kinase domain//Protein tyrosine kinase
Cluster-8255.7058	0	17.1963	--	0.0026499	0.039781	Down	Yes	PREDICTED: protein FANTASTIC FOUR 3-like [Glycine max]		Protein FANTASTIC FOUR 3 OS=Arabidopsis thaliana GN=FAF3 PE=2 SV=1
Cluster-8255.107844	0	28.2873	--	0.0026583	0.039887	Down	Yes
Cluster-8255.98836	0	10.8038	--	0.0027067	0.040494	Down	Yes
Cluster-8255.21729	0	37.4506	--	0.0027237	0.040677	Down	Yes	fanconi-associated nuclease-like protein [Medicago truncatula]	PREDICTED: Glycine max fanconi-associated nuclease 1 homolog (LOC100793881), transcript variant X2, mRNA	Fanconi-associated nuclease 1 homolog OS=Arabidopsis thaliana GN=At1g48360 PE=2 SV=2	HIRAN domain//VRR-NUC domain
Cluster-8255.122642	0	11.4751	--	0.0027606	0.041138	Down	Yes	Translation elongation factor eEF1, subunit alpha [Chondrus crispus]>gi|507108473|emb|CDF32437.1| Translation elongation factor eEF1, subunit alpha [Chondrus crispus]	Diplonema ambulator strain ATCC 50223 elongation factor 1 alpha-like protein mRNA, partial cds	Elongation factor 1-alpha OS=Bombyx mori PE=2 SV=1	Elongation factor Tu domain 2
Cluster-8255.33607	0	29.5728	--	0.0027664	0.041205	Down	Yes	hypothetical protein PHAVU_007G049100g [Phaseolus vulgaris]>gi|561016352|gb|ESW15156.1| hypothetical protein PHAVU_007G049100g [Phaseolus vulgaris]	PREDICTED: Glycine max cysteine-rich receptor-like protein kinase 29-like (LOC100791056), mRNA	Cysteine-rich receptor-like protein kinase 10 OS=Arabidopsis thaliana GN=CRK10 PE=1 SV=3	Protein tyrosine kinase//Protein kinase domain//Protein of unknown function (DUF2370)
Cluster-8255.20645	0	21.3056	--	0.0027851	0.041452	Down	Yes	PREDICTED: ATP-dependent DNA helicase Q-like 5 [Cicer arietinum]	PREDICTED: Glycine max ATP-dependent DNA helicase Q-like 5-like (LOC100811214), mRNA	ATP-dependent DNA helicase Q-like 5 OS=Arabidopsis thaliana GN=RECQL5 PE=2 SV=2	Type III restriction enzyme, res subunit//DEAD/DEAH box helicase
Cluster-8255.102225	0	15.0584	--	0.0027905	0.041511	Down	Yes	PPR containing plant protein [Medicago truncatula]	Trifolium pratense genome assembly redclover, chromosome : chr2	Pentatricopeptide repeat-containing protein At3g04130, mitochondrial OS=Arabidopsis thaliana GN=At3g04130 PE=2 SV=2	Pex19 protein family//Influenza Matrix protein (M1) C-terminal domain//Region in Clathrin and VPS
Cluster-8255.98621	0	21.0553	--	0.0028017	0.041654	Down	Yes	receptor-like kinase [Medicago truncatula]	Arachis hypogaea receptor serine/threonine kinase mRNA, partial cds	Glycerophosphodiester phosphodiesterase protein kinase domain-containing GDPDL2 OS=Arabidopsis thaliana GN=GDPDL2 PE=1 SV=1	Protein tyrosine kinase//Alphaherpesvirus tegument protein US9//Protein kinase domain
Cluster-36370.1	0	16.7991	--	0.0028178	0.041855	Down	Yes	Putative ATP-dependent DNA helicase HFM1 [Glycine soja]	PREDICTED: Glycine max probable ATP-dependent DNA helicase HFM1-like (LOC100802318), partial mRNA	ATP-dependent DNA helicase MER3 homolog OS=Arabidopsis thaliana GN=MER3 PE=2 SV=1	DEAD/DEAH box helicase//Type III restriction enzyme, res subunit//Helix-hairpin-helix motif//Fingers domain of DNA polymerase lambda
Cluster-8255.72518	0	16.0454	--	0.0029397	0.043371	Down	Yes	PREDICTED: scarecrow-like protein 5-like isoform X1 [Glycine max]>gi|571544069|ref|XP_006602158.1| PREDICTED: scarecrow-like protein 5-like isoform X2 [Glycine max]	PREDICTED: Cicer arietinum scarecrow-like protein 21 (LOC101501723), transcript variant X2, mRNA	Scarecrow-like protein 5 OS=Arabidopsis thaliana GN=SCL5 PE=2 SV=1	HypF finger//HMG14 and HMG17//Triple QxxK/R motif-containing protein family//Protein of unknown function (DUF805)
Cluster-8255.75523	0	20.6452	--	0.002944	0.04343	Down	Yes	hypothetical protein PHAVU_L003400g [Phaseolus vulgaris]>gi|561039821|gb|ESW35941.1| hypothetical protein PHAVU_L003400g [Phaseolus vulgaris]	Phaseolus vulgaris hypothetical protein (PHAVU_L003400g) mRNA, complete cds	CDPK-related kinase 7 OS=Arabidopsis thaliana GN=CRK7 PE=1 SV=1	Protein kinase domain//Protein tyrosine kinase//Lipopolysaccharide kinase (Kdo/WaaP) family//Baculovirus occlusion-derived virus envelope protein EC27
Cluster-8255.88531	0	10.8476	--	0.0029486	0.043485	Down	Yes				InsA N-terminal domain
Cluster-8255.122692	0	10.8283	--	0.0029656	0.043694	Down	Yes	Protein WAX2 [Glycine soja]	PREDICTED: Glycine max protein ECERIFERUM 1-like (LOC100818557), mRNA	Protein ECERIFERUM 1 OS=Arabidopsis thaliana GN=CER1 PE=1 SV=1	Fatty acid hydroxylase superfamily
Cluster-24487.0	0	10.8216	--	0.0029715	0.043772	Down	Yes	PREDICTED: 40S ribosomal protein S12 [Jatropha curcas]>gi|643735341|gb|KDP41982.1| hypothetical protein JCGZ_27000 [Jatropha curcas]		40S ribosomal protein S12 OS=Caenorhabditis elegans GN=rps-12 PE=3 SV=2	Endothelin family
Cluster-8255.40210	0	17.5728	--	0.0029895	0.04397	Down	Yes	PREDICTED: aberrant root formation protein 4 [Cicer arietinum]	PREDICTED: Cicer arietinum aberrant root formation protein 4 (LOC101496540), mRNA	Aberrant root formation protein 4 OS=Arabidopsis thaliana GN=ALF4 PE=1 SV=2	[2Fe-2S] binding domain//Phosphotyrosyl phosphate activator (PTPA) protein
Cluster-8255.119549	0	18.4741	--	0.0030158	0.044283	Down	Yes	hypothetical protein PHAVU_003G095700g [Phaseolus vulgaris]>gi|561027518|gb|ESW26158.1| hypothetical protein PHAVU_003G095700g [Phaseolus vulgaris]	PREDICTED: Glycine max F-box/kelch-repeat protein At3g23880-like (LOC102663745), mRNA	F-box/kelch-repeat protein At3g06240 OS=Arabidopsis thaliana GN=At3g06240 PE=2 SV=1	F-box domain//F-box-like
Cluster-8255.107683	0	10.763	--	0.003024	0.044377	Down	Yes		PREDICTED: Glycine max uncharacterized LOC100499746 (LOC100499746), transcript variant X1, mRNA
Cluster-8255.121965	0	10.763	--	0.003024	0.044377	Down	Yes	hypothetical protein AALP_AA6G099200 [Arabis alpina]	Picocystis salinarum 5.8S rRNA gene, 28S rRNA gene (partial) and ITS2, strain CCMP1897	Protein TAR1 OS=Kluyveromyces lactis (strain ATCC 8585 / CBS 2359 / DSM 70799 / NBRC 1267 / NRRL Y-1140 / WM37) GN=TAR1-A PE=4 SV=2
Cluster-8255.102826	0	14.3397	--	0.0030303	0.044462	Down	Yes	PREDICTED: uncharacterized protein LOC100784617 [Glycine max]>gi|734348734|gb|KHN11917.1| hypothetical protein glysoja_019890 [Glycine soja]			Interleukin-3
Cluster-8255.84397	0	35.7565	--	0.0030492	0.044688	Down	Yes	Polygalacturonase [Glycine soja]	PREDICTED: Glycine max polygalacturonase At1g48100-like (LOC100778836), transcript variant X1, mRNA	Polygalacturonase At1g48100 OS=Arabidopsis thaliana GN=At1g48100 PE=2 SV=1	Glycosyl hydrolases family 28
Cluster-8255.95539	0	16.0707	--	0.0030507	0.0447	Down	Yes	PREDICTED: sugar transporter ERD6-like 5-like [Glycine max]>gi|734320736|gb|KHN04023.1| Sugar transporter ERD6-like 5 [Glycine soja]	PREDICTED: Cicer arietinum sugar transporter ERD6-like 5 (LOC101513901), mRNA	Sugar transporter ERD6-like 5 OS=Arabidopsis thaliana GN=At1g54730 PE=2 SV=2	Sugar (and other) transporter//Major Facilitator Superfamily
Cluster-8255.37383	0	10.731	--	0.0030531	0.044718	Down	Yes	Peroxisomal biogenesis factor [Medicago truncatula]>gi|355509766|gb|AES90908.1| peroxisome biogenesis protein [Medicago truncatula]	PREDICTED: Cicer arietinum peroxisome biogenesis protein 19-2-like (LOC101508394), mRNA	Peroxisome biogenesis protein 19-2 OS=Arabidopsis thaliana GN=PEX19-2 PE=1 SV=1	Clostridial neurotoxin zinc protease//Glutamyl-tRNAGlu reductase, dimerisation domain//Pex19 protein family
Cluster-8255.62371	0	15.6585	--	0.0030616	0.044826	Down	Yes	Proteasome activator complex subunit 4 [Glycine soja]	PREDICTED: Glycine max proteasome activator subunit 4-like (LOC100814812), misc_RNA	Proteasome activator subunit 4 OS=Arabidopsis thaliana GN=PA200 PE=2 SV=2
Cluster-8255.122693	0	10.6724	--	0.0031073	0.045355	Down	Yes	Protein WAX2 [Glycine soja]	PREDICTED: Glycine max protein ECERIFERUM 1-like (LOC100818557), mRNA	Protein ECERIFERUM 1 OS=Arabidopsis thaliana GN=CER1 PE=1 SV=1	Fatty acid hydroxylase superfamily
Cluster-8255.92883	0	64.8758	--	0.003115	0.045438	Down	Yes	PREDICTED: calmodulin-interacting protein 111-like isoform X1 [Glycine max]	PREDICTED: Glycine max calmodulin-interacting protein 111-like (LOC100788600), transcript variant X1, mRNA	Calmodulin-interacting protein 111 OS=Arabidopsis thaliana GN=CIP111 PE=1 SV=1	AAA domain (Cdc48 subfamily)//ATPase family associated with various cellular activities (AAA)//TIP49 C-terminus//Holliday junction DNA helicase ruvB N-terminus//AAA domain (dynein-related subfamily)//Translocation protein Sec62
Cluster-8255.57833	0	23.2315	--	0.0031659	0.04603	Down	Yes	PREDICTED: katanin p80 WD40 repeat-containing subunit B1 homolog [Glycine max]>gi|734337632|gb|KHN08569.1| Katanin p80 WD40 repeat-containing subunit B1 like 1 [Glycine soja]	PREDICTED: Glycine max katanin p80 WD40 repeat-containing subunit B1 homolog (LOC100779263), transcript variant X1, mRNA	Katanin p80 WD40 repeat-containing subunit B1 homolog OS=Arabidopsis thaliana GN=At5g23430 PE=2 SV=3	Rad9//WD domain, G-beta repeat//Nuclear envelope localisation domain
Cluster-8255.102624	0	10.5981	--	0.0031776	0.046165	Down	Yes
Cluster-8255.99690	0	10.5981	--	0.0031776	0.046165	Down	Yes	hypothetical protein glysoja_020200 [Glycine soja]	Medicago truncatula hypothetical protein (MTR_2g019220) mRNA, complete cds
Cluster-8255.8467	0	10.5915	--	0.003184	0.046232	Down	Yes	PREDICTED: putative ribonuclease H protein At1g65750 [Brassica rapa]
Cluster-8255.4991	0	10.5722	--	0.0032027	0.046441	Down	Yes	hypothetical protein AALP_AA3G076500 [Arabis alpina]			Alba//Rpp20 subunit of nuclear RNase MRP and P
Cluster-8255.30135	0	14.5685	--	0.0032302	0.046778	Down	Yes	PREDICTED: uncharacterized protein LOC100818525 isoform X2 [Glycine max]	PREDICTED: Glycine max uncharacterized LOC100775513 (LOC100775513), mRNA
Cluster-38729.0	0	10.5009	--	0.0032726	0.047275	Down	Yes	predicted protein [Bathycoccus prasinos]>gi|424513357|emb|CCO65979.1| predicted protein [Bathycoccus prasinos]			CDC45-like protein
Cluster-8255.50907	0	25.8191	--	0.0033332	0.048019	Down	Yes	hypothetical protein PHAVU_002G150500g [Phaseolus vulgaris]>gi|561031823|gb|ESW30402.1| hypothetical protein PHAVU_002G150500g [Phaseolus vulgaris]	PREDICTED: Glycine max uncharacterized LOC100779659 (LOC100779659), mRNA		Syntaxin 6, N-terminal//Adaptin N terminal region//Armadillo/beta-catenin-like repeat//RIM-binding protein of the cytomatrix active zone
Cluster-20449.0	0	11.3964	--	0.003346	0.048166	Down	Yes
Cluster-8255.35295	0	15.6778	--	0.0033661	0.048396	Down	Yes	PREDICTED: two-pore potassium channel 3-like [Cicer arietinum]	PREDICTED: Glycine max uncharacterized LOC100789115 (LOC100789115), transcript variant X3, mRNA	Two-pore potassium channel 3 OS=Arabidopsis thaliana GN=TPK3 PE=2 SV=1	CorA-like Mg2+ transporter protein//Low affinity iron permease//Ligand-gated ion channel//Tetraspanin family//Ion transport protein//Vitamin K-dependent gamma-carboxylase
Cluster-8255.110289	0	10.4073	--	0.0033673	0.048404	Down	Yes	hypothetical protein EUGRSUZ_C04300 [Eucalyptus grandis]		Probably inactive leucine-rich repeat receptor-like protein kinase At3g28040 OS=Arabidopsis thaliana GN=At3g28040 PE=2 SV=1	E3 ubiquitin ligase EDD//Leucine Rich Repeat//Leucine rich repeat
Cluster-8255.71710	0	16.8689	--	0.0034296	0.049138	Down	Yes	PREDICTED: heat shock 70 kDa protein-like [Populus euphratica]	PREDICTED: Sesamum indicum heat shock 70 kDa protein-like (LOC105158297), mRNA	Heat shock 70 kDa protein 2 OS=Ustilago maydis (strain 521 / FGSC 9021) GN=UMS2 PE=3 SV=2
Cluster-8255.74778	0	85.1498	--	0.0034601	0.049481	Down	Yes	hypothetical protein CICLE_v10025269mg [Citrus clementina]>gi|568819379|ref|XP_006464231.1| PREDICTED: asparagine synthetase [glutamine-hydrolyzing] 2-like [Citrus sinensis]>gi|557530180|gb|ESR41430.1| hypothetical protein CICLE_v10025269mg [Citrus clementina]	Glycine max mRNA for asparagine synthetase, type III (sas3 gene)	Asparagine synthetase [glutamine-hydrolyzing] 2 OS=Arabidopsis thaliana GN=ASN2 PE=2 SV=1	Asparagine synthase//CRS1 / YhbY (CRM) domain
Cluster-8255.58187	0	13.2793	--	0.0034812	0.049729	Down	Yes	fanconi-associated nuclease-like protein [Medicago truncatula]	PREDICTED: Glycine max fanconi-associated nuclease 1 homolog (LOC100793881), transcript variant X2, mRNA	Fanconi-associated nuclease 1 homolog OS=Arabidopsis thaliana GN=At1g48360 PE=2 SV=2	VRR-NUC domain//Proteasome activator pa28 beta subunit//HIRAN domain
Cluster-8255.22104	0	10.6256	--	0.0034827	0.049734	Down	Yes
Cluster-8255.15737	0	16.4516	--	0.0034951	0.049878	Down	Yes	PREDICTED: uncharacterized protein LOC102659815 [Glycine max]	PREDICTED: Glycine max uncharacterized LOC102659815 (LOC102659815), mRNA		Protein of unknown function (DUF563)
Cluster-8255.80458	1085.18	0	++	6.9946e-143	1.184e-138	Up	Yes	ABC transporter D family member 1 [Glycine soja]	PREDICTED: Glycine max ABC transporter D family member 1-like (LOC100791623), transcript variant X2, mRNA	ABC transporter D family member 1 OS=Arabidopsis thaliana GN=ABCC1 PE=1 SV=1	AAA domain, putative AbiEii toxin, Type IV TA system//FtsK/SpoIIIE family//ABC transporter transmembrane region 2//Type II/IV secretion system protein//MutS domain V//Archaeal ATPase//ABC transporter
Cluster-8255.39031	4531.28	0	++	4.7767e-108	3.3077e-104	Up	Yes	PREDICTED: uncharacterized protein LOC100817225 [Glycine max]	PREDICTED: Glycine max uncharacterized LOC100782725 (LOC100782725), mRNA
Cluster-8255.71546	633.304	0	++	1.0298e-91	3.8266e-88	Up	Yes	unknown [Medicago truncatula]>gi|657397265|gb|KEH37037.1| photosystem I reaction center subunit III [Medicago truncatula]	Theobroma cacao Photosystem I subunit F (TCM_029313) mRNA, complete cds	Photosystem I reaction center subunit III, chloroplastic OS=Flaveria trinervia GN=PSAF PE=2 SV=1	Photosystem I reaction centre subunit III
Cluster-8255.73421	2948.05	0	++	6.6328e-91	2.3499e-87	Up	Yes	PREDICTED: caffeic acid 3-O-methyltransferase-like isoform X1 [Cicer arietinum]		Caffeic acid 3-O-methyltransferase OS=Ammi majus GN=COMT PE=1 SV=1	Protein of unknown function (DUF1049)//O-methyltransferase//Caveolin//Dimerisation domain
Cluster-8255.82502	498.13	0	++	6.8255e-70	1.3162e-66	Up	Yes	PREDICTED: uncharacterized protein LOC100527083 isoform X1 [Glycine max]>gi|734415813|gb|KHN37900.1| Charged multivesicular body protein 5 [Glycine soja]	PREDICTED: Glycine max uncharacterized LOC100306149 (LOC100306149), misc_RNA	Charged multivesicular body protein 5 OS=Dictyostelium discoideum GN=chmp5 PE=3 SV=1	Snf7
Cluster-8255.88810	353.885	0	++	2.4753e-65	4.0548e-62	Up	Yes	Chaperone protein dnaJ [Medicago truncatula]>gi|355484415|gb|AES65618.1| DnaJ heat shock family protein [Medicago truncatula]	PREDICTED: Glycine max translocation protein SEC63 homolog (LOC100776439), transcript variant X2, mRNA	DnaJ protein ERDJ2A OS=Arabidopsis thaliana GN=ERDJ2A PE=1 SV=1	NOA36 protein//Paf1
Cluster-8255.62899	729.45	0	++	5.5373e-63	8.5209e-60	Up	Yes	PREDICTED: topless-related protein 3-like [Glycine max]	PREDICTED: Glycine max topless-related protein 3-like (LOC100808421), mRNA	Topless-related protein 3 OS=Arabidopsis thaliana GN=TPR3 PE=1 SV=1	WD domain, G-beta repeat
Cluster-8255.109086	1439.78	0	++	2.4271e-57	3.2435e-54	Up	Yes	PREDICTED: inorganic phosphate transporter 1-4-like [Cicer arietinum]	Lotus japonicus cDNA, clone: LjFL1-037-DC09, HTC	Probable inorganic phosphate transporter 1-5 OS=Arabidopsis thaliana GN=PHT1-5 PE=2 SV=2	Sugar (and other) transporter//Major Facilitator Superfamily
Cluster-8255.91556	283.04	0	++	1.4039e-54	1.7388e-51	Up	Yes	PREDICTED: granule-bound starch synthase 1, chloroplastic/amyloplastic-like [Cicer arietinum]	Lotus japonicus granule bound starch synthase Ib precursor, mRNA, complete cds	Granule-bound starch synthase 1, chloroplastic/amyloplastic OS=Solanum tuberosum GN=WAXY PE=1 SV=1
Cluster-8255.81109	2613.66	0	++	7.2638e-49	6.7476e-46	Up	Yes	PREDICTED: uncharacterized protein LOC100780899 [Glycine max]	PREDICTED: Glycine max uncharacterized LOC100780899 (LOC100780899), mRNA	Sulfoquinovosyl transferase SQD2 OS=Arabidopsis thaliana GN=SQD2 PE=1 SV=1	RF-1 domain
Cluster-8255.16864	428.085	0	++	1.3248e-48	1.2086e-45	Up	Yes	hypothetical protein PHAVU_002G170800g [Phaseolus vulgaris]>gi|561032065|gb|ESW30644.1| hypothetical protein PHAVU_002G170800g [Phaseolus vulgaris]	Phaseolus vulgaris hypothetical protein (PHAVU_002G170800g) mRNA, complete cds	Ribonuclease 1 OS=Arabidopsis thaliana GN=RNS1 PE=1 SV=1
Cluster-8255.47792	244.85	0	++	2.3476e-48	2.1038e-45	Up	Yes	PREDICTED: cullin-1 isoform X2 [Cicer arietinum]	PREDICTED: Glycine max cullin-1-like (LOC100778287), transcript variant X4, mRNA	Cullin-1 OS=Arabidopsis thaliana GN=CUL1 PE=1 SV=1	Cullin family
Cluster-8255.69987	251.229	0	++	7.2123e-34	3.4336e-31	Up	Yes	PREDICTED: putative pentatricopeptide repeat-containing protein At1g19290 [Cicer arietinum]	PREDICTED: Cicer arietinum putative pentatricopeptide repeat-containing protein At1g19290 (LOC101498791), mRNA	Putative pentatricopeptide repeat-containing protein At1g19290 OS=Arabidopsis thaliana GN=At1g19290 PE=3 SV=2
Cluster-8255.43319	155.73	0	++	9.4792e-33	4.2225e-30	Up	Yes	hypothetical protein PHAVU_001G184000g [Phaseolus vulgaris]>gi|561036288|gb|ESW34818.1| hypothetical protein PHAVU_001G184000g [Phaseolus vulgaris]	Medicago truncatula Cactin (ISS) (MTR_1g061860) mRNA, complete cds	Cactin OS=Arabidopsis thaliana GN=CTN PE=1 SV=1	Cactus-binding C-terminus of cactin protein//FKBP-type peptidyl-prolyl cis-trans isomerase//IQ calmodulin-binding motif
Cluster-8255.102006	153.669	0	++	2.0879e-32	9.1401e-30	Up	Yes	T6D22.19, putative [Theobroma cacao]>gi|508727662|gb|EOY19559.1| T6D22.19, putative [Theobroma cacao]		Putative AC transposase OS=Zea mays PE=2 SV=2	BED zinc finger
Cluster-8255.22458	180.542	0	++	2.1136e-25	6.3509e-23	Up	Yes	Disease resistance protein RPP13 [Glycine soja]		Disease resistance protein RPP13 OS=Arabidopsis thaliana GN=RPP13 PE=2 SV=2
Cluster-8255.16873	116.65	0	++	2.732e-25	8.113e-23	Up	Yes	hypothetical protein PRUPE_ppa005293mg [Prunus persica]>gi|462419874|gb|EMJ24137.1| hypothetical protein PRUPE_ppa005293mg [Prunus persica]	PREDICTED: Glycine max purple acid phosphatase 2-like (PHYTASE), transcript variant X1, mRNA	Purple acid phosphatase OS=Glycine max GN=PAP PE=1 SV=2	Purple acid Phosphatase, N-terminal domain//Calcineurin-like phosphoesterase
Cluster-8255.35108	107.936	0	++	1.4066e-23	3.6819e-21	Up	Yes	PREDICTED: uncharacterized protein LOC101507619 [Cicer arietinum]	PREDICTED: Glycine max uncharacterized LOC100779607 (LOC100779607), mRNA		Vertebrate endogenous opioids neuropeptide//Centromere protein H (CENP-H)//Ferritin-like domain
Cluster-8255.107616	101.773	0	++	2.0283e-22	4.8206e-20	Up	Yes	PREDICTED: uncharacterized protein LOC101507232 [Cicer arietinum]	PREDICTED: Glycine max uncharacterized LOC100800880 (LOC100800880), mRNA
Cluster-8255.69596	103.593	0	++	1.1126e-21	2.4636e-19	Up	Yes	PREDICTED: probable mediator of RNA polymerase II transcription subunit 37c-like isoform X1 [Glycine max]>gi|571439298|ref|XP_006574820.1| PREDICTED: probable mediator of RNA polymerase II transcription subunit 37c-like isoform X2 [Glycine max]>gi|734360580|gb|KHN15455.1| Heat shock 70 kDa protein 4 [Glycine soja]	Lotus japonicus cDNA, clone: LjFL1-030-AC05, HTC	Heat shock cognate 70 kDa protein OS=Petunia hybrida GN=HSP70 PE=2 SV=1	MreB/Mbl protein//FGGY family of carbohydrate kinases, C-terminal domain
Cluster-8255.72902	97.7057	0	++	1.4443e-21	3.1796e-19	Up	Yes	Protein kinase G11A [Glycine soja]	PREDICTED: Glycine max protein kinase G11A-like (LOC100781600), misc_RNA	Serine/threonine-protein kinase D6PKL2 OS=Arabidopsis thaliana GN=D6PKL2 PE=1 SV=1	Keratin, high sulfur B2 protein//Protein kinase domain//Protein tyrosine kinase//Universal stress protein family
Cluster-8255.72320	3135.12	0	++	1.8282e-21	4.0016e-19	Up	Yes	PREDICTED: uncharacterized protein LOC100794117 [Glycine max]	PREDICTED: Glycine max uncharacterized LOC100791695 (LOC100791695), mRNA	Protein EXORDIUM OS=Arabidopsis thaliana GN=EXO PE=2 SV=1
Cluster-8255.48160	93.988	0	++	7.4227e-21	1.5576e-18	Up	Yes	PREDICTED: heterogeneous nuclear ribonucleoprotein 1-like [Glycine max]>gi|734411844|gb|KHN36230.1| Heterogeneous nuclear ribonucleoprotein 27C [Glycine soja]	PREDICTED: Glycine max heterogeneous nuclear ribonucleoprotein 1-like (LOC100795240), mRNA	Heterogeneous nuclear ribonucleoprotein 1 OS=Arabidopsis thaliana GN=RNP1 PE=1 SV=1	RNA recognition motif//RNA recognition motif. (a.k.a. RRM, RBD, or RNP domain)
Cluster-8255.84412	91.6183	0	++	2.3203e-20	4.6819e-18	Up	Yes	PREDICTED: uncharacterized protein LOC100780899 [Glycine max]	PREDICTED: Glycine max uncharacterized LOC100780899 (LOC100780899), mRNA	Sulfoquinovosyl transferase SQD2 OS=Arabidopsis thaliana GN=SQD2 PE=1 SV=1	RF-1 domain
Cluster-8255.30730	89.1708	0	++	7.4582e-20	1.4604e-17	Up	Yes	PREDICTED: uncharacterized protein LOC100306569 [Glycine max]	Trifolium pratense genome assembly redclover, chromosome : chr6		NUMOD3 motif (2 copies)
Cluster-8255.76686	88.7256	0	++	8.9579e-20	1.7429e-17	Up	Yes	unknown [Medicago truncatula]>gi|657394044|gb|AES71094.2| ARM repeat protein [Medicago truncatula]	PREDICTED: Glycine max uncharacterized LOC100814295 (LOC100814295), mRNA	Uncharacterized protein At2g39910 OS=Arabidopsis thaliana GN=At2g39910 PE=2 SV=2	TNFR/NGFR cysteine-rich region//Dynactin p62 family//EamA-like transporter family//LIM domain//UAA transporter family
Cluster-8255.51724	87.9636	0	++	1.1864e-19	2.2678e-17	Up	Yes	hypothetical protein glysoja_031851 [Glycine soja]	PREDICTED: Glycine max CAP-Gly domain-containing linker protein 1-like (LOC100805089), mRNA	Formamidopyrimidine-DNA glycosylase OS=Arabidopsis thaliana GN=FPG1 PE=1 SV=1	Formamidopyrimidine-DNA glycosylase N-terminal domain//Ribosomal protein S13/S18//Fragile X-related 1 protein core C terminal//NOA36 protein//Formamidopyrimidine-DNA glycosylase H2TH domain//PX domain
Cluster-8255.33581	86.7068	0	++	2.3092e-19	4.3165e-17	Up	Yes	PREDICTED: monoacylglycerol lipase ABHD6 [Cicer arietinum]	PREDICTED: Cicer arietinum monoacylglycerol lipase ABHD6 (LOC101513073), mRNA	Monoacylglycerol lipase ABHD6 OS=Mus musculus GN=Abhd6 PE=1 SV=1	Prolyl oligopeptidase family//X-Pro dipeptidyl-peptidase (S15 family)//Dienelactone hydrolase family//PGAP1-like protein//Thioesterase domain//Phospholipase/Carboxylesterase//Esterase PHB depolymerase
Cluster-8255.117709	83.2141	0	++	1.19e-18	2.0982e-16	Up	Yes	PREDICTED: internal alternative NAD(P)H-ubiquinone oxidoreductase A1, mitochondrial-like isoform X1 [Glycine max]>gi|571466947|ref|XP_006583796.1| PREDICTED: internal alternative NAD(P)H-ubiquinone oxidoreductase A1, mitochondrial-like isoform X2 [Glycine max]>gi|571466949|ref|XP_006583797.1| PREDICTED: internal alternative NAD(P)H-ubiquinone oxidoreductase A1, mitochondrial-like isoform X3 [Glyc…	PREDICTED: Glycine max internal alternative NAD(P)H-ubiquinone oxidoreductase A1, mitochondrial-like (LOC100814927), transcript variant X3, mRNA	Internal alternative NAD(P)H-ubiquinone oxidoreductase A1, mitochondrial OS=Arabidopsis thaliana GN=NDA1 PE=2 SV=1	Pyridine nucleotide-disulphide oxidoreductase//Pyridine nucleotide-disulphide oxidoreductase
Cluster-8255.89412	79.5173	0	++	6.2881e-18	1.0515e-15	Up	Yes	hypothetical protein PHAVU_002G146800g [Phaseolus vulgaris]>gi|561031780|gb|ESW30359.1| hypothetical protein PHAVU_002G146800g [Phaseolus vulgaris]	PREDICTED: Cicer arietinum protein SGT1 homolog At5g65490-like (LOC101512461), mRNA	Protein ecdysoneless homolog OS=Arabidopsis thaliana GN=At5g65490 PE=1 SV=1	C4-dicarboxylate anaerobic carrier
Cluster-8255.55906	120.228	0	++	9.5416e-18	1.553e-15	Up	Yes	PREDICTED: isoflavone reductase-like protein-like [Glycine max]	PREDICTED: Glycine max isoflavone reductase-like protein-like (LOC100796299), mRNA	Isoflavone reductase homolog A622 OS=Nicotiana tabacum PE=2 SV=1
Cluster-8255.115000	262.84	0	++	1.4295e-17	2.2972e-15	Up	Yes	transporter ABC domain protein [Medicago truncatula]	M.truncatula DNA sequence from clone MTH2-9F11 on chromosome 3, complete sequence	ABC transporter B family member 3 OS=Arabidopsis thaliana GN=ABCB3 PE=3 SV=1	ABC transporter
Cluster-8255.33896	94.7001	0	++	1.5139e-17	2.4227e-15	Up	Yes	PREDICTED: probable protein phosphatase 2C 42 [Cicer arietinum]	Lotus japonicus cDNA, clone: LjFL1-065-CC11, HTC	Probable protein phosphatase 2C 42 OS=Arabidopsis thaliana GN=At3g17090 PE=2 SV=1	Protein phosphatase 2C//Stage II sporulation protein E (SpoIIE)
Cluster-8255.105364	88.0963	0	++	2.9855e-17	4.6458e-15	Up	Yes	PREDICTED: AP-5 complex subunit mu-like [Glycine max]>gi|734319378|gb|KHN03418.1| MHD domain-containing death-inducing protein [Glycine soja]	PREDICTED: Glycine max AP-5 complex subunit mu-like (LOC100813540), mRNA	AP-5 complex subunit mu OS=Arabidopsis thaliana GN=AP5M PE=2 SV=1
Cluster-8255.117777	72.3194	0	++	2.0451e-16	2.9929e-14	Up	Yes	PREDICTED: serine/threonine-protein kinase fray2-like [Glycine max]	PREDICTED: Glycine max serine/threonine-protein kinase fray2-like (LOC100819537), mRNA
Cluster-8255.31173	71.9752	0	++	2.3902e-16	3.4712e-14	Up	Yes	TMV resistance protein N [Glycine soja]	Medicago truncatula clone MTYFT1G-O-3 unknown mRNA	TMV resistance protein N OS=Nicotiana glutinosa GN=N PE=1 SV=1	TIR domain//TIR domain//Nickel-dependent hydrogenase
Cluster-8255.101458	295.049	0	++	2.7431e-16	3.9574e-14	Up	Yes	Nucleobase-ascorbate transporter 12 [Glycine soja]	PREDICTED: Glycine max nucleobase-ascorbate transporter 12-like (LOC100793041), transcript variant X2, mRNA	Nucleobase-ascorbate transporter 12 OS=Arabidopsis thaliana GN=NAT12 PE=1 SV=3	Permease family
Cluster-8255.96352	69.9706	0	++	6.5804e-16	9.1634e-14	Up	Yes	cinnamyl alcohol dehydrogenase [Medicago truncatula]	Glycine max bifunctional dihydroflavonol 4-reductase/flavanone 4-reductase-like (LOC100799213), mRNA	Cinnamoyl-CoA reductase 1 OS=Arabidopsis thaliana GN=CCR1 PE=1 SV=1	short chain dehydrogenase//3-beta hydroxysteroid dehydrogenase/isomerase family//NAD dependent epimerase/dehydratase family
Cluster-8255.69264	216.334	0	++	8.2144e-15	1.0199e-12	Up	Yes	PREDICTED: protein SCAR1-like isoform X2 [Cicer arietinum]	PREDICTED: Glycine max protein SCAR1-like (LOC100785016), mRNA	SCAR-like protein 2 OS=Oryza sativa subsp. japonica GN=Os01g0208600 PE=2 SV=1
Cluster-8255.47057	64.5527	0	++	8.2754e-15	1.0258e-12	Up	Yes	oxysterol-binding protein [Glycine max]>gi|164457637|dbj|BAF96543.1| oxysterol-binding protein [Glycine max]	PREDICTED: Glycine max oxysterol-binding protein-related protein 1C-like (LOC100818933), transcript variant X1, mRNA	Oxysterol-binding protein-related protein 1C OS=Arabidopsis thaliana GN=ORP1C PE=2 SV=1
Cluster-8255.69617	63.7203	0	++	1.246e-14	1.5125e-12	Up	Yes	PREDICTED: sister chromatid cohesion protein PDS5 homolog B-B-like isoform X1 [Glycine max]	PREDICTED: Glycine max sister chromatid cohesion protein PDS5 homolog B-B-like (LOC100797921), mRNA	Sister chromatid cohesion protein PDS5 homolog A OS=Danio rerio GN=pds5a PE=2 SV=1	Armadillo/beta-catenin-like repeat
Cluster-8255.56171	151.417	0	++	3.9101e-14	4.5196e-12	Up	Yes	PREDICTED: dnaJ homolog subfamily C member 17-like isoform X1 [Glycine max]	PREDICTED: Glycine max dnaJ homolog subfamily C member 17-like (LOC100793225), transcript variant X2, misc_RNA	DnaJ homolog subfamily C member 17 OS=Bos taurus GN=DNAJC17 PE=2 SV=1	Defensin propeptide//Transmembrane protein 55A//RNA recognition motif. (a.k.a. RRM, RBD, or RNP domain)//SCAMP family//Nodulation protein NolV
Cluster-8255.113137	61.3956	0	++	4.0354e-14	4.6468e-12	Up	Yes	PREDICTED: uncharacterized protein LOC101498273 [Cicer arietinum]>gi|502123868|ref|XP_004498291.1| PREDICTED: uncharacterized protein LOC101498273 [Cicer arietinum]>gi|828307997|ref|XP_012570607.1| PREDICTED: uncharacterized protein LOC101498273 [Cicer arietinum]	Phaseolus vulgaris hypothetical protein (PHAVU_003G0317001g) mRNA, complete cds		Haemolysin-III related//DNA polymerase catalytic subunit Pol
Cluster-8255.22624	58.1144	0	++	2.064e-13	2.2379e-11	Up	Yes	PREDICTED: uncharacterized protein LOC100805332 [Glycine max]>gi|734411890|gb|KHN36276.1| Chaperone protein DnaJ [Glycine soja]	PREDICTED: Glycine max uncharacterized LOC100801323 (LOC100801323), transcript variant X3, mRNA	Uncharacterized protein ycf36 OS=Porphyra purpurea GN=ycf36 PE=3 SV=1
Cluster-8255.20103	57.4549	0	++	2.8115e-13	3.0015e-11	Up	Yes	threonyl-tRNA synthetase/threonine-tRNA ligase, putative [Medicago truncatula]
Cluster-8255.3833	56.6255	0	++	4.0475e-13	4.2467e-11	Up	Yes	hypothetical protein VITISV_025635 [Vitis vinifera]	Cucumis melo genomic chromosome, chr_12	Probable LRR receptor-like serine/threonine-protein kinase At1g06840 OS=Arabidopsis thaliana GN=At1g06840 PE=2 SV=2	Protein kinase domain//Stealth protein CR2, conserved region 2//Protein tyrosine kinase
Cluster-8255.16418	50.4962	0	++	8.5985e-12	7.858e-10	Up	Yes
Cluster-8255.113603	49.6578	0	++	1.1875e-11	1.066e-09	Up	Yes	hypothetical protein PHAVU_003G033400g, partial [Phaseolus vulgaris]>gi|561026770|gb|ESW25410.1| hypothetical protein PHAVU_003G033400g, partial [Phaseolus vulgaris]		B3 domain-containing transcription factor VRN1 OS=Arabidopsis thaliana GN=VRN1 PE=1 SV=1	B3 DNA binding domain
Cluster-8255.106076	48.9407	0	++	1.7368e-11	1.5312e-09	Up	Yes	PREDICTED: uncharacterized protein LOC100805332 [Glycine max]>gi|734411890|gb|KHN36276.1| Chaperone protein DnaJ [Glycine soja]	PREDICTED: Glycine max uncharacterized LOC100801323 (LOC100801323), transcript variant X3, mRNA	Uncharacterized protein ycf36 OS=Porphyra purpurea GN=ycf36 PE=3 SV=1
Cluster-8255.116490	48.4848	0	++	2.3333e-11	2.0347e-09	Up	Yes	Sec-independent protein translocase protein TatA [Glycine soja]		Sec-independent protein translocase protein TATA, chloroplastic OS=Arabidopsis thaliana GN=TATA PE=1 SV=1	mttA/Hcf106 family
Cluster-8255.44387	48.0639	0	++	2.6785e-11	2.3159e-09	Up	Yes	PREDICTED: cation/H(+) antiporter 15-like [Glycine max]>gi|734425647|gb|KHN43324.1| Cation/H(+) antiporter 15 [Glycine soja]		Cation/H(+) antiporter 23, chloroplastic OS=Arabidopsis thaliana GN=CHX23 PE=1 SV=1
Cluster-8255.81151	117.651	0	++	4.9315e-11	4.0987e-09	Up	Yes	PREDICTED: protein NUCLEAR FUSION DEFECTIVE 4-like [Cicer arietinum]	Phaseolus vulgaris hypothetical protein (PHAVU_011G034300g) mRNA, complete cds	Protein NUCLEAR FUSION DEFECTIVE 4 OS=Arabidopsis thaliana GN=NFD4 PE=3 SV=1	Inward rectifier potassium channel
Cluster-4820.0	46.7953	0	++	5.1814e-11	4.2923e-09	Up	Yes	hypothetical protein PHAVU_002G178300g [Phaseolus vulgaris]>gi|593791432|ref|XP_007158755.1| hypothetical protein PHAVU_002G179400g [Phaseolus vulgaris]>gi|561032159|gb|ESW30738.1| hypothetical protein PHAVU_002G178300g [Phaseolus vulgaris]>gi|561032170|gb|ESW30749.1| hypothetical protein PHAVU_002G179400g [Phaseolus vulgaris]	PREDICTED: Glycine max uncharacterized LOC102660764 (LOC102660764), mRNA
Cluster-8255.91773	45.3409	0	++	1.1206e-10	8.8729e-09	Up	Yes	PREDICTED: UPF0176 protein Mfla_2319-like [Glycine max]>gi|734370411|gb|KHN19249.1| UPF0176 protein [Glycine soja]	Phaseolus vulgaris hypothetical protein (PHAVU_008G186100g) mRNA, complete cds	Rhodanese-like domain-containing protein 7 OS=Arabidopsis thaliana GN=STR7 PE=2 SV=1
Cluster-8255.13472	44.8464	0	++	1.3189e-10	1.0325e-08	Up	Yes	hypothetical protein PHAVU_008G069300g [Phaseolus vulgaris]>gi|561013048|gb|ESW11909.1| hypothetical protein PHAVU_008G069300g [Phaseolus vulgaris]	PREDICTED: Cicer arietinum uncharacterized LOC101500410 (LOC101500410), mRNA	Ripening-related protein 3 OS=Oryza sativa subsp. japonica GN=Os10g0490100 PE=2 SV=1
Cluster-8255.24729	150.031	0	++	1.4121e-10	1.0998e-08	Up	Yes	PREDICTED: phosphoglucan phosphatase DSP4, chloroplastic-like [Glycine max]	PREDICTED: Glycine max phosphoglucan phosphatase DSP4, chloroplastic-like (LOC100804010), mRNA	Phosphoglucan phosphatase DSP4, amyloplastic OS=Castanea sativa GN=DSP4 PE=1 SV=1	Dual specificity phosphatase, catalytic domain//Cyclin-dependent kinase inhibitor 3 (CDKN3)//Carbohydrate-binding module 48 (Isoamylase N-terminal domain)
Cluster-8255.103474	144.774	0	++	1.5926e-10	1.2322e-08	Up	Yes	uncharacterized protein LOC100796914 [Glycine max]>gi|551701381|gb|AGY36140.1| phospholipase D [Glycine max]	Glycine max phospholipase D p1-like (PLDZ), mRNA >gnl|BL_ORD_ID|16419188 Glycine max phospholipase D (PLDZ) mRNA, complete cds	Phospholipase D p1 OS=Arabidopsis thaliana GN=PLDP1 PE=1 SV=1	SAM domain (Sterile alpha motif)//SAB domain//Phospholipase D Active site motif//PX domain
Cluster-8255.80684	44.4975	0	++	1.6314e-10	1.2597e-08	Up	Yes	PREDICTED: putative DNA (cytosine-5)-methyltransferase CMT1-like [Glycine max]>gi|734411588|gb|KHN35974.1| DNA (cytosine-5)-methyltransferase 3 [Glycine soja]	PREDICTED: Glycine max putative DNA (cytosine-5)-methyltransferase CMT1-like (LOC100798061), mRNA	DNA (cytosine-5)-methyltransferase 1 OS=Zea mays GN=MET2A PE=1 SV=1	BAH domain
Cluster-8255.68597	44.4274	0	++	1.6695e-10	1.2865e-08	Up	Yes	PREDICTED: dentin sialophosphoprotein-like [Glycine max]>gi|734314308|gb|KHN01711.1| hypothetical protein glysoja_013022 [Glycine soja]			SAM dependent carboxyl methyltransferase//flt3 ligand//ZIP Zinc transporter
Cluster-8255.68874	277.683	0	++	1.9728e-10	1.5042e-08	Up	Yes	PREDICTED: inorganic phosphate transporter 1-4-like [Cicer arietinum]	Lotus japonicus cDNA, clone: LjFL1-037-DC09, HTC	Probable inorganic phosphate transporter 1-5 OS=Arabidopsis thaliana GN=PHT1-5 PE=2 SV=2	Sugar (and other) transporter//Major Facilitator Superfamily
Cluster-8255.116469	53.3251	0	++	1.9893e-10	1.5153e-08	Up	Yes	PREDICTED: G-type lectin S-receptor-like serine/threonine-protein kinase B120 [Cicer arietinum]		Probable serine/threonine-protein kinase At1g18390 OS=Arabidopsis thaliana GN=At1g18390 PE=2 SV=2	Wall-associated receptor kinase galacturonan-binding
Cluster-8255.81111	54.5312	0	++	2.1973e-10	1.6629e-08	Up	Yes	PREDICTED: uncharacterized protein LOC100780899 [Glycine max]	PREDICTED: Glycine max uncharacterized LOC100780899 (LOC100780899), mRNA	Sulfoquinovosyl transferase SQD2 OS=Arabidopsis thaliana GN=SQD2 PE=1 SV=1	RF-1 domain
Cluster-8255.84691	47.7882	0	++	2.3873e-10	1.7889e-08	Up	Yes	Ubiquitin carboxyl-terminal hydrolase 14 [Glycine soja]	PREDICTED: Cicer arietinum ubiquitin carboxyl-terminal hydrolase 14 (LOC101496028), mRNA	Ubiquitin carboxyl-terminal hydrolase 14 OS=Arabidopsis thaliana GN=UBP14 PE=1 SV=1	Zn-finger in ubiquitin-hydrolases and other protein
Cluster-8255.48714	42.7647	0	++	4.0732e-10	2.9705e-08	Up	Yes	PREDICTED: serine/threonine-protein kinase SRK2I-like isoform 1 [Glycine max]	PREDICTED: Cicer arietinum serine/threonine-protein kinase SRK2I-like (LOC101512129), mRNA	Serine/threonine-protein kinase SAPK10 OS=Oryza sativa subsp. japonica GN=SAPK10 PE=2 SV=1	Protein of unknown function (DUF2029)//Protein kinase domain
Cluster-8255.52247	42.5864	0	++	4.32e-10	3.1354e-08	Up	Yes	PREDICTED: uncharacterized protein LOC100788718 isoformX1 [Glycine max]>gi|734395368|gb|KHN28878.1| Prolyl 3-hydroxylase 1 [Glycine soja]	Trifolium pratense genome assembly redclover, chromosome : chr3	Purple acid phosphatase 8 OS=Arabidopsis thaliana GN=PAP8 PE=2 SV=1	Zinc finger, ZZ type//Caveolin
Cluster-8255.109383	40.8798	0	++	1.0206e-09	6.9816e-08	Up	Yes	hypothetical protein PHAVU_002G028000g [Phaseolus vulgaris]>gi|561030331|gb|ESW28910.1| hypothetical protein PHAVU_002G028000g [Phaseolus vulgaris]	Phaseolus vulgaris hypothetical protein (PHAVU_002G028000g) mRNA, complete cds	Probable protein phosphatase 2C 80 OS=Arabidopsis thaliana GN=At5g66720 PE=2 SV=1	Stage II sporulation protein E (SpoIIE)
Cluster-8255.16748	40.844	0	++	1.0328e-09	7.0555e-08	Up	Yes
Cluster-8255.112621	39.7654	0	++	1.7986e-09	1.1981e-07	Up	Yes	PREDICTED: mitochondrial substrate carrier family protein ucpB-like [Glycine max]	PREDICTED: Glycine max mitochondrial substrate carrier family protein ucpB-like (LOC100808194), mRNA	Mitochondrial substrate carrier family protein ucpB OS=Dictyostelium discoideum GN=ucpB PE=3 SV=1	WRKY DNA -binding domain
Cluster-8255.59528	47.6775	0	++	1.8298e-09	1.2157e-07	Up	Yes	hypothetical protein PHAVU_002G120300g [Phaseolus vulgaris]>gi|561031470|gb|ESW30049.1| hypothetical protein PHAVU_002G120300g [Phaseolus vulgaris]	Phaseolus vulgaris hypothetical protein (PHAVU_002G120300g) mRNA, complete cds	Protein root UVB sensitive 1, chloroplastic OS=Arabidopsis thaliana GN=RUS1 PE=1 SV=1
Cluster-8255.55623	63.2882	0	++	1.8564e-09	1.2307e-07	Up	Yes	PREDICTED: phosphatidylinositol N-acetylglucosaminyltransferase gpi3 subunit-like [Fragaria vesca subsp. vesca]>gi|764564042|ref|XP_011461681.1| PREDICTED: phosphatidylinositol N-acetylglucosaminyltransferase gpi3 subunit-like [Fragaria vesca subsp. vesca]	PREDICTED: Glycine max phosphatidylinositol N-acetylglucosaminyltransferase subunit A-like (LOC100796055), transcript variant X2, mRNA	N-acetylglucosaminyl-phosphatidylinositol biosynthetic protein OS=Mus musculus GN=Piga PE=2 SV=1	PIGA (GPI anchor biosynthesis)
Cluster-8255.6551	38.7549	0	++	2.9172e-09	1.8808e-07	Up	Yes	Cryptochrome DASH, chloroplastic/mitochondrial [Glycine soja]	PREDICTED: Glycine max uncharacterized LOC100813721 (LOC100813721), mRNA	Pheophytinase, chloroplastic OS=Arabidopsis thaliana GN=PPH PE=1 SV=1	DeoR-like helix-turn-helix domain
Cluster-8255.110200	38.4415	0	++	3.4015e-09	2.1691e-07	Up	Yes	Zinc finger CCCH domain-containing protein [Medicago truncatula]	PREDICTED: Glycine max zinc finger CCCH domain-containing protein 15-like (LOC100796550), mRNA	Zinc finger CCCH domain-containing protein 15 OS=Arabidopsis thaliana GN=At1g68200 PE=2 SV=1	E1-E2 ATPase//Oligopeptide/dipeptide transporter, C-terminal region//Zinc finger C-x8-C-x5-C-x3-H type (and similar)
Cluster-8255.78110	37.4195	0	++	5.5438e-09	3.4165e-07	Up	Yes	PREDICTED: DNA excision repair protein ERCC-6-like [Glycine max]>gi|734363882|gb|KHN16943.1| DNA excision repair protein ERCC-6-like [Glycine soja]	PREDICTED: Glycine max DNA excision repair protein ERCC-6-like (LOC100779283), mRNA	Protein CHROMATIN REMODELING 24 OS=Arabidopsis thaliana GN=CHR24 PE=2 SV=1	SNF2 family N-terminal domain//Type III restriction enzyme, res subunit//Ribosomal L29 protein//Protein tyrosine kinase//Putative GRINL1B complex locus protein 2//TMEM119 family//Colipase, N-terminal domain//Protein kinase domain//ABC transporter C-terminal domain//Universal stress protein family
Cluster-8255.107673	58.1663	0	++	7.2957e-09	4.4299e-07	Up	Yes	unknown [Lotus japonicus]	Tiquilia plicata isolate 196 NADH dehydrogenase subunit F (ndhF) gene, partial cds; chloroplast	Peroxidase 51 OS=Arabidopsis thaliana GN=PER51 PE=2 SV=1	Peroxidase
Cluster-8255.43221	36.8695	0	++	7.7237e-09	4.6637e-07	Up	Yes	PREDICTED: erlin-2-like isoform X1 [Glycine max]	PREDICTED: Glycine max erlin-2-like (LOC100797312), mRNA	Erlin-2 OS=Bos taurus GN=ERLIN2 PE=2 SV=1	O-methyltransferase//NADH-ubiquinone oxidoreductase B18 subunit (NDUFB7)//Bicoid-interacting protein 3 (Bin3)
Cluster-8255.114752	36.776	0	++	7.968e-09	4.7999e-07	Up	Yes	phosphorus starvation-induced protein [Medicago truncatula]	PREDICTED: Populus euphratica SPX domain-containing protein 3-like (LOC105132053), transcript variant X2, mRNA	SPX domain-containing protein 3 OS=Oryza sativa subsp. japonica GN=SPX3 PE=2 SV=1
Cluster-8255.115344	36.7491	0	++	8.0399e-09	4.8412e-07	Up	Yes	hypothetical protein glysoja_020200 [Glycine soja]	Medicago truncatula hypothetical protein (MTR_2g019220) mRNA, complete cds		Meiotic cell cortex C-terminal pleckstrin homology
Cluster-8255.27226	36.355	0	++	1.0124e-08	5.9969e-07	Up	Yes	PREDICTED: purple acid phosphatase 23-like isoform X1 [Glycine max]	PREDICTED: Glycine max purple acid phosphatase 23-like (LOC100792496), transcript variant X1, mRNA	Purple acid phosphatase 23 OS=Arabidopsis thaliana GN=PAP23 PE=1 SV=2	Purple acid Phosphatase, N-terminal domain//Calcineurin-like phosphoesterase
Cluster-8255.3390	35.4854	0	++	1.4945e-08	8.6274e-07	Up	Yes	hypothetical protein PHAVU_008G069300g [Phaseolus vulgaris]>gi|561013048|gb|ESW11909.1| hypothetical protein PHAVU_008G069300g [Phaseolus vulgaris]	PREDICTED: Cicer arietinum uncharacterized LOC101500410 (LOC101500410), mRNA	Ripening-related protein 3 OS=Oryza sativa subsp. japonica GN=Os10g0490100 PE=2 SV=1	Cortexin of kidney
Cluster-8255.22673	35.1973	0	++	1.8172e-08	1.0362e-06	Up	Yes	PREDICTED: putative disease resistance protein At3g14460 [Cicer arietinum]		Putative disease resistance RPP13-like protein 1 OS=Arabidopsis thaliana GN=RPPL1 PE=3 SV=1	ATPase family associated with various cellular activities (AAA)//Leucine rich repeat//NB-ARC domain//Sigma-54 interaction domain
Cluster-8255.90684	34.7596	0	++	2.2104e-08	1.2421e-06	Up	Yes	putative metallophosphatase [Lupinus luteus]	Lupinus luteus mRNA for putative metallophosphatase (ppd2 gene)	Probable inactive purple acid phosphatase 1 OS=Arabidopsis thaliana GN=PAP1 PE=2 SV=1	Calcineurin-like phosphoesterase//Purple acid Phosphatase, N-terminal domain
Cluster-8255.49536	36.2943	0	++	2.4437e-08	1.3632e-06	Up	Yes	PREDICTED: ABC transporter G family member 32-like isoformX1 [Glycine max]	PREDICTED: Glycine max ABC transporter G family member 32-like (LOC100815410), transcript variant X2, misc_RNA	ABC transporter G family member 32 OS=Arabidopsis thaliana GN=ABCG32 PE=1 SV=1	AAA domain, putative AbiEii toxin, Type IV TA system//Ssu72-like protein//ATPase family associated with various cellular activities (AAA)//ABC transporter//Protein of unknown function, DUF258//ABC-2 type transporter
Cluster-8255.99666	34.352	0	++	2.6624e-08	1.4781e-06	Up	Yes	PREDICTED: ATP phosphoribosyltransferase 2, chloroplastic-like [Glycine max]	PREDICTED: Glycine max ATP phosphoribosyltransferase 2, chloroplastic-like (LOC100792493), mRNA	ATP phosphoribosyltransferase 2, chloroplastic OS=Arabidopsis thaliana GN=HISN1B PE=1 SV=1	ATP phosphoribosyltransferase//HisG, C-terminal domain
Cluster-8255.127503	34.2813	0	++	2.7263e-08	1.5125e-06	Up	Yes	PREDICTED: uncharacterized protein LOC101503562 [Cicer arietinum]	PREDICTED: Glycine max uncharacterized LOC100795604 (LOC100795604), mRNA		Topoisomerase DNA binding C4 zinc finger//NUC194 domain
Cluster-8255.44913	43.4623	0	++	2.9476e-08	1.6234e-06	Up	Yes
Cluster-8255.92237	33.9524	0	++	3.3615e-08	1.8348e-06	Up	Yes
Cluster-8255.120521	35.1972	0	++	3.391e-08	1.8503e-06	Up	Yes		PREDICTED: Glycine max tetratricopeptide repeat protein 37-like (LOC100820184), transcript variant X1, mRNA		Tetratricopeptide repeat//Tetratricopeptide repeat//TPR repeat
Cluster-8255.108792	33.7553	0	++	3.5908e-08	1.9509e-06	Up	Yes	PREDICTED: uncharacterized protein LOC100780899 [Glycine max]	PREDICTED: Glycine max uncharacterized LOC100780899 (LOC100780899), mRNA	Sulfoquinovosyl transferase SQD2 OS=Arabidopsis thaliana GN=SQD2 PE=1 SV=1	RF-1 domain
Cluster-8255.78773	33.7212	0	++	3.8173e-08	2.0666e-06	Up	Yes	hypothetical protein PHAVU_011G000900g [Phaseolus vulgaris]>gi|561004283|gb|ESW03277.1| hypothetical protein PHAVU_011G000900g [Phaseolus vulgaris]	Phaseolus vulgaris hypothetical protein (PHAVU_011G000900g) mRNA, complete cds	NAD(P)H-quinone oxidoreductase subunit T, chloroplastic OS=Arabidopsis thaliana GN=ndhT PE=1 SV=1	SPRY domain//Adenylate cyclase associated (CAP) N terminal
Cluster-8255.85545	67.3649	0	++	5.1308e-08	2.7037e-06	Up	Yes	late embryogenesis abundant protein group 9 protein [Arachis hypogaea]		Embryonic abundant protein USP92 OS=Vicia faba PE=2 SV=1
Cluster-8255.118145	32.833	0	++	5.9687e-08	3.113e-06	Up	Yes	PREDICTED: ubiquitin-like-specific protease ESD4 isoform X2 [Nelumbo nucifera]			Ulp1 protease family, C-terminal catalytic domain
Cluster-8255.77342	32.2278	0	++	7.6865e-08	3.9414e-06	Up	Yes	PREDICTED: uncharacterized protein LOC100791609 isoform X1 [Glycine max]>gi|571486362|ref|XP_006590302.1| PREDICTED: uncharacterized protein LOC100791609 isoform X2 [Glycine max]	PREDICTED: Glycine max uncharacterized LOC100791609 (LOC100791609), transcript variant X2, mRNA		Protein of unknown function (DUF1049)//Membrane transport protein//2-keto-3-deoxy-galactonokinase//Permease family
Cluster-8255.28483	32.2839	0	++	7.9282e-08	4.0503e-06	Up	Yes	PREDICTED: cleavage and polyadenylation specificity factor subunit 3-II [Cicer arietinum]	PREDICTED: Cicer arietinum cleavage and polyadenylation specificity factor subunit 3-II (LOC101512307), mRNA	Cleavage and polyadenylation specificity factor subunit 3-II OS=Arabidopsis thaliana GN=CPSF73-II PE=1 SV=2
Cluster-8255.106532	31.9576	0	++	8.8464e-08	4.4626e-06	Up	Yes	hypothetical protein MTR_5g091570 [Medicago truncatula]	PREDICTED: Glycine max uncharacterized LOC100789115 (LOC100789115), transcript variant X3, mRNA	Two-pore potassium channel 3 OS=Arabidopsis thaliana GN=TPK3 PE=2 SV=1	Ion transport protein//Ligand-gated ion channel//Tetraspanin family//CorA-like Mg2+ transporter protein
Cluster-8255.65473	31.8247	0	++	9.2517e-08	4.6532e-06	Up	Yes	PREDICTED: protein FAR1-RELATED SEQUENCE 5-like [Vitis vinifera]		Protein FAR-RED IMPAIRED RESPONSE 1 OS=Arabidopsis thaliana GN=FAR1 PE=1 SV=1	Transposase, Mutator family//SWIM zinc finger
Cluster-8255.16337	54.1051	0	++	1.0301e-07	5.1401e-06	Up	Yes
Cluster-8255.40479	31.6393	0	++	1.0348e-07	5.1586e-06	Up	Yes
Cluster-8255.68207	31.5686	0	++	1.1137e-07	5.507e-06	Up	Yes	hypothetical protein PHAVU_003G138600g [Phaseolus vulgaris]>gi|561028032|gb|ESW26672.1| hypothetical protein PHAVU_003G138600g [Phaseolus vulgaris]	Phaseolus vulgaris hypothetical protein (PHAVU_003G138600g) mRNA, complete cds	Cyclin-T1-5 OS=Arabidopsis thaliana GN=CYCT1-5 PE=1 SV=2	Cyclin, C-terminal domain
Cluster-8255.14543	31.2906	0	++	1.2231e-07	6.0085e-06	Up	Yes	PREDICTED: uncharacterized protein LOC101507264 [Cicer arietinum]
Cluster-8255.19699	42.8437	0	++	1.3892e-07	6.7594e-06	Up	Yes	LG27/30-like gene [Medicago truncatula]	PREDICTED: Cicer arietinum probable rhamnogalacturonate lyase C (LOC101508507), mRNA	Rhamnogalacturonate lyase OS=Dickeya dadantii (strain 3937) GN=rhiE PE=1 SV=1
Cluster-8255.76039	380.938	0	++	1.4028e-07	6.8167e-06	Up	Yes	PREDICTED: protein LHY isoform X1 [Cicer arietinum]>gi|502114154|ref|XP_004494879.1| PREDICTED: protein LHY isoform X1 [Cicer arietinum]>gi|502114158|ref|XP_004494880.1| PREDICTED: protein LHY isoform X1 [Cicer arietinum]	Glycine max late elongated hypocotyl and circadian clock associated-1-like protein 1 (LCL1), mRNA >gnl|BL_ORD_ID|6469652 Glycine max late elongated hypocotyl and circadian clock associated-1-like protein 1 (LCL1) mRNA, complete cds	Protein LHY OS=Arabidopsis thaliana GN=LHY PE=1 SV=2	Ubiquitin-binding WIYLD domain
Cluster-8255.98660	45.8764	0	++	1.5077e-07	7.278e-06	Up	Yes	PREDICTED: transcription factor bHLH10-like [Glycine max]	PREDICTED: Glycine max transcription factor bHLH10-like (LOC100801349), mRNA	Transcription factor bHLH91 OS=Arabidopsis thaliana GN=BHLH91 PE=2 SV=1	Helix-loop-helix DNA-binding domain
Cluster-8255.64856	31.779	0	++	1.5309e-07	7.3806e-06	Up	Yes	PREDICTED: uncharacterized protein LOC101500017 [Cicer arietinum]			Auxin responsive protein
Cluster-8255.121205	39.978	0	++	1.6108e-07	7.7142e-06	Up	Yes	Inositol-tetrakisphosphate 1-kinase 2 [Glycine soja]	PREDICTED: Glycine max inositol-tetrakisphosphate 1-kinase 2-like (LOC100779381), transcript variant X1, mRNA	Inositol-tetrakisphosphate 1-kinase 1 OS=Oryza sativa subsp. indica GN=ITPK1 PE=3 SV=1	Cortexin of kidney//Inositol 1, 3, 4-trisphosphate 5/6-kinase
Cluster-8255.10457	30.3234	0	++	1.9673e-07	9.2472e-06	Up	Yes	PREDICTED: uncharacterized protein LOC100306569 [Glycine max]	PREDICTED: Glycine max uncharacterized LOC100812708 (LOC100812708), mRNA		Trans-activation protein X
Cluster-8255.67271	39.153	0	++	1.9858e-07	9.3226e-06	Up	Yes	Galactomannan galactosyltransferase [Medicago truncatula]>gi|355512891|gb|AES94514.1| galactosyl transferase GMA12/MNN10 family protein [Medicago truncatula]	PREDICTED: Glycine max galactomannan galactosyltransferase 1-like (LOC100820190), transcript variant X2, mRNA	Galactomannan galactosyltransferase 1 OS=Cyamopsis tetragonoloba GN=GMGT1 PE=1 SV=1	Triple QxxK/R motif-containing protein family//galactosyl transferase GMA12/MNN10 family
Cluster-8255.96919	31.1582	0	++	2.0245e-07	9.4693e-06	Up	Yes				Interleukin 23 subunit alpha
Cluster-8255.82745	95.9567	0	++	2.3308e-07	1.0777e-05	Up	Yes	PREDICTED: eukaryotic peptide chain release factor subunit 1-3 [Vitis vinifera]	PREDICTED: Glycine max eukaryotic peptide chain release factor subunit 1-3-like (LOC100785916), mRNA	Eukaryotic peptide chain release factor subunit 1-3 OS=Arabidopsis thaliana GN=ERF1-3 PE=1 SV=1
Cluster-8255.78638	138.732	0	++	2.6355e-07	1.2014e-05	Up	Yes	cytochrome P450 family ent-kaurenoic acid oxidase [Medicago truncatula]	PREDICTED: Glycine max ent-kaurenoic acid oxidase 2-like (LOC100781238), mRNA	Ent-kaurenoic acid oxidase 1 OS=Arabidopsis thaliana GN=KAO1 PE=2 SV=1	Cytochrome P450//Homeobox associated leucine zipper
Cluster-8255.9111	29.6733	0	++	2.9901e-07	1.3497e-05	Up	Yes	hypothetical protein PHAVU_011G025800g [Phaseolus vulgaris]>gi|561004588|gb|ESW03582.1| hypothetical protein PHAVU_011G025800g [Phaseolus vulgaris]	PREDICTED: Glycine max aquaporin PIP2-5-like (LOC100804160), mRNA	Probable aquaporin PIP2-6 OS=Oryza sativa subsp. japonica GN=PIP2-6 PE=2 SV=2	Major intrinsic protein
Cluster-8255.31459	29.48	0	++	3.191e-07	1.4349e-05	Up	Yes
Cluster-8255.121752	31.9875	0	++	3.2452e-07	1.4584e-05	Up	Yes	PREDICTED: 2-hydroxyisoflavanone dehydratase-like [Glycine max]	PREDICTED: Glycine max 2-hydroxyisoflavanone dehydratase-like (LOC100814777), mRNA	2-hydroxyisoflavanone dehydratase OS=Glycyrrhiza echinata GN=HIDM PE=1 SV=1	alpha/beta hydrolase fold
Cluster-8255.77170	333.552	0	++	3.9137e-07	1.7332e-05	Up	Yes	PREDICTED: protein LHY isoform X1 [Glycine max]>gi|571464896|ref|XP_006583195.1| PREDICTED: protein LHY isoform X2 [Glycine max]>gi|571464898|ref|XP_006583196.1| PREDICTED: protein LHY isoform X3 [Glycine max]>gi|571464900|ref|XP_006583197.1| PREDICTED: protein LHY isoform X4 [Glycine max]>gi|571464902|ref|XP_006583198.1| PREDICTED: protein LHY isoform X5 [Glycine max]>gi|571464905|ref|XP_0065831…	Glycine max late elongated hypocotyl and circadian clock associated-1-like protein 1 (LCL1), mRNA >gnl|BL_ORD_ID|6469652 Glycine max late elongated hypocotyl and circadian clock associated-1-like protein 1 (LCL1) mRNA, complete cds	Protein LHY OS=Arabidopsis thaliana GN=LHY PE=1 SV=2
Cluster-8255.78244	28.9438	0	++	4.0206e-07	1.7775e-05	Up	Yes	PREDICTED: AP-2 complex subunit alpha-1-like isoform X1 [Glycine max]>gi|734376904|gb|KHN21467.1| AP-2 complex subunit alpha-2 [Glycine soja]	PREDICTED: Glycine max AP-2 complex subunit alpha-1-like (LOC100793930), transcript variant X2, mRNA	AP-2 complex subunit alpha-1 OS=Arabidopsis thaliana GN=ALPHA-ADR PE=1 SV=1	Pumilio-family RNA binding repeat//Proteasome non-ATPase 26S subunit//HEAT repeat//Adaptin N terminal region//Poxvirus rifampicin resistance protein
Cluster-8255.116008	28.5549	0	++	5.0663e-07	2.2052e-05	Up	Yes	PREDICTED: probable tyrosine-protein phosphatase At1g05000-like [Glycine max]>gi|734395002|gb|KHN28770.1| Putative tyrosine-protein phosphatase [Glycine soja]	Lotus japonicus genomic DNA, chromosome 4, clone: LjT39G20, TM0353a, complete sequence	Probable tyrosine-protein phosphatase At1g05000 OS=Arabidopsis thaliana GN=At1g05000 PE=1 SV=1
Cluster-8255.16164	28.3599	0	++	5.6888e-07	2.4516e-05	Up	Yes				NADH dehydrogenase 1 alpha subcomplex subunit 3
Cluster-8255.25646	27.9469	0	++	6.877e-07	2.9264e-05	Up	Yes	hypothetical protein PHAVU_010G157700g [Phaseolus vulgaris]>gi|593267196|ref|XP_007135776.1| hypothetical protein PHAVU_010G157700g [Phaseolus vulgaris]>gi|561008820|gb|ESW07769.1| hypothetical protein PHAVU_010G157700g [Phaseolus vulgaris]>gi|561008821|gb|ESW07770.1| hypothetical protein PHAVU_010G157700g [Phaseolus vulgaris]		Protein TOPLESS OS=Arabidopsis thaliana GN=TPL PE=1 SV=1	WD domain, G-beta repeat
Cluster-8255.118896	27.9374	0	++	6.899e-07	2.9334e-05	Up	Yes	PREDICTED: uncharacterized protein LOC105631034 [Jatropha curcas]			Transposase, Mutator family
Cluster-8255.86250	143.397	0	++	7.1237e-07	3.0196e-05	Up	Yes
Cluster-8255.5473	27.7253	0	++	7.4141e-07	3.1249e-05	Up	Yes	ABSCISIC ACID-INSENSITIVE 5-like protein [Medicago truncatula]>gi|355516234|gb|AES97857.1| hypothetical protein MTR_5g060990 [Medicago truncatula]			bZIP transcription factor//Basic region leucine zipper
Cluster-8255.105474	29.8693	0	++	8.6104e-07	3.5742e-05	Up	Yes	Endo-1,4-beta-xylanase A [Medicago truncatula]>gi|355481567|gb|AES62770.1| glycosyl hydrolase family 10 protein [Medicago truncatula]	Soybean clone JCVI-FLGm-19O9 unknown mRNA	Octanoyltransferase OS=Arabidopsis thaliana GN=LIP2 PE=2 SV=1	Pou domain - N-terminal to homeobox domain//Glycosyl hydrolase family 10//Carbohydrate binding domain//Biotin/lipoate A/B protein ligase family
Cluster-8255.117072	30.5138	0	++	8.8738e-07	3.6686e-05	Up	Yes	PREDICTED: uncharacterized protein LOC103422737 [Malus domestica]
Cluster-8255.87874	31.679	0	++	8.9715e-07	3.7039e-05	Up	Yes	PREDICTED: probable methyltransferase PMT13-like [Glycine max]	PREDICTED: Glycine max probable methyltransferase PMT13-like (LOC100782539), transcript variant X1, mRNA	Probable methyltransferase PMT13 OS=Arabidopsis thaliana GN=At4g00740 PE=2 SV=1	Methyltransferase domain//Putative S-adenosyl-L-methionine-dependent methyltransferase
Cluster-8255.78361	55.843	0	++	9.3118e-07	3.8226e-05	Up	Yes	PREDICTED: alpha-aminoadipic semialdehyde synthase-like [Glycine max]	PREDICTED: Glycine max alpha-aminoadipic semialdehyde synthase-like (LOC100813294), transcript variant X3, mRNA	Alpha-aminoadipic semialdehyde synthase OS=Arabidopsis thaliana GN=LKR/SDH PE=1 SV=1	Saccharopine dehydrogenase NADP binding domain//ThiF family
Cluster-8255.115300	41.6658	0	++	1.0763e-06	4.3551e-05	Up	Yes	PREDICTED: purple acid phosphatase 17-like [Cicer arietinum]	Lupinus luteus mRNA for putative acid phosphatase (acPase3 gene)	Purple acid phosphatase 17 OS=Arabidopsis thaliana GN=PAP17 PE=2 SV=1	Calcineurin-like phosphoesterase
Cluster-8255.98665	35.9897	0	++	1.1279e-06	4.542e-05	Up	Yes	PREDICTED: probable LRR receptor-like serine/threonine-protein kinase At2g24230-like [Glycine max]	PREDICTED: Glycine max probable LRR receptor-like serine/threonine-protein kinase At2g24230-like (LOC100787157), mRNA	Probable LRR receptor-like serine/threonine-protein kinase At2g24230 OS=Arabidopsis thaliana GN=At2g24230 PE=2 SV=1	Leucine rich repeat//Protein kinase domain//Leucine Rich Repeat//Tryptophan/tyrosine permease family//Protein tyrosine kinase//AcrB/AcrD/AcrF family
Cluster-8255.55313	206.469	0	++	1.1442e-06	4.6067e-05	Up	Yes	PREDICTED: probable serine/threonine-protein kinase At1g09600-like isoform X3 [Glycine max]	PREDICTED: Glycine max probable serine/threonine-protein kinase At1g09600-like (LOC100805055), transcript variant X2, mRNA	Probable serine/threonine-protein kinase At1g09600 OS=Arabidopsis thaliana GN=At1g09600 PE=3 SV=1	Gtr1/RagA G protein conserved region//Protein tyrosine kinase//Ras of Complex, Roc, domain of DAPkinase//Ferrous iron transport protein B//50S ribosome-binding GTPase//Ethanolamine utilisation - propanediol utilisation//Protein of unknown function, DUF258//ABC transporter//Protein kinase domain//ADP-ribosylation factor family//Ras family//AAA domain (dynein-related subfamily)
Cluster-8255.117271	26.7194	0	++	1.2731e-06	5.0533e-05	Up	Yes	PREDICTED: putative disease resistance protein RGA1-like [Glycine max]			Leucine Rich Repeat
Cluster-8255.104734	41.5545	0	++	1.3593e-06	5.3442e-05	Up	Yes	PREDICTED: mitochondrial tRNA-specific 2-thiouridylase 1-like isoform X1 [Glycine max]	PREDICTED: Glycine max mitochondrial tRNA-specific 2-thiouridylase 1-like (LOC100785275), transcript variant X1, mRNA	tRNA-specific 2-thiouridylase MnmA OS=Borrelia burgdorferi (strain ZS7) GN=mnmA PE=3 SV=1	Asparagine synthase
Cluster-8255.70908	41.9037	0	++	1.716e-06	6.5833e-05	Up	Yes	uncharacterized protein LOC100805858 precursor [Glycine max]>gi|255635884|gb|ACU18289.1| unknown [Glycine max]	Glycine max probable serine protease EDA2-like (LOC100805858), mRNA	Probable serine protease EDA2 OS=Arabidopsis thaliana GN=EDA2 PE=2 SV=2	Serine carboxypeptidase S28
Cluster-8255.41811	26.0587	0	++	1.7609e-06	6.7452e-05	Up	Yes	PREDICTED: ribulose-1,5 bisphosphate carboxylase/oxygenase large subunit N-methyltransferase, chloroplastic-like [Glycine max]>gi|734425203|gb|KHN42922.1| Ribulose-1,5 bisphosphate carboxylase/oxygenase large subunit N-methyltransferase, chloroplastic [Glycine soja]	PREDICTED: Glycine max ribulose-1,5 bisphosphate carboxylase/oxygenase large subunit N-methyltransferase, chloroplastic-like (LOC100818113), mRNA	Ribulose-1,5 bisphosphate carboxylase/oxygenase large subunit N-methyltransferase, chloroplastic OS=Pisum sativum GN=RBCMT PE=1 SV=1	Class III cytochrome C family//SET domain//Transmembrane protein 55A
Cluster-8255.59564	97.0149	0	++	1.9551e-06	7.4109e-05	Up	Yes
Cluster-8255.35578	25.7205	0	++	2.1831e-06	8.1999e-05	Up	Yes	Zinc finger protein JACKDAW [Glycine soja]	PREDICTED: Pyrus x bretschneideri zinc finger protein JACKDAW-like (LOC103930623), mRNA	Protein indeterminate-domain 11 OS=Arabidopsis thaliana GN=IDD11 PE=2 SV=1
Cluster-8255.67361	25.5988	0	++	2.2752e-06	8.5143e-05	Up	Yes	PREDICTED: nucleobase-ascorbate transporter 6 [Cicer arietinum]>gi|502133964|ref|XP_004501952.1| PREDICTED: nucleobase-ascorbate transporter 6 [Cicer arietinum]	PREDICTED: Cicer arietinum nucleobase-ascorbate transporter 6 (LOC101504609), transcript variant X1, mRNA	Nucleobase-ascorbate transporter 6 OS=Arabidopsis thaliana GN=NAT6 PE=2 SV=2	Permease family
Cluster-8255.12901	64.7791	0	++	2.3844e-06	8.8965e-05	Up	Yes	PREDICTED: inactive protein kinase SELMODRAFT_444075-like [Cicer arietinum]	PREDICTED: Musa acuminata subsp. malaccensis probable receptor-like protein kinase At5g47070 (LOC103984397), mRNA	Proline-rich receptor-like protein kinase PERK8 OS=Arabidopsis thaliana GN=PERK8 PE=1 SV=1	Lipopolysaccharide kinase (Kdo/WaaP) family//Protein tyrosine kinase//Endomembrane protein 70//Protein kinase domain
Cluster-8255.66205	25.3905	0	++	2.4426e-06	9.0916e-05	Up	Yes	PREDICTED: protein SHORT-ROOT-like [Glycine max]	PREDICTED: Glycine max protein SHORT-ROOT-like (LOC100820459), mRNA	Protein SHORT-ROOT OS=Arabidopsis thaliana GN=SHR PE=1 SV=1
Cluster-8255.122077	25.4679	0	++	2.5011e-06	9.2775e-05	Up	Yes	putative vesicle-associated membrane family protein [Leavenworthia alabamica]		Vesicle-associated protein 4-1 OS=Arabidopsis thaliana GN=PVA41 PE=2 SV=1	Mitochondrial proteolipid
Cluster-8255.4899	25.4115	0	++	2.5494e-06	9.4405e-05	Up	Yes	PREDICTED: putative pentatricopeptide repeat-containing protein At3g49142 [Cicer arietinum]>gi|502154837|ref|XP_004509859.1| PREDICTED: putative pentatricopeptide repeat-containing protein At3g49142 [Cicer arietinum]>gi|828327619|ref|XP_012573906.1| PREDICTED: putative pentatricopeptide repeat-containing protein At3g49142 [Cicer arietinum]>gi|828327621|ref|XP_012573907.1| PREDICTED: putative pent…	PREDICTED: Glycine max putative pentatricopeptide repeat-containing protein At3g49142-like (LOC100787841), mRNA	Putative pentatricopeptide repeat-containing protein At3g49142 OS=Arabidopsis thaliana GN=PCMP-H77 PE=3 SV=1
Cluster-8255.63046	25.3977	0	++	2.5614e-06	9.4711e-05	Up	Yes	hypothetical protein PHAVU_008G224800g [Phaseolus vulgaris]>gi|561014909|gb|ESW13770.1| hypothetical protein PHAVU_008G224800g [Phaseolus vulgaris]	PREDICTED: Cicer arietinum mucin-17-like (LOC101500812), mRNA		Toxin SymE, type I toxin-antitoxin system
Cluster-8255.120621	25.2621	0	++	2.6821e-06	9.8698e-05	Up	Yes	PREDICTED: lysophospholipid acyltransferase LPEAT2-like [Glycine max]	PREDICTED: Glycine max lysophospholipid acyltransferase LPEAT2-like (LOC100818109), mRNA
Cluster-8255.17569	25.1218	0	++	2.9578e-06	0.0001076	Up	Yes	PREDICTED: uncharacterized protein ycf45-like [Glycine max]>gi|734357723|gb|KHN14604.1| Hypothetical protein glysoja_047858 [Glycine soja]	PREDICTED: Glycine max uncharacterized LOC100807394 (LOC100807394), mRNA	Uncharacterized protein ycf45 OS=Porphyra purpurea GN=ycf45 PE=3 SV=1	NTPase//NB-ARC domain//Type II/IV secretion system protein//AAA domain (Cdc48 subfamily)//Archaeal ATPase//Threonylcarbamoyl adenosine biosynthesis protein TsaE//SRP54-type protein, GTPase domain//Protein of unknown function, DUF258//IstB-like ATP binding protein//ATPase family associated with various cellular activities (AAA)//AAA domain (dynein-related subfamily)//Viral (Superfamily 1) RNA heli…
Cluster-8255.29642	25.0849	0	++	2.9952e-06	0.0001088	Up	Yes	PREDICTED: beta-1,3-galactosyltransferase 15-like [Glycine max]	PREDICTED: Cicer arietinum beta-1,3-galactosyltransferase 15 (LOC101499836), transcript variant X2, mRNA	Beta-1,3-galactosyltransferase 15 OS=Arabidopsis thaliana GN=B3GALT15 PE=2 SV=1	Galactoside-binding lectin//Galactosyltransferase
Cluster-8255.12105	24.8648	0	++	3.394e-06	0.00012224	Up	Yes
Cluster-7165.0	24.7613	0	++	3.5155e-06	0.00012631	Up	Yes	conserved hypothetical protein [Ricinus communis]>gi|223532435|gb|EEF34228.1| conserved hypothetical protein [Ricinus communis]		Protein PLASTID TRANSCRIPTIONALLY ACTIVE 14 OS=Arabidopsis thaliana GN=PTAC14 PE=1 SV=1
Cluster-8255.49212	24.6829	0	++	3.6106e-06	0.00012933	Up	Yes	PREDICTED: uncharacterized protein LOC101511351 [Cicer arietinum]	PREDICTED: Glycine max uncharacterized LOC100801862 (LOC100801862), mRNA	Putative ribosome biogenesis GTPase RsgA OS=Anabaena variabilis (strain ATCC 29413 / PCC 7937) GN=rsgA PE=3 SV=1	Septin//Ras of Complex, Roc, domain of DAPkinase//IstB-like ATP binding protein//Adenovirus IVa2 protein//50S ribosome-binding GTPase//AIG1 family//ABC transporter//Protein of unknown function, DUF258//AAA domain, putative AbiEii toxin, Type IV TA system
Cluster-8255.90324	26.3278	0	++	3.7302e-06	0.00013321	Up	Yes	Alcohol dehydrogenase-like 2 [Glycine soja]	Glycine max alcohol dehydrogenase-like 2-like (LOC100798341), mRNA	Alcohol dehydrogenase-like 2 OS=Arabidopsis thaliana GN=At1g22440 PE=2 SV=1	Auxin responsive protein//D-isomer specific 2-hydroxyacid dehydrogenase, NAD binding domain//Alcohol dehydrogenase GroES-like domain//Zinc-binding dehydrogenase
Cluster-8255.104192	24.6519	0	++	3.8371e-06	0.00013671	Up	Yes	glycerophosphoryl diester phosphodiesterase, putative [Ricinus communis]>gi|223546254|gb|EEF47756.1| glycerophosphoryl diester phosphodiesterase, putative [Ricinus communis]	Glycine max glycerophosphoryl diester phosphodiesterase-like (PHYTASE), mRNA >gnl|BL_ORD_ID|11010074 Glycine max clone GmPhy08 phytase mRNA, complete cds	Glycerophosphodiester phosphodiesterase GDPD5 OS=Arabidopsis thaliana GN=GDPD5 PE=2 SV=1	Glycerophosphoryl diester phosphodiesterase family
Cluster-8255.13190	24.47	0	++	4.0816e-06	0.00014454	Up	Yes	PREDICTED: uncharacterized protein LOC100786853 isoform X2 [Glycine max]	PREDICTED: Glycine max uncharacterized LOC100798428 (LOC100798428), transcript variant X2, mRNA	Zinc finger protein CONSTANS-LIKE 3 OS=Arabidopsis thaliana GN=COL3 PE=1 SV=1	Triple QxxK/R motif-containing protein family//Zinc finger, C3HC4 type (RING finger)//CCT motif
Cluster-8255.53479	24.1031	0	++	4.8627e-06	0.00016956	Up	Yes	hypothetical protein PHAVU_002G277200g [Phaseolus vulgaris]>gi|561033316|gb|ESW31895.1| hypothetical protein PHAVU_002G277200g [Phaseolus vulgaris]	Phaseolus vulgaris hypothetical protein (PHAVU_002G277200g) mRNA, complete cds	BTB/POZ and TAZ domain-containing protein 1 OS=Arabidopsis thaliana GN=BT1 PE=1 SV=1	BTB/POZ domain//Nickel-containing superoxide dismutase
Cluster-8255.111208	24.0975	0	++	4.872e-06	0.00016985	Up	Yes	PREDICTED: vacuolar amino acid transporter 1-like isoform X1 [Glycine max]>gi|571482307|ref|XP_006588914.1| PREDICTED: vacuolar amino acid transporter 1-like isoform X2 [Glycine max]	PREDICTED: Glycine max vacuolar amino acid transporter 1-like (LOC100816431), transcript variant X2, mRNA	Vacuolar amino acid transporter 1 OS=Saccharomyces cerevisiae (strain ATCC 204508 / S288c) GN=AVT1 PE=1 SV=1	PA26 p53-induced protein (sestrin)
Cluster-8255.41369	30.171	0	++	4.924e-06	0.00017154	Up	Yes	PREDICTED: uncharacterized protein LOC103431605 [Malus domestica]			D-aminoacyl-tRNA deacylase
Cluster-8255.117648	25.8999	0	++	4.9953e-06	0.00017371	Up	Yes	PREDICTED: uncharacterized protein LOC101492946 [Cicer arietinum]	PREDICTED: Cicer arietinum uncharacterized LOC101492946 (LOC101492946), mRNA
Cluster-8255.26846	151.317	0	++	5.0224e-06	0.00017449	Up	Yes	PREDICTED: myosin-9-like isoform X1 [Glycine max]>gi|571570463|ref|XP_006606562.1| PREDICTED: myosin-9-like isoform X2 [Glycine max]>gi|571570465|ref|XP_006606563.1| PREDICTED: myosin-9-like isoform X3 [Glycine max]>gi|571570467|ref|XP_006606564.1| PREDICTED: myosin-9-like isoform X4 [Glycine max]>gi|571570470|ref|XP_006606565.1| PREDICTED: myosin-9-like isoform X5 [Glycine max]>gi|571570472|ref|…	PREDICTED: Glycine max myosin-9-like (LOC100804358), transcript variant X8, mRNA	Putative leucine-rich repeat-containing protein DDB_G0290503 OS=Dictyostelium discoideum GN=DDB_G0290503 PE=3 SV=1
Cluster-8255.113712	24.025	0	++	5.2512e-06	0.00018157	Up	Yes	transmembrane amino acid transporter family protein [Medicago truncatula]	PREDICTED: Glycine max lysine histidine transporter-like 8-like (LOC100793408), mRNA	Lysine histidine transporter-like 7 OS=Arabidopsis thaliana GN=At4g35180 PE=2 SV=2	Predicted permease YjgP/YjgQ family
Cluster-8255.33647	28.8323	0	++	5.2506e-06	0.00018157	Up	Yes	PREDICTED: polygalacturonase QRT3-like [Glycine max]	Medicago truncatula clone mth2-28n22, complete sequence	Polygalacturonase QRT3 OS=Arabidopsis thaliana GN=QRT3 PE=2 SV=1
Cluster-8255.83253	41.3857	0	++	5.4036e-06	0.00018625	Up	Yes	hypothetical protein PHAVU_001G055200g [Phaseolus vulgaris]>gi|561034721|gb|ESW33251.1| hypothetical protein PHAVU_001G055200g [Phaseolus vulgaris]	PREDICTED: Glycine max pentatricopeptide repeat-containing protein At5g11310, mitochondrial-like (LOC100793484), transcript variant X3, misc_RNA	Pentatricopeptide repeat-containing protein At5g11310, mitochondrial OS=Arabidopsis thaliana GN=At5g11310 PE=2 SV=1	ZIP Zinc transporter//Sorbitol phosphotransferase enzyme II N-terminus//TolA binding protein trimerisation//Arginine-tRNA-protein transferase, N terminus//N-glycosylation protein//ATPase expression protein 1//Phytosulfokine precursor protein (PSK)//Reduced folate carrier//Ceramide synthase regulator//Ryanodine Receptor TM 4-6//CLN3 protein//Translocon-associated protein (TRAP), alpha subunit
Cluster-8255.29628	45.2842	0	++	6.59e-06	0.00022191	Up	Yes	PREDICTED: small RNA 2'-O-methyltransferase-like [Glycine max]	PREDICTED: Glycine max small RNA 2'-O-methyltransferase-like (LOC100785461), mRNA	Small RNA 2'-O-methyltransferase OS=Arabidopsis thaliana GN=HEN1 PE=1 SV=1	ATP synthase subunit C//Methyltransferase domain//Methyltransferase small domain//FKBP-type peptidyl-prolyl cis-trans isomerase//Dicer dimerisation domain
Cluster-8255.13791	23.1516	0	++	7.8194e-06	0.00025908	Up	Yes
Cluster-8255.75957	195.327	0	++	8.5056e-06	0.00028023	Up	Yes	PREDICTED: methyl-CpG-binding domain-containing protein 9-like isoform X1 [Glycine max]>gi|571553376|ref|XP_006603817.1| PREDICTED: methyl-CpG-binding domain-containing protein 9-like isoform X2 [Glycine max]	PREDICTED: Glycine max methyl-CpG-binding domain-containing protein 9-like (LOC100791814), transcript variant X2, mRNA	Methyl-CpG-binding domain-containing protein 9 OS=Arabidopsis thaliana GN=MBD9 PE=2 SV=1	PHD-finger//Homeobox KN domain//CENP-B N-terminal DNA-binding domain//Pardaxin//Homeobox domain//F/Y rich C-terminus//Bromodomain//bZIP transcription factor//Homeobox associated leucine zipper
Cluster-8255.82036	22.8977	0	++	8.9659e-06	0.00029324	Up	Yes	hypothetical protein PHAVU_004G035500g [Phaseolus vulgaris]>gi|561024619|gb|ESW23304.1| hypothetical protein PHAVU_004G035500g [Phaseolus vulgaris]		UDP-glycosyltransferase 83A1 OS=Arabidopsis thaliana GN=UGT83A1 PE=2 SV=1	Glycosyltransferase family 28 N-terminal domain
Cluster-8255.79061	22.8334	0	++	9.6375e-06	0.00031272	Up	Yes	hypothetical protein PHAVU_001G021400g [Phaseolus vulgaris]>gi|561034307|gb|ESW32837.1| hypothetical protein PHAVU_001G021400g [Phaseolus vulgaris]	Phaseolus vulgaris hypothetical protein (PHAVU_001G021400g) mRNA, complete cds	Phosphatidate phosphatase PAH2 OS=Arabidopsis thaliana GN=PAH2 PE=1 SV=1
Cluster-8255.55453	26.5004	0	++	1.0486e-05	0.0003359	Up	Yes	hypothetical protein glysoja_009409 [Glycine soja]	PREDICTED: Glycine max cell wall protein AWA1-like (LOC100809372), mRNA
Cluster-8255.15068	23.8579	0	++	1.0749e-05	0.00034321	Up	Yes	unknown [Glycine max]
Cluster-8255.80387	23.6972	0	++	1.1259e-05	0.00035833	Up	Yes	PREDICTED: uncharacterized protein LOC100811661 isoform X1 [Glycine max]>gi|734393059|gb|KHN27975.1| UHRF1-binding protein 1-like [Glycine soja]	PREDICTED: Glycine max uncharacterized LOC100811661 (LOC100811661), transcript variant X1, mRNA
Cluster-8255.70133	22.4089	0	++	1.1714e-05	0.00037148	Up	Yes	PREDICTED: uncharacterized protein LOC102665532 isoform X7 [Glycine max]	Phaseolus vulgaris hypothetical protein (PHAVU_002G300700g) mRNA, complete cds	30S ribosomal protein S6 alpha, chloroplastic (Fragment) OS=Spinacia oleracea GN=RPS6 PE=1 SV=2	Ribosomal protein S6
Cluster-8255.17315	39.8875	0	++	1.1736e-05	0.00037203	Up	Yes	Telomere repeat-binding protein 5 [Glycine soja]	PREDICTED: Glycine max telomere repeat-binding protein 5-like (LOC100801280), transcript variant X1, mRNA	Telomere repeat-binding protein 5 OS=Arabidopsis thaliana GN=TRP5 PE=1 SV=2
Cluster-8255.38807	35.2213	0	++	1.1916e-05	0.00037709	Up	Yes	Putative MO25-like protein [Glycine soja]	PREDICTED: Glycine max putative MO25-like protein At5g47540-like (LOC100817060), transcript variant X1, mRNA	Putative MO25-like protein At5g47540 OS=Arabidopsis thaliana GN=At5g47540 PE=2 SV=1	Inositol monophosphatase family//Peptidase family M13
Cluster-8255.17155	22.3207	0	++	1.2697e-05	0.00039966	Up	Yes
Cluster-8255.69001	54.648	0	++	1.3259e-05	0.00041563	Up	Yes	ADP/ATP carrier protein [Medicago truncatula]	PREDICTED: Cicer arietinum probable envelope ADP,ATP carrier protein, chloroplastic (LOC101511944), mRNA	Thylakoid ADP,ATP carrier protein, chloroplastic OS=Arabidopsis thaliana GN=TAAC PE=1 SV=1	Zinc-binding dehydrogenase//Alcohol dehydrogenase GroES-like domain//D-isomer specific 2-hydroxyacid dehydrogenase, NAD binding domain//UDP-glucose/GDP-mannose dehydrogenase family, NAD binding domain//TrkA-N domain
Cluster-8255.37109	29.2991	0	++	1.4855e-05	0.00046045	Up	Yes	hypothetical protein glysoja_028651 [Glycine soja]	PREDICTED: Cicer arietinum uncharacterized LOC101513940 (LOC101513940), transcript variant X1, mRNA		PBC domain
Cluster-8255.13614	21.7445	0	++	1.6256e-05	0.0004988	Up	Yes	PREDICTED: replication protein A 70 kDa DNA-binding subunit A-like [Nicotiana sylvestris]			Eclosion hormone
Cluster-8255.7979	21.6924	0	++	1.6549e-05	0.00050675	Up	Yes	hypothetical protein 205D04_20 [Arachis hypogaea]			Homeobox associated leucine zipper//Coagulin//Zinc knuckle//Exo70 exocyst complex subunit//Photosystem II reaction centre T protein
Cluster-8211.0	21.5352	0	++	1.8363e-05	0.0005566	Up	Yes	hypothetical protein VITISV_017741 [Vitis vinifera]		Uncharacterized mitochondrial protein AtMg00810 OS=Arabidopsis thaliana GN=AtMg00810 PE=4 SV=1	4-alpha-L-fucosyltransferase glycosyl transferase group 56
Cluster-8255.24341	23.8515	0	++	2.0373e-05	0.00061059	Up	Yes	PREDICTED: uncharacterized protein LOC103930888 [Pyrus x bretschneideri]	PREDICTED: Glycine max uncharacterized LOC100820402 (LOC100820402), transcript variant X3, mRNA	Uncharacterized membrane protein STKORF319 OS=Myxococcus xanthus PE=3 SV=1	Integral membrane protein TerC family
Cluster-8255.39715	21.2688	0	++	2.1154e-05	0.00063189	Up	Yes	uncharacterized protein LOC100499791 [Glycine max]>gi|255626643|gb|ACU13666.1| unknown [Glycine max]	PREDICTED: Solanum tuberosum uncharacterized LOC102602548 (LOC102602548), mRNA
Cluster-8255.102025	24.8829	0	++	2.2262e-05	0.00066125	Up	Yes	PREDICTED: lysosomal alpha-mannosidase-like isoform 1 [Glycine max]	PREDICTED: Glycine max lysosomal alpha-mannosidase-like (LOC100775419), transcript variant 1, mRNA	Alpha-mannosidase OS=Canavalia ensiformis PE=1 SV=1	Alpha mannosidase, middle domain//Glycosyl hydrolases family 38 C-terminal domain
Cluster-8255.28392	45.9369	0	++	2.5718e-05	0.00074912	Up	Yes	PREDICTED: uncharacterized protein LOC101513827 isoform X2 [Cicer arietinum]	PREDICTED: Glycine max uncharacterized LOC100792577 (LOC100792577), mRNA
Cluster-8255.79885	154.838	0	++	2.6688e-05	0.00077457	Up	Yes	beta-ketoacyl-ACP synthase II-1 [Arachis hypogaea]	Arachis hypogaea beta-ketoacyl-ACP synthase II-1 (KASII-1) mRNA, complete cds	3-oxoacyl-[acyl-carrier-protein] synthase II, chloroplastic OS=Arabidopsis thaliana GN=KAS2 PE=1 SV=1	QacR-like protein, C-terminal region//Ankyrin repeat//Oxaloacetate decarboxylase, gamma chain//Ankyrin repeat
Cluster-8255.93796	61.3784	0	++	2.7904e-05	0.00080694	Up	Yes	PREDICTED: probable aldo-keto reductase 2 isoform X2 [Populus euphratica]	PREDICTED: Glycine max probable aldo-keto reductase 2-like (LOC100807798), transcript variant X1, mRNA	IN2-2 protein OS=Zea mays GN=IN2-2 PE=2 SV=1	Mannosyltransferase putative//Signal peptide peptidase//Zinc knuckle
Cluster-8255.77282	140.381	0	++	2.9271e-05	0.00084201	Up	Yes	PREDICTED: xylulose 5-phosphate/phosphate translocator, chloroplastic [Glycine max]	PREDICTED: Glycine max chloroplast pentose phosphate transporter (LOC100101869), mRNA	Xylulose 5-phosphate/phosphate translocator, chloroplastic OS=Arabidopsis thaliana GN=XPT PE=2 SV=1	EamA-like transporter family//Mo-co oxidoreductase dimerisation domain//UAA transporter family
Cluster-8255.76118	20.6049	0	++	2.9366e-05	0.00084425	Up	Yes	hypothetical protein PHAVU_002G119900g [Phaseolus vulgaris]>gi|561031464|gb|ESW30043.1| hypothetical protein PHAVU_002G119900g [Phaseolus vulgaris]	PREDICTED: Glycine max probable L-type lectin-domain containing receptor kinase S.5-like (LOC100784558), mRNA	Probable L-type lectin-domain containing receptor kinase S.5 OS=Arabidopsis thaliana GN=LECRKS5 PE=2 SV=1	Protein tyrosine kinase//Legume lectin domain//Protein kinase domain
Cluster-8255.3509	20.5429	0	++	2.9998e-05	0.00086063	Up	Yes	PREDICTED: probable protein phosphatase 2C 68 [Populus euphratica]>gi|743937671|ref|XP_011013245.1| PREDICTED: probable protein phosphatase 2C 68 [Populus euphratica]		Probable protein phosphatase 2C 43 OS=Oryza sativa subsp. japonica GN=Os04g0584300 PE=3 SV=2	Protein phosphatase 2C
Cluster-8255.55421	20.5406	0	++	3.1575e-05	0.00089997	Up	Yes	hypothetical protein PHAVU_002G025900g [Phaseolus vulgaris]>gi|561030305|gb|ESW28884.1| hypothetical protein PHAVU_002G025900g [Phaseolus vulgaris]	PREDICTED: Glycine max uncharacterized LOC100787660 (LOC100787660), mRNA	Lysosomal amino acid transporter 1 OS=Caenorhabditis elegans GN=laat-1 PE=1 SV=2
Cluster-8255.86027	20.466	0	++	3.239e-05	0.00092076	Up	Yes	Glucan endo-1,3-beta-glucosidase precursor, putative [Ricinus communis]>gi|223542313|gb|EEF43855.1| Glucan endo-1,3-beta-glucosidase precursor, putative [Ricinus communis]	Phaseolus vulgaris hypothetical protein (PHAVU_003G079900g) mRNA, complete cds	Glucan endo-1,3-beta-glucosidase 1 OS=Arabidopsis thaliana GN=At1g11820 PE=1 SV=3	Adenylate cyclase associated (CAP) N terminal//Glycosyl hydrolases family 17//CMV US
Cluster-8255.82534	20.4176	0	++	3.293e-05	0.00093403	Up	Yes	RecName: Full=Phosphoribosylglycinamide formyltransferase, chloroplastic; AltName: Full=5'-phosphoribosylglycinamide transformylase; AltName: Full=GAR transformylase; Short=GART; Flags: Precursor [Vigna unguiculata]>gi|25990313|gb|AAD45353.2|AF160196_1 glycinamide ribonucleotide transformylase [Vigna unguiculata]>gi|27777702|gb|AAA75367.2| glycinamide ribonucleotide transformylase [Vigna unguicul…	PREDICTED: Glycine max phosphoribosylglycinamide formyltransferase, chloroplastic-like (LOC100784486), mRNA	Phosphoribosylglycinamide formyltransferase, chloroplastic OS=Vigna unguiculata GN=PUR3 PE=2 SV=2	Formyl transferase
Cluster-8255.98742	20.4007	0	++	3.3121e-05	0.00093875	Up	Yes	granule bound starch synthase [Medicago truncatula]	Medicago truncatula clone MTYFL_FM_FN_FO1G-N-5 unknown mRNA	Granule-bound starch synthase 1, chloroplastic/amyloplastic OS=Antirrhinum majus GN=WAXY PE=2 SV=1
Cluster-8255.105187	20.3869	0	++	3.3278e-05	0.00094286	Up	Yes	PREDICTED: ELMO domain-containing protein A isoform X4 [Nicotiana tomentosiformis]>gi|697094912|ref|XP_009608652.1| PREDICTED: ELMO domain-containing protein A isoform X4 [Nicotiana tomentosiformis]			Cation channel sperm-associated protein subunit beta protein family
Cluster-8255.113133	20.3761	0	++	3.3401e-05	0.00094598	Up	Yes	hypothetical protein PHAVU_003G0317001g [Phaseolus vulgaris]>gi|561026753|gb|ESW25393.1| hypothetical protein PHAVU_003G0317001g [Phaseolus vulgaris]	PREDICTED: Glycine max uncharacterized LOC100781322 (LOC100781322), transcript variant X4, mRNA		Haemolysin-III related
Cluster-8255.93756	31.2947	0	++	3.5714e-05	0.0010031	Up	Yes	PREDICTED: pre-mRNA-splicing factor syf2-like [Gossypium raimondii]>gi|763748401|gb|KJB15840.1| hypothetical protein B456_002G199000 [Gossypium raimondii]>gi|763748402|gb|KJB15841.1| hypothetical protein B456_002G199000 [Gossypium raimondii]	Lotus japonicus clone JCVI-FLLj-1C10 unknown mRNA	Pre-mRNA-splicing factor syf2 OS=Xenopus laevis GN=syf2 PE=2 SV=1	Meckelin (Transmembrane protein 67)//Skp1 family, dimerisation domain
Cluster-8255.77329	25.5469	0	++	3.6894e-05	0.0010317	Up	Yes	PREDICTED: uncharacterized membrane protein YMR155W-like [Glycine max]>gi|734359004|gb|KHN15017.1| Putative membrane protein [Glycine soja]	PREDICTED: Glycine max uncharacterized LOC100787328 (LOC100787328), mRNA	Protein NUCLEAR FUSION DEFECTIVE 4 OS=Arabidopsis thaliana GN=NFD4 PE=3 SV=1	Major Facilitator Superfamily//SAM domain (Sterile alpha motif)//PhoH-like protein
Cluster-8255.120944	19.8409	0	++	4.4385e-05	0.0012118	Up	Yes	PREDICTED: UDP-glycosyltransferase 73C3-like isoform X2 [Glycine max]	PREDICTED: Cicer arietinum UDP-glycosyltransferase 73C3-like (LOC101511206), mRNA	UDP-glycosyltransferase 73C6 OS=Arabidopsis thaliana GN=UGT73C6 PE=2 SV=1	UDP-glucoronosyl and UDP-glucosyl transferase
Cluster-8255.108279	19.7199	0	++	4.6266e-05	0.0012575	Up	Yes	aldo/keto reductase family oxidoreductase [Medicago truncatula]	PREDICTED: Glycine max putative aryl-alcohol dehydrogenase C750.01-like (LOC100803649), transcript variant X3, mRNA
Cluster-8255.85579	19.6831	0	++	4.9286e-05	0.0013318	Up	Yes	PREDICTED: uncharacterized protein LOC100809291 isoform X1 [Glycine max]>gi|571444184|ref|XP_006576437.1| PREDICTED: uncharacterized protein LOC100809291 isoform X2 [Glycine max]>gi|571444186|ref|XP_006576438.1| PREDICTED: uncharacterized protein LOC100809291 isoform X3 [Glycine max]>gi|571444188|ref|XP_006576439.1| PREDICTED: uncharacterized protein LOC100809291 isoform X4 [Glycine max]>gi|57144…	PREDICTED: Glycine max uncharacterized LOC100809291 (LOC100809291), transcript variant X4, mRNA	Protein PIR OS=Arabidopsis thaliana GN=PIR PE=1 SV=2	Nucleotidyltransferase domain//Phage maturation protein//Holliday junction resolvase
Cluster-8255.70005	22.6719	0	++	5.1257e-05	0.0013806	Up	Yes	PREDICTED: uncharacterized protein LOC100794223 isoformX1 [Glycine max]>gi|571441597|ref|XP_006575492.1| PREDICTED: uncharacterized protein LOC100794223 isoform X2 [Glycine max]>gi|571441599|ref|XP_006575493.1| PREDICTED: uncharacterized protein LOC100794223 isoform X3 [Glycine max]>gi|571441601|ref|XP_006575494.1| PREDICTED: uncharacterized protein LOC100794223 isoform X4 [Glycine max]>gi|571441…	PREDICTED: Glycine max uncharacterized LOC100794223 (LOC100794223), transcript variant X1, mRNA
Cluster-8255.98706	19.4924	0	++	5.2608e-05	0.0014127	Up	Yes	Peroxyureidoacrylate/ureidoacrylate amidohydrolase RutB [Glycine soja]	Phaseolus vulgaris hypothetical protein (PHAVU_010G147700g) mRNA, complete cds	Probable inactive nicotinamidase At3g16190 OS=Arabidopsis thaliana GN=At3g16190 PE=2 SV=1	Isochorismatase family
Cluster-8255.81119	23.8521	0	++	5.3136e-05	0.0014244	Up	Yes	PREDICTED: cryptochrome 2 isoform X1 [Glycine max]>gi|571480654|ref|XP_006588364.1| PREDICTED: cryptochrome 2 isoform X2 [Glycine max]>gi|734398610|gb|KHN30568.1| Cryptochrome-2 [Glycine soja]	PREDICTED: Glycine max cryptochrome 2 (LOC100233234), transcript variant X2, mRNA	Cryptochrome-2 OS=Arabidopsis thaliana GN=CRY2 PE=1 SV=2	Maf1 regulator
Cluster-8255.63245	30.6811	0	++	5.3169e-05	0.0014251	Up	Yes	PREDICTED: dnaJ homolog subfamily B member 6 [Cicer arietinum]	PREDICTED: Glycine max DnaJ-like protein (LOC548049), transcript variant X1, mRNA
Cluster-8255.118771	28.011	0	++	5.3864e-05	0.0014414	Up	Yes	PREDICTED: uncharacterized abhydrolase domain-containing protein DDB_G0269086-like [Glycine max]			Fibrinogen alpha/beta chain family//Transmembrane protein
Cluster-8255.81826	19.3659	0	++	5.7795e-05	0.0015336	Up	Yes	hypothetical protein PHAVU_001G077400g [Phaseolus vulgaris]>gi|561034998|gb|ESW33528.1| hypothetical protein PHAVU_001G077400g [Phaseolus vulgaris]	PREDICTED: Glycine max uncharacterized LOC100527805 (LOC100527805), mRNA
Cluster-8255.115273	19.2329	0	++	6.0486e-05	0.0015973	Up	Yes	hypothetical protein glysoja_020200 [Glycine soja]	Medicago truncatula hypothetical protein (MTR_2g019220) mRNA, complete cds
Cluster-8255.124504	19.1627	0	++	6.1961e-05	0.0016309	Up	Yes	hypothetical protein VITISV_035251 [Vitis vinifera]			SRP72 RNA-binding domain//Glutaredoxin//Ulp1 protease family, C-terminal catalytic domain
Cluster-8255.25396	25.0644	0	++	6.3254e-05	0.0016603	Up	Yes	uncharacterized protein LOC100796914 [Glycine max]>gi|551701381|gb|AGY36140.1| phospholipase D [Glycine max]	Glycine max phospholipase D p1-like (PLDZ), mRNA >gnl|BL_ORD_ID|16419188 Glycine max phospholipase D (PLDZ) mRNA, complete cds	Phospholipase D p1 OS=Arabidopsis thaliana GN=PLDP1 PE=1 SV=1	SAB domain//Phospholipase D Active site motif//PX domain
Cluster-8255.107210	50.5493	0	++	6.5845e-05	0.0017191	Up	Yes	granule bound starch synthase Ib precursor [Lotus japonicus]	Lotus japonicus granule bound starch synthase Ib precursor, mRNA, complete cds	Granule-bound starch synthase 1, chloroplastic/amyloplastic OS=Antirrhinum majus GN=WAXY PE=2 SV=1
Cluster-8255.92966	21.4188	0	++	6.6311e-05	0.0017301	Up	Yes	PREDICTED: exportin-4 [Cicer arietinum]	PREDICTED: Cicer arietinum exportin-4 (LOC101488398), mRNA	Exportin-4 OS=Mus musculus GN=Xpo4 PE=2 SV=2	PWI domain
Cluster-8255.97750	19.1202	0	++	6.6744e-05	0.0017396	Up	Yes	PREDICTED: uncharacterized protein LOC100841093 [Brachypodium distachyon]	PREDICTED: Prunus mume histone H4 (LOC103332558), mRNA	Histone H4 OS=Zea mays GN=H4C7 PE=1 SV=2	Core histone H2A/H2B/H3/H4//Transcription initiation factor IID, 31kD subunit//TATA box binding protein associated factor (TAF)
Cluster-8255.33789	18.8888	0	++	7.1595e-05	0.0018509	Up	Yes	carboxy-terminal processing peptidase-like protein [Medicago truncatula]		Carboxyl-terminal-processing peptidase 1, chloroplastic OS=Arabidopsis thaliana GN=CTPA1 PE=1 SV=1
Cluster-8255.14305	26.8	0	++	7.254e-05	0.0018721	Up	Yes	protein fucoxanthin chlorophyll a/c protein [Phaeodactylum tricornutum CCAP 1055/1]>gi|217405731|gb|EEC45673.1| protein fucoxanthin chlorophyll a/c protein [Phaeodactylum tricornutum CCAP 1055/1]		Fucoxanthin-chlorophyll a-c binding protein F, chloroplastic OS=Phaeodactylum tricornutum GN=FCPF PE=3 SV=1
Cluster-8255.14532	18.8117	0	++	7.3521e-05	0.0018939	Up	Yes	hypothetical protein VITISV_041808 [Vitis vinifera]	Vitis vinifera contig VV78X196419.18, whole genome shotgun sequence	Retrovirus-related Pol polyprotein from transposon TNT 1-94 OS=Nicotiana tabacum PE=2 SV=1	Picornavirus 2B protein
Cluster-8255.37386	18.7799	0	++	7.8185e-05	0.0019988	Up	Yes	PREDICTED: uncharacterized protein LOC102588505 [Solanum tuberosum]
Cluster-8255.10208	18.638	0	++	8.2079e-05	0.0020837	Up	Yes				Mitochondrial ribosome protein 63
Cluster-8255.80624	38.9929	0	++	8.2382e-05	0.002091	Up	Yes	hypothetical protein PHAVU_002G233100g [Phaseolus vulgaris]>gi|561032791|gb|ESW31370.1| hypothetical protein PHAVU_002G233100g [Phaseolus vulgaris]	PREDICTED: Glycine max serine carboxypeptidase-like 19-like (LOC100794342), transcript variant X1, mRNA	Serine carboxypeptidase-like 19 OS=Arabidopsis thaliana GN=SCPL19 PE=1 SV=1	Serine carboxypeptidase
Cluster-8255.112416	18.534	0	++	8.5069e-05	0.0021474	Up	Yes	hypothetical protein glysoja_023015 [Glycine soja]			RNA binding domain
Cluster-8255.18712	18.3673	0	++	9.4752e-05	0.0023598	Up	Yes	PREDICTED: uncharacterized protein LOC105852485 [Cicer arietinum]			E2 (early) protein, C terminal//Transposase, Mutator family//C2H2 zinc-finger//Zinc knuckle
Cluster-8255.117810	48.1966	0	++	9.6297e-05	0.0023924	Up	Yes	Carotenoid 9,10(9',10')-cleavage dioxygenase 1 [Glycine soja]	Phaseolus vulgaris hypothetical protein (PHAVU_009G1091001g) mRNA, partial cds	Carotenoid 9,10(9',10')-cleavage dioxygenase 1 OS=Oncidium hybrid cultivar GN=CCD1 PE=2 SV=1
Cluster-8255.64273	18.1753	0	++	0.00010122	0.0025005	Up	Yes
Cluster-8255.116743	18.0677	0	++	0.00011047	0.002704	Up	Yes	PREDICTED: vacuolar amino acid transporter 1-like [Cicer arietinum]>gi|828335729|ref|XP_012575484.1| PREDICTED: vacuolar amino acid transporter 1-like [Cicer arietinum]	PREDICTED: Glycine max vacuolar amino acid transporter 1-like (LOC100781123), transcript variant X3, mRNA	Vacuolar amino acid transporter 1 OS=Saccharomyces cerevisiae (strain ATCC 204508 / S288c) GN=AVT1 PE=1 SV=1	Tryptophan/tyrosine permease family
Cluster-8255.51017	17.9773	0	++	0.00011396	0.0027823	Up	Yes	PREDICTED: PTI1-like tyrosine-protein kinase At3g15890 [Cicer arietinum]	Lotus japonicus clone JCVI-FLLj-21A15 unknown mRNA	PTI1-like tyrosine-protein kinase At3g15890 OS=Arabidopsis thaliana GN=At3g15890 PE=2 SV=1	Protein kinase domain//Transcription initiation factor IIF, beta subunit//Protein tyrosine kinase
Cluster-8255.17968	17.8289	0	++	0.00012615	0.0030361	Up	Yes
Cluster-8255.48292	17.7995	0	++	0.00012743	0.0030612	Up	Yes	PREDICTED: ABC transporter B family member 26, chloroplastic isoform X1 [Cicer arietinum]	PREDICTED: Glycine max ABC transporter B family member 26, chloroplastic-like (LOC100775951), transcript variant X1, mRNA	ABC transporter B family member 26, chloroplastic OS=Arabidopsis thaliana GN=ABCB26 PE=2 SV=1	Protein of unknown function, DUF258//ABC transporter//AAA domain, putative AbiEii toxin, Type IV TA system//ABC transporter transmembrane region//AAA domain (dynein-related subfamily)//ATPase family associated with various cellular activities (AAA)//50S ribosome-binding GTPase//ABC transporter transmembrane region
Cluster-8255.22901	36.4596	0	++	0.00013472	0.0032133	Up	Yes	PREDICTED: mannosylglycoprotein endo-beta-mannosidase-like [Glycine max]	PREDICTED: Glycine max mannosylglycoprotein endo-beta-mannosidase-like (LOC100804477), mRNA	Mannosylglycoprotein endo-beta-mannosidase OS=Lilium longiflorum GN=EBM PE=1 SV=4	Glycosyl hydrolases family 2//Glycosyl hydrolases family 2, sugar binding domain//Glycosyl hydrolases family 2, TIM barrel domain
Cluster-8255.112831	17.6225	0	++	0.00013544	0.0032276	Up	Yes	hypothetical protein PHAVU_009G199500g [Phaseolus vulgaris]>gi|593329803|ref|XP_007138328.1| hypothetical protein PHAVU_009G199500g [Phaseolus vulgaris]>gi|561011414|gb|ESW10321.1| hypothetical protein PHAVU_009G199500g [Phaseolus vulgaris]>gi|561011415|gb|ESW10322.1| hypothetical protein PHAVU_009G199500g [Phaseolus vulgaris]	PREDICTED: Glycine max protein argonaute PNH1-like (LOC100798086), transcript variant X5, mRNA	Protein argonaute PNH1 OS=Oryza sativa subsp. japonica GN=PHN1 PE=2 SV=1	Piwi domain//PAZ domain
Cluster-8255.55878	197.569	0	++	0.00013855	0.0032943	Up	Yes	PREDICTED: golgin candidate 1-like [Glycine max]	PREDICTED: Glycine max golgin candidate 1-like (LOC100818676), mRNA	Golgin candidate 1 OS=Arabidopsis thaliana GN=GC1 PE=2 SV=2	Fibrinogen alpha/beta chain family//SLIDE//Bacterial regulatory proteins, luxR family
Cluster-8255.113517	17.6617	0	++	0.00014059	0.0033345	Up	Yes	Cell division control protein 48 like B [Glycine soja]	PREDICTED: Glycine max cell division control protein 48 homolog B-like (LOC100814288), transcript variant X2, mRNA	Cell division control protein 48 homolog B OS=Arabidopsis thaliana GN=CDC48B PE=2 SV=1	Single-strand DNA-binding protein
Cluster-8255.83214	17.6304	0	++	0.0001421	0.0033641	Up	Yes	putative cytidylyltransferase [Arachis duranensis]	Phaseolus vulgaris hypothetical protein (PHAVU_002G303400g) mRNA, complete cds	Ethanolamine-phosphate cytidylyltransferase OS=Arabidopsis thaliana GN=PECT1 PE=1 SV=1	Occlusion-derived virus envelope protein ODV-E18//FAD synthetase//Cytidylyltransferase-like
Cluster-8255.12764	17.493	0	++	0.00014895	0.0035049	Up	Yes	PREDICTED: uncharacterized protein LOC100248862 [Vitis vinifera]>gi|297738458|emb|CBI27659.3| unnamed protein product [Vitis vinifera]	PREDICTED: Glycine max uncharacterized LOC100819554 (LOC100819554), transcript variant X1, mRNA
Cluster-8255.106300	17.4615	0	++	0.00015057	0.0035355	Up	Yes	PREDICTED: diphosphomevalonate decarboxylase-like [Glycine max]	Astragalus membranaceus mevalonate diphosphate decarboxylase mRNA, complete cds	Diphosphomevalonate decarboxylase OS=Mus musculus GN=Mvd PE=1 SV=2	GHMP kinases N terminal domain
Cluster-8255.13070	17.3599	0	++	0.00015594	0.0036408	Up	Yes	PREDICTED: uncharacterized protein LOC100797174 [Glycine max]	PREDICTED: Glycine max uncharacterized LOC100797174 (LOC100797174), mRNA	5'-3' exonuclease OS=Aquifex aeolicus (strain VF5) GN=aq_1628 PE=3 SV=1	5'-3' exonuclease, N-terminal resolvase-like domain//5'-3' exonuclease, C-terminal SAM fold
Cluster-8255.36056	17.3163	0	++	0.00016653	0.0038585	Up	Yes	plastid division protein CDP1 [Medicago truncatula]	PREDICTED: Cicer arietinum plastid division protein CDP1, chloroplastic (LOC101490265), transcript variant X1, mRNA	Plastid division protein CDP1, chloroplastic OS=Arabidopsis thaliana GN=CDP1 PE=1 SV=2
Cluster-8255.115683	17.2492	0	++	0.00017041	0.003937	Up	Yes	PREDICTED: uncharacterized protein LOC102662412 [Glycine max]
Cluster-8255.113766	26.8509	0	++	0.00017077	0.0039449	Up	Yes	TMV resistance protein N [Glycine soja]	PREDICTED: Glycine max TMV resistance protein N-like (LOC100798421), mRNA	TMV resistance protein N OS=Nicotiana glutinosa GN=N PE=1 SV=1	TIR domain//TIR domain
Cluster-8255.13146	17.241	0	++	0.00017089	0.0039463	Up	Yes	hypothetical protein PHAVU_006G042300g [Phaseolus vulgaris]>gi|561019683|gb|ESW18454.1| hypothetical protein PHAVU_006G042300g [Phaseolus vulgaris]	PREDICTED: Citrus sinensis 1-acyl-sn-glycerol-3-phosphate acyltransferase-like (LOC102618702), mRNA	1-acyl-sn-glycerol-3-phosphate acyltransferase OS=Cocos nucifera PE=1 SV=1	Acyltransferase
Cluster-8255.16407	17.2115	0	++	0.00017262	0.0039816	Up	Yes	inactive purple acid phosphatase [Medicago truncatula]	Phaseolus vulgaris hypothetical protein (PHAVU_007G249800g) mRNA, complete cds	Probable inactive purple acid phosphatase 16 OS=Arabidopsis thaliana GN=PAP16 PE=2 SV=1	Calcineurin-like phosphoesterase
Cluster-8255.38242	17.2077	0	++	0.00017285	0.0039856	Up	Yes	N-(5'-phosphoribosyl)anthranilate isomerase [Glycine soja]	Trifolium pratense genome assembly redclover, chromosome : chr7	N-(5'-phosphoribosyl)anthranilate isomerase 2, chloroplastic OS=Arabidopsis thaliana GN=PAI2 PE=2 SV=1	Microvirus lysis protein (E), C terminus
Cluster-8255.25792	17.192	0	++	0.00017378	0.0040041	Up	Yes	PREDICTED: OTU domain-containing protein At3g57810-like [Cicer arietinum]	Ricinus communis cysteine-type peptidase, putative, mRNA	OTU domain-containing protein At3g57810 OS=Arabidopsis thaliana GN=At3g57810 PE=2 SV=1
Cluster-8255.3230	17.1387	0	++	0.000177	0.0040714	Up	Yes	PREDICTED: regulation of nuclear pre-mRNA domain-containing protein 1A [Pyrus x bretschneideri]	PREDICTED: Amborella trichopoda regulation of nuclear pre-mRNA domain-containing protein 1B (LOC18422130), mRNA	Regulation of nuclear pre-mRNA domain-containing protein 1A OS=Mus musculus GN=Rprd1a PE=2 SV=1
Cluster-7104.0	17.1375	0	++	0.00017708	0.004072	Up	Yes
Cluster-8255.81045	82.9366	0	++	0.00017743	0.0040789	Up	Yes	lipid-binding serum glycoprotein-like protein [Medicago truncatula]	PREDICTED: Populus euphratica methylcrotonoyl-CoA carboxylase subunit alpha, mitochondrial (LOC105131401), transcript variant X5, misc_RNA	Methylcrotonoyl-CoA carboxylase subunit alpha, mitochondrial OS=Glycine max GN=MCCA PE=1 SV=2	Formyl transferase
Cluster-8255.79898	17.0528	0	++	0.00018232	0.0041775	Up	Yes
Cluster-8255.57259	17.0421	0	++	0.000183	0.0041898	Up	Yes	PREDICTED: random slug protein 5-like [Cicer arietinum]>gi|502153205|ref|XP_004509255.1| PREDICTED: random slug protein 5-like [Cicer arietinum]>gi|502153207|ref|XP_004509256.1| PREDICTED: random slug protein 5-like [Cicer arietinum]	PREDICTED: Cicer arietinum random slug protein 5-like (LOC101513739), transcript variant X3, mRNA	CRAL-TRIO domain-containing protein C23B6.04c OS=Schizosaccharomyces pombe (strain 972 / ATCC 24843) GN=SPCC23B6.04c PE=1 SV=1	Caerin 1 protein
Cluster-8255.123376	17.007	0	++	0.00018524	0.0042321	Up	Yes	PREDICTED: girdin-like [Glycine max]	Theobroma cacao RING/U-box superfamily protein, putative isoform 1 (TCM_005262) mRNA, complete cds		bZIP transcription factor//Ring finger domain//Septum formation initiator//TMPIT-like protein//RING-like zinc finger//zinc-RING finger domain//Autophagy protein Apg6//Centromere protein H (CENP-H)//Intermediate filament protein
Cluster-8255.45633	16.9637	0	++	0.00018804	0.0042883	Up	Yes	Tetratricopeptide repeat protein 7A [Glycine soja]	PREDICTED: Glycine max tetratricopeptide repeat protein 7A-like (LOC100789469), transcript variant X3, mRNA	Tetratricopeptide repeat protein 7B OS=Homo sapiens GN=TTC7B PE=1 SV=3	Tetratricopeptide repeat//TPR repeat//Tetratricopeptide repeat//Tetratricopeptide repeat
Cluster-8255.76067	16.8184	0	++	0.00020791	0.0046882	Up	Yes	alcohol dehydrogenase 1 [Catharanthus roseus]	Phaseolus vulgaris hypothetical protein (PHAVU_008G068200g) mRNA, complete cds	(+)-neomenthol dehydrogenase OS=Arabidopsis thaliana GN=SDR1 PE=1 SV=1
Cluster-8255.116649	44.6254	0	++	0.00021735	0.0048751	Up	Yes	ABC transporter B family member 19 [Glycine soja]	PREDICTED: Cicer arietinum ABC transporter B family member 19-like (LOC101496340), mRNA	ABC transporter B family member 14 OS=Arabidopsis thaliana GN=ABCB14 PE=3 SV=1	Phosphoribulokinase / Uridine kinase family//Protein of unknown function, DUF258//ABC transporter//AAA domain, putative AbiEii toxin, Type IV TA system//ABC transporter transmembrane region//AAA domain (dynein-related subfamily)//ATPase family associated with various cellular activities (AAA)//Zeta toxin//DNA polymerase III beta subunit, N-terminal domain//50S ribosome-binding GTPase//Adenylylsul…
Cluster-8255.15929	17.7797	0	++	0.00022331	0.0049853	Up	Yes	uncharacterized protein LOC100813490 [Glycine max]>gi|255638753|gb|ACU19681.1| unknown [Glycine max]>gi|734351141|gb|KHN12594.1| Alpha-amylase [Glycine soja]	Medicago truncatula Alpha-amylase isozyme 3A (MTR_1g026170) mRNA, complete cds	Probable alpha-amylase 2 OS=Arabidopsis thaliana GN=AMY2 PE=2 SV=1	Adipogenin//Alpha-amylase C-terminal beta-sheet domain
Cluster-8255.23220	20.6392	0	++	0.00022499	0.0050169	Up	Yes	PREDICTED: uncharacterized protein LOC100797988 [Glycine max]	PREDICTED: Glycine max uncharacterized LOC100797988 (LOC100797988), mRNA
Cluster-8255.1844	16.7327	0	++	0.0002253	0.0050223	Up	Yes
Cluster-8255.115843	16.7278	0	++	0.00022568	0.0050286	Up	Yes	PREDICTED: uncharacterized protein LOC104230914 [Nicotiana sylvestris]>gi|698463044|ref|XP_009782125.1| PREDICTED: uncharacterized protein LOC104230914 [Nicotiana sylvestris]>gi|698463048|ref|XP_009782126.1| PREDICTED: uncharacterized protein LOC104230914 [Nicotiana sylvestris]>gi|698463052|ref|XP_009782127.1| PREDICTED: uncharacterized protein LOC104230914 [Nicotiana sylvestris]			Sigma-70 region 3
Cluster-8255.123535	16.6248	0	++	0.0002338	0.0051898	Up	Yes	Putative ATP-dependent DNA helicase HFM1 [Glycine soja]	PREDICTED: Glycine max probable ATP-dependent DNA helicase HFM1-like (LOC100802318), partial mRNA	ATP-dependent DNA helicase MER3 homolog OS=Arabidopsis thaliana GN=MER3 PE=2 SV=1	Fingers domain of DNA polymerase lambda//Helix-hairpin-helix motif//DEAD/DEAH box helicase//Type III restriction enzyme, res subunit//ATPase family associated with various cellular activities (AAA)
Cluster-8255.118493	18.0774	0	++	0.00023539	0.0052196	Up	Yes	glycosyl hydrolase family 10 protein [Medicago truncatula]	PREDICTED: Glycine max uncharacterized LOC100793558 (LOC100793558), mRNA	Endo-1,4-beta-xylanase A OS=Streptomyces lividans GN=xlnA PE=1 SV=2	Glycosyl hydrolase family 10//NAF domain
Cluster-8255.105357	16.5502	0	++	0.00023988	0.0053055	Up	Yes	PREDICTED: amino acid permease 8-like [Cicer arietinum]	PREDICTED: Cicer arietinum amino acid permease 8-like (LOC101500226), mRNA	Amino acid permease 6 OS=Arabidopsis thaliana GN=AAP6 PE=1 SV=1	Tryptophan/tyrosine permease family//Integral membrane protein TerC family
Cluster-8255.17022	16.5364	0	++	0.00024103	0.005327	Up	Yes	PREDICTED: uncharacterized protein LOC101500820 [Cicer arietinum]	PREDICTED: Glycine max uncharacterized LOC100788957 (LOC100788957), transcript variant X1, mRNA
Cluster-8255.87947	16.5338	0	++	0.00024124	0.0053309	Up	Yes
Cluster-8255.99854	78.5141	0	++	0.00024154	0.0053359	Up	Yes	PREDICTED: ubiquitin-conjugating enzyme E2-23 kDa-like [Cicer arietinum]	PREDICTED: Glycine max ubiquitin-conjugating enzyme E2 5-like (LOC100791133), transcript variant X1, mRNA	Ubiquitin-conjugating enzyme E2 5 OS=Arabidopsis thaliana GN=UBC5 PE=2 SV=2
Cluster-8255.3831	23.3156	0	++	0.00024848	0.0054678	Up	Yes	hypothetical protein VITISV_025635 [Vitis vinifera]	Cucumis melo genomic chromosome, chr_12	Probable LRR receptor-like serine/threonine-protein kinase At1g06840 OS=Arabidopsis thaliana GN=At1g06840 PE=2 SV=2	Protein tyrosine kinase//Stealth protein CR2, conserved region 2//Protein kinase domain
Cluster-8255.24894	16.4247	0	++	0.00025052	0.0055104	Up	Yes	PREDICTED: uncharacterized protein LOC100790491 [Glycine max]	PREDICTED: Glycine max uncharacterized LOC100790491 (LOC100790491), mRNA
Cluster-29520.0	16.4582	0	++	0.00026052	0.0056975	Up	Yes	hypothetical protein PHAVU_003G095000g [Phaseolus vulgaris]>gi|561027508|gb|ESW26148.1| hypothetical protein PHAVU_003G095000g [Phaseolus vulgaris]
Cluster-8255.109102	21.8977	0	++	0.00026363	0.0057576	Up	Yes	PREDICTED: dehydration-responsive element-binding protein 3-like [Glycine max]	PREDICTED: Nelumbo nucifera ethylene-responsive transcription factor TINY-like (LOC104595123), mRNA	Ethylene-responsive transcription factor TINY OS=Arabidopsis thaliana GN=TINY PE=2 SV=1	AP2 domain//Ellis van Creveld protein 2 like protein
Cluster-8255.10575	47.1564	0	++	0.00028571	0.0061765	Up	Yes	alpha/beta hydrolase family protein [Medicago truncatula]	Lotus japonicus clone JCVI-FLLj-17N11 unknown mRNA		Thioesterase domain
Cluster-8255.42787	16.1247	0	++	0.00030744	0.0065809	Up	Yes	PREDICTED: probable protein S-acyltransferase 17-like [Glycine max]	PREDICTED: Glycine max probable protein S-acyltransferase 17-like (LOC100781693), mRNA	Probable protein S-acyltransferase 17 OS=Arabidopsis thaliana GN=PAT17 PE=2 SV=1	Insulin-like growth factor binding protein//DHHC palmitoyltransferase
Cluster-8255.106304	92.465	0	++	0.00031196	0.0066636	Up	Yes	ABC transporter C family member 3 [Glycine soja]	PREDICTED: Glycine max ABC transporter C family member 3-like (LOC100777836), mRNA	ABC transporter C family member 3 OS=Arabidopsis thaliana GN=ABCC3 PE=1 SV=1	50S ribosome-binding GTPase//FtsK/SpoIIIE family//AAA domain, putative AbiEii toxin, Type IV TA system//ABC transporter transmembrane region//ABC transporter
Cluster-8255.36049	18.5141	0	++	0.00032826	0.0069659	Up	Yes	PREDICTED: phosphoglucan phosphatase LSF2, chloroplastic-like [Glycine max]>gi|734388624|gb|KHN25827.1| Laforin [Glycine soja]	Lotus japonicus clone JCVI-FLLj-18C24 unknown mRNA	Phosphoglucan phosphatase LSF2, chloroplastic OS=Arabidopsis thaliana GN=LSF2 PE=1 SV=1	Putative phosphatase (DUF442)//Dual specificity phosphatase, catalytic domain
Cluster-8255.99783	20.6266	0	++	0.00034277	0.0072346	Up	Yes	PREDICTED: GDP-Man:Man(3)GlcNAc(2)-PP-Dol alpha-1,2-mannosyltransferase [Cicer arietinum]	Lotus japonicus cDNA, clone: LjFL3-074-BH11, HTC	GDP-Man:Man(3)GlcNAc(2)-PP-Dol alpha-1,2-mannosyltransferase OS=Arabidopsis thaliana GN=ALG11 PE=1 SV=2
Cluster-8255.19399	123.345	0	++	0.00034419	0.0072566	Up	Yes				DEC-1 protein, N-terminal region
Cluster-8255.17479	15.7903	0	++	0.00034506	0.0072688	Up	Yes		Haplochromis chilotes DNA, containing V2R gene cluster region, clone: 57L3		Prominin//Autophagy protein Apg6//Growth-arrest specific micro-tubule binding//Protein of unknown function (DUF904)//Protein of unknown function (DUF972)//Leucine-rich repeats of kinetochore protein Cenp-F/LEK1//TolA binding protein trimerisation//Sec34-like family//Basic region leucine zipper//DASH complex subunit Dam1//bZIP transcription factor//Septum formation initiator//Septation ring format…
Cluster-8255.68855	82.6352	0	++	0.00034728	0.0073105	Up	Yes	Two-component response regulator-like PRR37 [Glycine soja]	PREDICTED: Glycine max two-component response regulator-like PRR37-like (LOC100803462), mRNA	Two-component response regulator-like APRR7 OS=Arabidopsis thaliana GN=APRR7 PE=1 SV=1	CCT motif//Response regulator receiver domain//Rft protein
Cluster-8255.124939	15.9167	0	++	0.00034755	0.007313	Up	Yes	conserved hypothetical protein [Ricinus communis]>gi|223532435|gb|EEF34228.1| conserved hypothetical protein [Ricinus communis]		Protein PLASTID TRANSCRIPTIONALLY ACTIVE 14 OS=Arabidopsis thaliana GN=PTAC14 PE=1 SV=1
Cluster-8255.9262	15.8477	0	++	0.00035585	0.0074621	Up	Yes
Cluster-8255.99974	15.81	0	++	0.00036048	0.0075447	Up	Yes	Hypothetical protein glysoja_013791 [Glycine soja]	PREDICTED: Glycine max probable protein phosphatase 2C 27-like (LOC100778015), mRNA	Probable protein phosphatase 2C 27 OS=Arabidopsis thaliana GN=At2g33700 PE=2 SV=1	Protein phosphatase 2C
Cluster-8255.64766	34.5468	0	++	0.00036305	0.0075921	Up	Yes	unnamed protein product [Coffea canephora]	PREDICTED: Glycine max mitochondrial import inner membrane translocase subunit Tim9-like (LOC100785421), transcript variant X3, mRNA	Stellacyanin OS=Toxicodendron vernicifluum PE=1 SV=1	Consortin C-terminus//Sulfocyanin (SoxE) domain//Plastocyanin-like domain//CDR ABC transporter//F-box-like
Cluster-8255.77248	15.756	0	++	0.00036724	0.0076651	Up	Yes	unknown [Lotus japonicus]	Glycine max uncharacterized LOC100796607 (LOC100796607), mRNA >gnl|BL_ORD_ID|7215982 Soybean clone JCVI-FLGm-9N24 unknown mRNA	Mitochondrial fission 1 protein A OS=Arabidopsis thaliana GN=FIS1A PE=1 SV=1	Tetratricopeptide repeat//Tetratricopeptide repeat//Tetratricopeptide repeat//TPR repeat
Cluster-8255.118780	17.8463	0	++	0.00037401	0.007786	Up	Yes	transmembrane protein, putative [Medicago truncatula]
Cluster-8255.102518	15.5587	0	++	0.00041362	0.0084992	Up	Yes	3-isopropylmalate dehydratase large subunit [Medicago truncatula]	PREDICTED: Glycine max 3-isopropylmalate dehydratase-like (LOC100811656), mRNA	3-isopropylmalate dehydratase large subunit OS=Arabidopsis thaliana GN=IIL1 PE=1 SV=1	Aconitase family (aconitate hydratase)//S4 domain
Cluster-8255.11835	15.4345	0	++	0.00043168	0.0088096	Up	Yes				Renin receptor-like protein//Arterivirus GL envelope glycoprotein
Cluster-8255.120955	15.3604	0	++	0.00044286	0.0089992	Up	Yes	PREDICTED: putative pentatricopeptide repeat-containing protein At1g09680-like [Glycine max]	PREDICTED: Glycine max putative pentatricopeptide repeat-containing protein At1g09680-like (LOC100798451), mRNA	Putative pentatricopeptide repeat-containing protein At1g09680 OS=Arabidopsis thaliana GN=At1g09680 PE=3 SV=1
Cluster-8255.49367	15.3579	0	++	0.00044325	0.0090047	Up	Yes	hypothetical protein PHAVU_002G190700g [Phaseolus vulgaris]>gi|561032309|gb|ESW30888.1| hypothetical protein PHAVU_002G190700g [Phaseolus vulgaris]	PREDICTED: Glycine max UDP-N-acetylglucosamine diphosphorylase 1-like (LOC100816876), mRNA	UDP-N-acetylglucosamine diphosphorylase 1 OS=Arabidopsis thaliana GN=GLCNAC1PUT1 PE=1 SV=1
Cluster-8255.94368	15.2613	0	++	0.00045833	0.0092765	Up	Yes	PREDICTED: probable WRKY transcription factor 20-like isoform X1 [Glycine max]	PREDICTED: Glycine max probable WRKY transcription factor 20-like (LOC100781491), transcript variant X1, mRNA	Probable WRKY transcription factor 20 OS=Arabidopsis thaliana GN=WRKY20 PE=2 SV=1	GCM motif protein//WRKY DNA -binding domain//Phosphate transporter family//RING-variant domain
Cluster-31904.0	15.2136	0	++	0.00046598	0.0094057	Up	Yes	PREDICTED: uncharacterized protein LOC103871978 [Brassica rapa]	PREDICTED: Brassica rapa uncharacterized LOC103871978 (LOC103871978), mRNA	30S ribosomal protein S1 OS=Leuconostoc lactis GN=rps1 PE=2 SV=2	Ribosomal prokaryotic L21 protein//S1 RNA binding domain
Cluster-8255.123548	22.662	0	++	0.00046829	0.0094466	Up	Yes
Cluster-8255.118155	53.6033	0	++	0.00049082	0.0098269	Up	Yes	hypothetical protein PHAVU_002G132600g [Phaseolus vulgaris]>gi|561031616|gb|ESW30195.1| hypothetical protein PHAVU_002G132600g [Phaseolus vulgaris]
Cluster-8255.24355	15.1995	0	++	0.00049254	0.0098536	Up	Yes	PREDICTED: NEDD8 ultimate buster 1 [Nelumbo nucifera]	PREDICTED: Cicer arietinum NEDD8 ultimate buster 1 (LOC101490332), mRNA		Synaptonemal complex central element protein 3//Ubiquitin family//Zinc-finger
Cluster-8255.11636	17.3671	0	++	0.00049474	0.0098912	Up	Yes	uncharacterized protein LOC100802108 [Glycine max]>gi|255648026|gb|ACU24469.1| unknown [Glycine max]>gi|734418215|gb|KHN39460.1| 15.7 kDa heat shock protein, peroxisomal [Glycine soja]		15.7 kDa heat shock protein, peroxisomal OS=Arabidopsis thaliana GN=HSP15.7 PE=2 SV=1
Cluster-8255.20417	15.1662	0	++	0.00049822	0.0099476	Up	Yes				Domain found in IF2B/IF5//Cortexin of kidney
Cluster-8255.40566	15.1406	0	++	0.00050264	0.010019	Up	Yes	hypothetical protein [Beta vulgaris subsp. vulgaris]		Serine/arginine-rich splicing factor SC35 OS=Arabidopsis thaliana GN=SC35 PE=1 SV=1	RNA recognition motif. (a.k.a. RRM, RBD, or RNP domain)//Bone sialoprotein II (BSP-II)
Cluster-8255.110376	53.9088	0	++	0.0005043	0.010045	Up	Yes	unknown [Lotus japonicus]	Lotus japonicus clone JCVI-FLLj-10B22 unknown mRNA	CASP-like protein 5B3 OS=Arabidopsis thaliana GN=At3g23200 PE=2 SV=1
Cluster-8255.56441	17.7918	0	++	0.00053373	0.010537	Up	Yes	hypothetical protein PHAVU_003G217200g [Phaseolus vulgaris]>gi|561028974|gb|ESW27614.1| hypothetical protein PHAVU_003G217200g [Phaseolus vulgaris]	PREDICTED: Glycine max 21 kDa protein-like (LOC100789460), mRNA	21 kDa protein OS=Daucus carota PE=2 SV=1	Genetic interactor of prohibitin 5//Plant invertase/pectin methylesterase inhibitor
Cluster-8255.43753	14.9379	0	++	0.00053918	0.01063	Up	Yes	PREDICTED: uncharacterized protein LOC100808214 isoform X2 [Glycine max]>gi|571447247|ref|XP_006577332.1| PREDICTED: uncharacterized protein LOC100808214 isoform X3 [Glycine max]>gi|571447249|ref|XP_003520857.2| PREDICTED: uncharacterized protein LOC100808214 isoform X1 [Glycine max]	Lotus japonicus genomic DNA, clone: LjB309G02, BM2152, complete sequence		SWIM zinc finger//WRKY DNA -binding domain//Transposase, Mutator family//Bacterial ABC transporter protein EcsB
Cluster-8255.75202	50.7557	0	++	0.00054026	0.010649	Up	Yes	PREDICTED: putative E3 ubiquitin-protein ligase XBAT31-like [Glycine max]>gi|734378275|gb|KHN21960.1| Putative E3 ubiquitin-protein ligase XBAT31 [Glycine soja]	Phaseolus vulgaris hypothetical protein (PHAVU_005G143200g) mRNA, complete cds	Putative E3 ubiquitin-protein ligase XBAT31 OS=Arabidopsis thaliana GN=XBAT31 PE=2 SV=1	Ankyrin repeat//Ring finger domain//Ankyrin repeat//Zona-pellucida-binding protein (Sp38)
Cluster-8255.96731	15.4775	0	++	0.00054066	0.010655	Up	Yes	Vesicle-associated membrane protein 714 isoform 1 [Theobroma cacao]>gi|590586666|ref|XP_007015768.1| Vesicle-associated membrane protein 714 isoform 1 [Theobroma cacao]>gi|590586670|ref|XP_007015769.1| Vesicle-associated membrane protein 714 isoform 1 [Theobroma cacao]>gi|508786130|gb|EOY33386.1| Vesicle-associated membrane protein 714 isoform 1 [Theobroma cacao]>gi|508786131|gb|EOY33387.1| Vesic…	Phaseolus vulgaris hypothetical protein (PHAVU_011G095600g) mRNA, complete cds	Vesicle-associated membrane protein 714 OS=Arabidopsis thaliana GN=VAMP714 PE=1 SV=1	Synaptobrevin//Glycosyl transferase family 21//Flavodoxin domain
Cluster-8255.52879	49.3518	0	++	0.00056098	0.010993	Up	Yes	PREDICTED: protein STRUBBELIG-RECEPTOR FAMILY 3-like [Glycine max]	PREDICTED: Glycine max protein STRUBBELIG-RECEPTOR FAMILY 3-like (LOC100793423), mRNA	Protein STRUBBELIG-RECEPTOR FAMILY 1 OS=Arabidopsis thaliana GN=SRF1 PE=2 SV=2	Protein melan-A//Protein kinase domain//Protein tyrosine kinase
Cluster-8255.112074	23.7362	0	++	0.00058141	0.011319	Up	Yes	unknown [Glycine max]	Theobroma cacao Uncharacterized protein (TCM_005476) mRNA, complete cds		CDC45-like protein
Cluster-8255.40936	14.8283	0	++	0.00058903	0.011441	Up	Yes	hypothetical protein PHAVU_009G094500g [Phaseolus vulgaris]>gi|561010125|gb|ESW09032.1| hypothetical protein PHAVU_009G094500g [Phaseolus vulgaris]		UPF0481 protein At3g47200 OS=Arabidopsis thaliana GN=At3g47200 PE=2 SV=1
Cluster-8255.50999	14.8239	0	++	0.00058992	0.011456	Up	Yes	PREDICTED: PI-PLC X domain-containing protein At5g67130-like [Glycine max]	Phaseolus vulgaris hypothetical protein (PHAVU_008G031000g) mRNA, complete cds	PI-PLC X domain-containing protein At5g67130 OS=Arabidopsis thaliana GN=At5g67130 PE=1 SV=1
Cluster-8255.116262	23.6259	0	++	0.00059034	0.011462	Up	Yes	PREDICTED: citrate-binding protein-like [Pyrus x bretschneideri]	PREDICTED: Citrus sinensis citrate-binding protein-like (LOC102613158), mRNA	Citrate-binding protein OS=Hevea brasiliensis GN=CBP PE=1 SV=1
Cluster-8255.14364	14.7914	0	++	0.0005966	0.011557	Up	Yes	polyprotein [Glycine max]		Transposon Ty3-G Gag-Pol polyprotein OS=Saccharomyces cerevisiae (strain ATCC 204508 / S288c) GN=TY3B-G PE=1 SV=3
Cluster-8255.122108	14.7468	0	++	0.00060587	0.011706	Up	Yes	hypothetical protein glysoja_009339, partial [Glycine soja]	PREDICTED: Glycine max uncharacterized LOC100786030 (LOC100786030), mRNA
Cluster-8255.97676	14.6979	0	++	0.00061624	0.011875	Up	Yes	PREDICTED: polynucleotide 5'-hydroxyl-kinase NOL9 [Cicer arietinum]	PREDICTED: Cicer arietinum polynucleotide 5'-hydroxyl-kinase NOL9 (LOC101502892), mRNA	Polynucleotide 5'-hydroxyl-kinase NOL9 OS=Arabidopsis thaliana GN=At5g11010 PE=2 SV=1
Cluster-5041.0	14.6828	0	++	0.00061948	0.011922	Up	Yes	conserved hypothetical protein [Ricinus communis]>gi|223532435|gb|EEF34228.1| conserved hypothetical protein [Ricinus communis]		Protein PLASTID TRANSCRIPTIONALLY ACTIVE 14 OS=Arabidopsis thaliana GN=PTAC14 PE=1 SV=1
Cluster-8255.105347	61.104	0	++	0.00062892	0.012082	Up	Yes	PREDICTED: uncharacterized zinc finger CCHC domain-containing protein At4g19190-like [Glycine max]	PREDICTED: Glycine max uncharacterized LOC100788280 (LOC100788280), mRNA	Uncharacterized zinc finger CCHC domain-containing protein At4g19190 OS=Arabidopsis thaliana GN=At4g19190 PE=2 SV=1
Cluster-8255.15705	29.0924	0	++	0.00063374	0.012163	Up	Yes	PREDICTED: G-type lectin S-receptor-like serine/threonine-protein kinase At1g34300 isoform X1 [Cicer arietinum]	PREDICTED: Glycine max G-type lectin S-receptor-like serine/threonine-protein kinase SD2-5-like (LOC100816921), mRNA	G-type lectin S-receptor-like serine/threonine-protein kinase At5g24080 OS=Arabidopsis thaliana GN=At5g24080 PE=2 SV=1	Protein tyrosine kinase//Protein kinase domain
Cluster-8255.73728	14.6182	0	++	0.00063355	0.012163	Up	Yes	PREDICTED: protein-tyrosine sulfotransferase-like [Glycine max]>gi|734417040|gb|KHN38757.1| Protein-tyrosine sulfotransferase [Glycine soja]	PREDICTED: Glycine max protein-tyrosine sulfotransferase-like (LOC100810026), mRNA	Protein-tyrosine sulfotransferase OS=Arabidopsis thaliana GN=TPST PE=1 SV=3	EGF-like domain//Sulfotransferase family
Cluster-8255.70223	75.0466	0	++	0.00065512	0.0125	Up	Yes	PREDICTED: protein TOPLESS-like isoform X1 [Glycine max]>gi|571472488|ref|XP_006585626.1| PREDICTED: protein TOPLESS-like isoform X2 [Glycine max]>gi|571472490|ref|XP_006585627.1| PREDICTED: protein TOPLESS-like isoform X3 [Glycine max]	PREDICTED: Glycine max protein TOPLESS-like (LOC100795759), transcript variant X3, mRNA	Protein TOPLESS OS=Arabidopsis thaliana GN=TPL PE=1 SV=1	LisH//Dynamin GTPase effector domain//WD domain, G-beta repeat
Cluster-8255.116974	14.6146	0	++	0.00066722	0.012698	Up	Yes	PREDICTED: extracellular ribonuclease LE [Vitis vinifera]>gi|296086361|emb|CBI31950.3| unnamed protein product [Vitis vinifera]	PREDICTED: Glycine max ribonuclease 1-like (LOC100782011), mRNA	Extracellular ribonuclease LE OS=Solanum lycopersicum PE=1 SV=2	Ribonuclease T2 family//Fatty acid desaturase
Cluster-8255.110776	14.6084	0	++	0.00066864	0.01272	Up	Yes	PREDICTED: MATE efflux family protein 5-like [Glycine max]>gi|734423786|gb|KHN42405.1| MATE efflux family protein 7 [Glycine soja]	PREDICTED: Glycine max MATE efflux family protein 5-like (LOC100800053), mRNA	MATE efflux family protein 7 OS=Arabidopsis thaliana GN=DTXL3 PE=2 SV=1	MatE
Cluster-8255.48463	14.5915	0	++	0.00067255	0.01278	Up	Yes	RNA-directed DNA polymerase [Arachis hypogaea]
Cluster-8255.17825	14.5431	0	++	0.00068388	0.012956	Up	Yes	ankyrin repeat plant-like protein [Medicago truncatula]			Ankyrin repeat//MIR domain
Cluster-8255.113041	14.5244	0	++	0.00068832	0.013026	Up	Yes	hypothetical protein PHAVU_001G134400g [Phaseolus vulgaris]>gi|561035688|gb|ESW34218.1| hypothetical protein PHAVU_001G134400g [Phaseolus vulgaris]		Putative disease resistance protein RGA3 OS=Solanum bulbocastanum GN=RGA3 PE=2 SV=2	DBF zinc finger//Leucine rich repeat//ABC transporter//zinc-finger C2H2-type//SRP54-type protein, GTPase domain//Holliday junction DNA helicase ruvB N-terminus//NB-ARC domain
Cluster-8255.95208	45.2782	0	++	0.00072751	0.013668	Up	Yes	PREDICTED: protein ROOT PRIMORDIUM DEFECTIVE 1 isoform X1 [Cicer arietinum]	PREDICTED: Glycine max protein ROOT PRIMORDIUM DEFECTIVE 1-like (LOC100808404), mRNA	Protein ROOT PRIMORDIUM DEFECTIVE 1 OS=Arabidopsis thaliana GN=RPD1 PE=1 SV=1	Sybindin-like family
Cluster-8255.45536	45.6206	0	++	0.00073188	0.01374	Up	Yes	PREDICTED: GDSL esterase/lipase At1g29670-like isoform X2 [Cicer arietinum]	PREDICTED: Brassica rapa aspartic proteinase-like protein 2 (LOC103867267), transcript variant X2, mRNA	GDSL esterase/lipase At4g18970 OS=Arabidopsis thaliana GN=At4g18970 PE=2 SV=1	GDSL-like Lipase/Acylhydrolase//F-box domain
Cluster-8255.85301	71.4882	0	++	0.00076596	0.014281	Up	Yes	hypothetical protein PHAVU_010G123200g [Phaseolus vulgaris]>gi|561008409|gb|ESW07358.1| hypothetical protein PHAVU_010G123200g [Phaseolus vulgaris]	Lotus japonicus clone JCVI-FLLj-8O23 unknown mRNA	Alanine aminotransferase 2, mitochondrial OS=Arabidopsis thaliana GN=ALAAT2 PE=2 SV=1
Cluster-8255.117336	14.3546	0	++	0.00076804	0.014314	Up	Yes
Cluster-8255.70012	14.3282	0	++	0.00077504	0.01441	Up	Yes	ferritin, plant, putative [Ricinus communis]>gi|223539910|gb|EEF41488.1| ferritin, plant, putative [Ricinus communis]	Glycine max ferritin Fer18;2 mRNA, complete cds	Ferritin-2, chloroplastic OS=Vigna unguiculata GN=PFE2 PE=2 SV=2	Ferritin-like domain
Cluster-8255.35087	14.2636	0	++	0.0007925	0.014695	Up	Yes	MYB-type transcription factor [Lotus japonicus]	Lotus japonicus MYB mRNA for MYB-type transcription factor, complete cds		Rubella capsid protein//Glutathione S-transferase, N-terminal domain
Cluster-8255.120375	14.2165	0	++	0.00080551	0.014907	Up	Yes	PREDICTED: uncharacterized protein LOC104214157, partial [Nicotiana sylvestris]			Integral membrane protein DUF106//Commissureless
Cluster-8255.56614	51.7482	0	++	0.00081465	0.015043	Up	Yes	hypothetical protein PHAVU_004G007100g [Phaseolus vulgaris]>gi|561024243|gb|ESW22928.1| hypothetical protein PHAVU_004G007100g [Phaseolus vulgaris]			Bcr-Abl oncoprotein oligomerisation domain//C terminal SARAH domain of Mst1
Cluster-8255.93495	14.1501	0	++	0.00082425	0.015199	Up	Yes
Cluster-8255.84617	14.1463	0	++	0.00082535	0.015214	Up	Yes	Receptor-like protein kinase [Medicago truncatula]>gi|355515772|gb|AES97395.1| LRR Di-glucose-binding protein [Medicago truncatula]	PREDICTED: Glycine max putative leucine-rich repeat receptor-like serine/threonine-protein kinase At2g14440-like (LOC100801651), mRNA	Probable LRR receptor-like serine/threonine-protein kinase At1g51880 OS=Arabidopsis thaliana GN=At1g51880 PE=2 SV=1
Cluster-8255.98850	161.336	0	++	0.00082539	0.015214	Up	Yes	PREDICTED: uncharacterized protein LOC100802840 [Glycine max]	PREDICTED: Glycine max uncharacterized LOC100783705 (LOC100783705), mRNA	Alpha-galactosidase mel1 OS=Schizosaccharomyces pombe (strain 972 / ATCC 24843) GN=mel1 PE=3 SV=1	Alpha galactosidase A
Cluster-8255.21381	14.0973	0	++	0.00083949	0.015433	Up	Yes	hypothetical protein glysoja_038534 [Glycine soja]	PREDICTED: Glycine max uncharacterized LOC100784275 (LOC100784275), mRNA		YGGT family
Cluster-8255.126052	14.1171	0	++	0.00087732	0.016047	Up	Yes				Renin receptor-like protein
Cluster-8255.78180	14.0656	0	++	0.00089298	0.016281	Up	Yes	PREDICTED: uncharacterized protein LOC100790244 isoform X1 [Glycine max]	PREDICTED: Glycine max uncharacterized LOC100776665 (LOC100776665), mRNA
Cluster-8255.50671	38.468	0	++	0.00089338	0.016283	Up	Yes	Oligoribonuclease [Medicago truncatula]		Putative AC transposase OS=Zea mays PE=2 SV=2	hAT family C-terminal dimerisation region//Domain of unknown function (DUF4413)//BED zinc finger
Cluster-6549.0	14.0374	0	++	0.00090169	0.016416	Up	Yes	RNA-directed DNA polymerase (Reverse transcriptase); Polynucleotidyl transferase, Ribonuclease H fold [Medicago truncatula]			Poxvirus I6-like family//Zn-finger in Ran binding protein and others//Peptidyl-tRNA hydrolase PTH2
Cluster-8255.120890	14.0292	0	++	0.00090424	0.01645	Up	Yes	PREDICTED: protein FD-like [Glycine max]		Protein FD OS=Arabidopsis thaliana GN=FD PE=1 SV=1	bZIP Maf transcription factor//bZIP transcription factor//Basic region leucine zipper
Cluster-8255.41293	14.0123	0	++	0.00090953	0.016525	Up	Yes	PREDICTED: pumilio homolog 24 isoform 1 [Glycine max]>gi|734319293|gb|KHN03333.1| Pumilio like 24 [Glycine soja]	PREDICTED: Glycine max pumilio homolog 24-like (LOC100815996), transcript variant 1, mRNA	Pumilio homolog 24 OS=Arabidopsis thaliana GN=APUM24 PE=2 SV=1	FHIPEP family//CPL (NUC119) domain
Cluster-8255.35910	13.9564	0	++	0.00092723	0.016814	Up	Yes
Cluster-8255.106525	15.692	0	++	0.00093793	0.016964	Up	Yes	Short-chain dehydrogenase TIC 32, chloroplastic [Glycine soja]	PREDICTED: Glycine max short-chain dehydrogenase TIC 32, chloroplastic-like (LOC100799729), transcript variant X1, mRNA	Short-chain dehydrogenase TIC 32, chloroplastic OS=Arabidopsis thaliana GN=TIC32 PE=2 SV=1	NAD dependent epimerase/dehydratase family//FAD binding domain//Uroporphyrinogen-III synthase HemD//3-hydroxyacyl-CoA dehydrogenase, NAD binding domain//Fingers domain of DNA polymerase lambda//Saccharopine dehydrogenase NADP binding domain//short chain dehydrogenase
Cluster-8255.105747	38.8823	0	++	0.0009399	0.016996	Up	Yes	PREDICTED: uncharacterized protein LOC100803746 [Glycine max]>gi|734417083|gb|KHN38788.1| hypothetical protein glysoja_047928 [Glycine soja]	PREDICTED: Glycine max uncharacterized LOC100811524 (LOC100811524), mRNA		Interleukin 32//Transcriptional regulator of RNA polII, SAGA, subunit
Cluster-8255.116650	63.3166	0	++	0.00094252	0.017033	Up	Yes	ABC transporter B family member 19 [Glycine soja]	PREDICTED: Cicer arietinum ABC transporter B family member 19-like (LOC101496340), mRNA	ABC transporter B family member 14 OS=Arabidopsis thaliana GN=ABCB14 PE=3 SV=1	Phosphoribulokinase / Uridine kinase family//Protein of unknown function, DUF258//ABC transporter//AAA domain, putative AbiEii toxin, Type IV TA system//ABC transporter transmembrane region//AAA domain (dynein-related subfamily)//ATPase family associated with various cellular activities (AAA)//Zeta toxin//DNA polymerase III beta subunit, N-terminal domain//50S ribosome-binding GTPase//Adenylylsul…
Cluster-8255.56653	37.3873	0	++	0.0009561	0.017239	Up	Yes	hypothetical protein glysoja_016689 [Glycine soja]	Phaseolus vulgaris hypothetical protein (PHAVU_009G088700g) mRNA, complete cds	(+)-pulegone reductase OS=Mentha piperita PE=1 SV=1	Zinc-binding dehydrogenase
Cluster-8255.47855	25.9174	0	++	0.00098657	0.017669	Up	Yes	hypothetical protein MtrDRAFT_AC149129g23v2 [Medicago truncatula]
Cluster-8255.116443	13.8012	0	++	0.0010296	0.018311	Up	Yes	PREDICTED: polygalacturonase At1g48100-like isoform X1 [Pyrus x bretschneideri]	PREDICTED: Jatropha curcas polygalacturonase At1g48100 (LOC105642670), mRNA	Polygalacturonase At1g48100 OS=Arabidopsis thaliana GN=At1g48100 PE=2 SV=1	Glycosyl hydrolases family 28
Cluster-8255.107911	40.5275	0	++	0.0010448	0.018518	Up	Yes	Endo-1,4-beta-xylanase A [Medicago truncatula]>gi|355481567|gb|AES62770.1| glycosyl hydrolase family 10 protein [Medicago truncatula]	PREDICTED: Glycine max uncharacterized LOC100802367 (LOC100802367), mRNA	Octanoyltransferase OS=Arabidopsis thaliana GN=LIP2 PE=2 SV=1	Glycosyl hydrolase family 10//Biotin/lipoate A/B protein ligase family
Cluster-8255.16057	13.7189	0	++	0.0010591	0.018732	Up	Yes	hypothetical protein PHAVU_001G174700g [Phaseolus vulgaris]>gi|561036185|gb|ESW34715.1| hypothetical protein PHAVU_001G174700g [Phaseolus vulgaris]	PREDICTED: Glycine max DNA helicase MCM8-like (LOC100784549), transcript variant X1, mRNA	Probable DNA helicase MCM8 OS=Arabidopsis thaliana GN=MCM8 PE=2 SV=2	ATPase family associated with various cellular activities (AAA)//MCM2/3/5 family//NTPase//AAA domain (dynein-related subfamily)//Sigma-54 interaction domain//GatB domain
Cluster-8255.37955	13.7095	0	++	0.0010626	0.018782	Up	Yes
Cluster-8255.80077	59.5388	0	++	0.0010827	0.019062	Up	Yes	PREDICTED: DNA ligase 4-like isoform X1 [Glycine max]	PREDICTED: Glycine max DNA ligase 4-like (LOC100816002), transcript variant X5, mRNA	DNA ligase 4 OS=Arabidopsis thaliana GN=LIG4 PE=1 SV=1	DNA ligase IV
Cluster-8255.109771	13.6041	0	++	0.001102	0.01936	Up	Yes	PREDICTED: uncharacterized protein At1g04910-like isoform X1 [Glycine max]	PREDICTED: Glycine max uncharacterized LOC100798502 (LOC100798502), transcript variant X1, mRNA	Uncharacterized protein At1g04910 OS=Arabidopsis thaliana GN=At1g04910 PE=2 SV=1	Vitamin K-dependent gamma-carboxylase
Cluster-8255.57588	13.5972	0	++	0.0011047	0.019395	Up	Yes	RALF [Medicago truncatula]	PREDICTED: Glycine max protein YLS3-like (LOC100805502), mRNA	Protein YLS3 OS=Arabidopsis thaliana GN=YLS3 PE=2 SV=1
Cluster-8255.15817	20.7381	0	++	0.0011062	0.019415	Up	Yes	unnamed protein product [Coffea canephora]	PREDICTED: Gossypium raimondii protein SYS1 homolog (LOC105799087), mRNA	Protein SYS1 homolog OS=Dictyostelium discoideum GN=sys1 PE=3 SV=1	Mitochondrial large subunit ribosomal protein (Img2)
Cluster-8255.92566	39.1849	0	++	0.0011974	0.020729	Up	Yes		Trifolium pratense genome assembly redclover, chromosome : chr2		GWT1
Cluster-8255.39519	32.4318	0	++	0.0012237	0.021091	Up	Yes	Putative AC transposase [Glycine soja]	Phaseolus vulgaris hypothetical protein (PHAVU_006G034500g) mRNA, complete cds	Zinc finger BED domain-containing protein RICESLEEPER 1 OS=Oryza sativa subsp. japonica GN=Os05g0239150 PE=3 SV=1	hAT family C-terminal dimerisation region//Domain of unknown function (DUF4413)//Ectatomin
Cluster-8255.55775	33.2379	0	++	0.001229	0.02116	Up	Yes	unknown [Lotus japonicus]	Phaseolus vulgaris hypothetical protein (PHAVU_011G127500g) mRNA, complete cds
Cluster-8255.14816	13.4168	0	++	0.0012372	0.02129	Up	Yes	hypothetical protein PHAVU_008G148200g [Phaseolus vulgaris]>gi|561014002|gb|ESW12863.1| hypothetical protein PHAVU_008G148200g [Phaseolus vulgaris]	PREDICTED: Cicer arietinum E3 ubiquitin-protein ligase RNF168-like (LOC101503825), mRNA		Zinc finger, C3HC4 type (RING finger)//Transketolase, C-terminal domain
Cluster-8255.68052	32.1147	0	++	0.0012632	0.021644	Up	Yes	PREDICTED: lysine-specific demethylase 5A-like [Glycine max]	PREDICTED: Glycine max lysine-specific demethylase 5A-like (LOC100789512), mRNA	Ras-related protein RABE1c OS=Arabidopsis thaliana GN=RABE1C PE=1 SV=1	ADP-ribosylation factor family//PLU-1-like protein//PHD-finger//Influenza Matrix protein (M2)//Ras family//Ras of Complex, Roc, domain of DAPkinase//PHD-finger//Ring finger domain
Cluster-8255.15008	13.3308	0	++	0.0012745	0.021802	Up	Yes
Cluster-8255.18059	13.3221	0	++	0.0012784	0.021849	Up	Yes	Potassium transporter 7 [Glycine soja]	PREDICTED: Glycine max NF-X1-type zinc finger protein NFXL1-like (LOC100801073), mRNA	Potassium transporter 7 OS=Oryza sativa subsp. japonica GN=HAK7 PE=2 SV=3	Phosphate transporter family//Phosphatidylserine decarboxylase//K+ potassium transporter
Cluster-8255.109047	33.4823	0	++	0.0013712	0.023121	Up	Yes	Inositol-3-phosphate synthase [Triticum urartu]	Glycine max cDNA, clone: GMFL01-42-J21	Inositol-3-phosphate synthase OS=Nicotiana tabacum PE=2 SV=1	Myo-inositol-1-phosphate synthase
Cluster-8255.27036	17.2381	0	++	0.0013856	0.023333	Up	Yes	PREDICTED: pentatricopeptide repeat-containing protein At5g02830, chloroplastic-like [Glycine max]	PREDICTED: Glycine max pentatricopeptide repeat-containing protein At5g02830, chloroplastic-like (LOC100794606), mRNA	Pentatricopeptide repeat-containing protein At5g02830, chloroplastic OS=Arabidopsis thaliana GN=At5g02830 PE=2 SV=3	STE like transcription factor
Cluster-8255.40021	36.0743	0	++	0.0013978	0.023512	Up	Yes	PREDICTED: uncharacterized protein LOC101508628 [Cicer arietinum]	PREDICTED: Glycine max uncharacterized LOC100818010 (LOC100818010), mRNA		Alphaherpesvirus glycoprotein E
Cluster-8255.39037	13.1963	0	++	0.0014052	0.023617	Up	Yes	Vicianin hydrolase, putative [Theobroma cacao]>gi|508704861|gb|EOX96757.1| Vicianin hydrolase, putative [Theobroma cacao]	Medicago truncatula Beta-glucosidase (MTR_3g026620) mRNA, complete cds	Vicianin hydrolase (Fragment) OS=Vicia sativa subsp. nigra PE=1 SV=1	Glycosyl hydrolase family 1
Cluster-8255.2870	14.8851	0	++	0.0014097	0.023683	Up	Yes	PREDICTED: basic endochitinase CHB4-like [Brassica rapa]		Gene 10 protein OS=Mycobacterium phage D29 GN=10 PE=4 SV=1	Chitinase class I
Cluster-8255.25574	29.8319	0	++	0.0014216	0.023841	Up	Yes	Kinesin-4 -like protein [Gossypium arboreum]			Zinc knuckle
Cluster-8255.84363	31.9583	0	++	0.0014439	0.024162	Up	Yes		Phaseolus vulgaris hypothetical protein (PHAVU_008G189100g) mRNA, complete cds
Cluster-8255.75765	13.062	0	++	0.0014718	0.024519	Up	Yes	RING zinc finger protein, putative [Medicago truncatula]	Glycine max TVP38/TMEM64 family membrane protein slr0305-like (LOC100810779), mRNA	TVP38/TMEM64 family membrane protein slr0305 OS=Synechocystis sp. (strain PCC 6803 / Kazusa) GN=slr0305 PE=3 SV=1	Putative zinc finger in N-recognin (UBR box)
Cluster-8255.88163	12.9785	0	++	0.0015151	0.025099	Up	Yes	hypothetical protein glysoja_029478 [Glycine soja]	Soybean clone JCVI-FLGm-26D10 unknown mRNA	Probable mediator of RNA polymerase II transcription subunit 26b OS=Arabidopsis thaliana GN=MED26B PE=2 SV=1	TFIIS helical bundle-like domain//Procyclic acidic repetitive protein (PARP)
Cluster-8255.111940	27.8246	0	++	0.001524	0.025224	Up	Yes	Disease resistance protein RPP13 [Glycine soja]		Disease resistance protein RPP13 OS=Arabidopsis thaliana GN=RPP13 PE=2 SV=2	Holliday junction DNA helicase ruvB N-terminus//NB-ARC domain
Cluster-8255.23863	16.5649	0	++	0.0015656	0.025847	Up	Yes	cysteine-rich receptor-kinase-like protein [Medicago truncatula]	Phaseolus vulgaris hypothetical protein (PHAVU_004G125100g) mRNA, complete cds	Cysteine-rich receptor-like protein kinase 6 OS=Arabidopsis thaliana GN=CRK6 PE=1 SV=1	Protein kinase domain//Protein tyrosine kinase
Cluster-11559.0	12.9588	0	++	0.0016054	0.02636	Up	Yes	PREDICTED: serine carboxypeptidase-like 2-like [Glycine max]		Serine carboxypeptidase-like 1 OS=Arabidopsis thaliana GN=SCPL1 PE=2 SV=1	Serine carboxypeptidase
Cluster-8255.127360	12.9129	0	++	0.0016309	0.026697	Up	Yes	PREDICTED: leucine-rich repeat receptor protein kinase EXS-like [Glycine max]			Leucine rich repeat//Leucine Rich Repeat//Fimbrial adhesin F17-AG, lectin domain
Cluster-8255.68890	54.5342	0	++	0.0016334	0.026728	Up	Yes	PREDICTED: alpha-1,4 glucan phosphorylase L-2 isozyme, chloroplastic/amyloplastic-like [Populus euphratica]	PREDICTED: Glycine max alpha-1,4 glucan phosphorylase L-2 isozyme, chloroplastic/amyloplastic-like (LOC100818065), transcript variant X3, mRNA	Probable inactive purple acid phosphatase 2 OS=Arabidopsis thaliana GN=PAP2 PE=2 SV=1	RNA polymerase Rpb5, N-terminal domain//Paf1//Domain of unknown function (DUF1891)//Phosphoinositide 3-kinase gamma adapter protein p101 subunit//Carbohydrate phosphorylase//DNA polymerase phi//Calcineurin-like phosphoesterase//Purple acid Phosphatase, N-terminal domain//Nop14-like family
Cluster-8255.114598	12.8527	0	++	0.0016652	0.027172	Up	Yes
Cluster-8255.29096	12.8238	0	++	0.0016819	0.027409	Up	Yes	Protein-ribulosamine 3-kinase, chloroplastic [Glycine soja]	PREDICTED: Glycine max protein-ribulosamine 3-kinase, chloroplastic-like (LOC100809481), transcript variant X1, mRNA	Protein-ribulosamine 3-kinase, chloroplastic OS=Arabidopsis thaliana GN=At3g61080 PE=1 SV=2
Cluster-8255.114049	12.8189	0	++	0.0016847	0.02745	Up	Yes	BnaC02g33290D [Brassica napus]	PREDICTED: Brassica rapa suppressor protein STM1-like (LOC103853793), mRNA
Cluster-8255.76616	12.8176	0	++	0.0016855	0.027453	Up	Yes	PREDICTED: probable serine/threonine-protein kinase At1g18390 [Cicer arietinum]	PREDICTED: Glycine max serine/threonine-protein kinase PBS1-like (LOC100783535), transcript variant X2, mRNA	Probable serine/threonine-protein kinase At1g18390 OS=Arabidopsis thaliana GN=At1g18390 PE=2 SV=2	Protein kinase domain//Wall-associated receptor kinase galacturonan-binding//Protein tyrosine kinase
Cluster-8255.107379	57.779	0	++	0.0017843	0.028771	Up	Yes	PREDICTED: separase-like [Glycine max]	PREDICTED: Glycine max separase-like (LOC100805306), mRNA	Separase OS=Arabidopsis thaliana GN=ESP1 PE=2 SV=1	Peptidase family C50//Tetratricopeptide repeat//Tetratricopeptide repeat
Cluster-8255.112941	12.6431	0	++	0.0017907	0.028861	Up	Yes	uncharacterized protein LOC100306221 [Glycine max]>gi|255627913|gb|ACU14301.1| unknown [Glycine max]>gi|734435568|gb|KHN47829.1| Cytochrome c-type biogenesis protein CcmH [Glycine soja]	Medicago truncatula chromosome 5 clone mth2-54e16, COMPLETE SEQUENCE	Cytochrome c-type biogenesis CcmH-like mitochondrial protein OS=Oryza sativa subsp. indica GN=CCMH PE=3 SV=1
Cluster-8255.112722	68.1003	0	++	0.0018189	0.029229	Up	Yes	putative allantoate amidohydrolase [Phaseolus vulgaris]	Glycine max allantoate amidohydrolase (AAH), mRNA >gnl|BL_ORD_ID|6525906 Glycine max cultivar Williams allantoate amidohydrolase mRNA, complete cds	Allantoate deiminase OS=Arabidopsis thaliana GN=AAH PE=1 SV=2	Peptidase family M20/M25/M40
Cluster-8255.114676	31.4075	0	++	0.0018879	0.030129	Up	Yes	hypothetical protein PHAVU_001G196900g [Phaseolus vulgaris]>gi|561036451|gb|ESW34981.1| hypothetical protein PHAVU_001G196900g [Phaseolus vulgaris]		Agamous-like MADS-box protein AGL80 OS=Arabidopsis thaliana GN=AGL80 PE=1 SV=1	SRF-type transcription factor (DNA-binding and dimerisation domain)
Cluster-8255.40114	27.8119	0	++	0.0019087	0.030394	Up	Yes	putative vesicle-associated membrane protein 726 [Malus domestica]>gi|455509307|gb|AGG35508.1| vesicle-associated membrance protein [Malus domestica]	PREDICTED: Gossypium raimondii putative vesicle-associated membrane protein 726 (LOC105777315), transcript variant X3, mRNA	Putative vesicle-associated membrane protein 726 OS=Arabidopsis thaliana GN=VAMP726 PE=3 SV=2	Occlusion-derived virus envelope protein ODV-E18//Synaptobrevin
Cluster-8255.125950	12.6039	0	++	0.0019099	0.030409	Up	Yes	PREDICTED: zinc finger MYM-type protein 1-like [Erythranthe guttatus]		Zinc finger MYM-type protein 1 OS=Homo sapiens GN=ZMYM1 PE=2 SV=1	Alpha-2-macroglobulin RAP, C-terminal domain//hAT family C-terminal dimerisation region
Cluster-8255.125228	12.5763	0	++	0.0019282	0.030657	Up	Yes
Cluster-8255.108458	12.5606	0	++	0.0019387	0.030781	Up	Yes	hypothetical protein PHAVU_002G289400g [Phaseolus vulgaris]>gi|593794045|ref|XP_007160061.1| hypothetical protein PHAVU_002G289400g [Phaseolus vulgaris]>gi|561033475|gb|ESW32054.1| hypothetical protein PHAVU_002G289400g [Phaseolus vulgaris]>gi|561033476|gb|ESW32055.1| hypothetical protein PHAVU_002G289400g [Phaseolus vulgaris]	PREDICTED: Glycine max J domain-containing protein DDB_G0295729-like (LOC100796051), transcript variant X2, mRNA		Transcription factor S-II (TFIIS), central domain//BAH domain
Cluster-8255.113872	12.5337	0	++	0.0019568	0.031016	Up	Yes	tryptophan-tRNA ligase [Medicago truncatula]			tRNA synthetases class I (W and Y)
Cluster-8255.103142	56.2008	0	++	0.0019711	0.031195	Up	Yes	alpha/beta hydrolase family protein [Medicago truncatula]	Medicago truncatula clone MTYFL_FM_FN_FO1G-P-9 unknown mRNA	Lipase member M OS=Homo sapiens GN=LIPM PE=2 SV=2	Partial alpha/beta-hydrolase lipase region
Cluster-8255.90129	12.4922	0	++	0.0019851	0.031367	Up	Yes	integral membrane HRF1 family protein [Medicago truncatula]	Lotus japonicus clone JCVI-FLLj-9E7 unknown mRNA	Protein YIF1A OS=Homo sapiens GN=YIF1A PE=1 SV=2	Small cytokines (intecrine/chemokine), interleukin-8 like
Cluster-8255.29630	36.4033	0	++	0.0020049	0.031615	Up	Yes	PREDICTED: uncharacterized protein LOC101496447 [Cicer arietinum]>gi|502136218|ref|XP_004502604.1| PREDICTED: uncharacterized protein LOC101496447 [Cicer arietinum]	PREDICTED: Glycine max uncharacterized LOC100808813 (LOC100808813), transcript variant X2, mRNA		hAT family C-terminal dimerisation region//Cortexin of kidney//BED zinc finger
Cluster-8255.112329	12.4415	0	++	0.0020203	0.031799	Up	Yes	PREDICTED: U3 small nucleolar RNA-associated protein 25-like [Glycine max]	PREDICTED: Glycine max U3 small nucleolar RNA-associated protein 25-like (LOC100810500), mRNA	U3 small nucleolar RNA-associated protein 25 OS=Schizosaccharomyces japonicus (strain yFS275 / FY16936) GN=utp25 PE=3 SV=1	Glycolipid transfer protein (GLTP)//DEAD/DEAH box helicase//Utp25, U3 small nucleolar RNA-associated SSU processome protein 25
Cluster-8255.111969	12.4151	0	++	0.0020389	0.032048	Up	Yes	PREDICTED: probable mediator of RNA polymerase II transcription subunit 37c-like isoform X1 [Glycine max]>gi|571466660|ref|XP_006583721.1| PREDICTED: probable mediator of RNA polymerase II transcription subunit 37c-like isoform X2 [Glycine max]>gi|571466662|ref|XP_006583722.1| PREDICTED: probable mediator of RNA polymerase II transcription subunit 37c-like isoform X3 [Glycine max]>gi|571466664|re…	Phaseolus vulgaris hypothetical protein (PHAVU_008G011400g) mRNA, complete cds	Heat shock cognate 70 kDa protein OS=Petunia hybrida GN=HSP70 PE=2 SV=1	MreB/Mbl protein//Protein of unknown function (DUF1049)//PetM family of cytochrome b6f complex subunit 7//SHS2 domain inserted in FTSA
Cluster-8255.26338	68.4061	0	++	0.0020447	0.032119	Up	Yes	Purple acid phosphatase 23 [Glycine soja]	PREDICTED: Glycine max purple acid phosphatase 23-like (LOC100792496), transcript variant X2, mRNA	Purple acid phosphatase 23 OS=Arabidopsis thaliana GN=PAP23 PE=1 SV=2	Purple acid Phosphatase, N-terminal domain//Calcineurin-like phosphoesterase
Cluster-8255.39782	12.4025	0	++	0.0020478	0.032159	Up	Yes	Protein kinase family protein [Medicago truncatula]>gi|355499068|gb|AES80271.1| brassinosteroid insensitive 1-associated receptor kinase [Medicago truncatula]	PREDICTED: Glycine max probable serine/threonine-protein kinase At1g01540-like (LOC100817295), mRNA	Probable serine/threonine-protein kinase At1g01540 OS=Arabidopsis thaliana GN=At1g01540 PE=1 SV=2	Protein tyrosine kinase//Protein kinase domain
Cluster-8255.117678	12.3874	0	++	0.0020586	0.032303	Up	Yes	PREDICTED: pentatricopeptide repeat-containing protein At3g12770-like [Cicer arietinum]	Trifolium pratense genome assembly redclover, chromosome : chr2	Putative pentatricopeptide repeat-containing protein At3g23330 OS=Arabidopsis thaliana GN=PCMP-H32 PE=3 SV=1	Exocyst complex subunit Sec15-like//Mitochondrial splicing apparatus component//Acetyl-CoA carboxylase, central region
Cluster-8255.20768	12.4917	0	++	0.0020669	0.032391	Up	Yes	PREDICTED: uncharacterized protein LOC100806065 [Glycine max]>gi|734397107|gb|KHN29972.1| Ribosome maturation factor RimP [Glycine soja]	PREDICTED: Glycine max uncharacterized LOC100806065 (LOC100806065), mRNA		RNA polymerase Rpb1, domain 6
Cluster-8255.97324	24.034	0	++	0.002085	0.032628	Up	Yes	PREDICTED: structural maintenance of chromosomes protein 5-like [Glycine max]	PREDICTED: Glycine max structural maintenance of chromosomes protein 5-like (LOC100778678), mRNA	Structural maintenance of chromosomes protein 5 OS=Arabidopsis thaliana GN=SMC5 PE=2 SV=1	Haemagglutinin//AAA domain, putative AbiEii toxin, Type IV TA system//ABC transporter
Cluster-8255.17252	12.3172	0	++	0.0021096	0.032949	Up	Yes	BnaAnng14200D [Brassica napus]	PREDICTED: Brassica rapa inorganic phosphate transporter 2-1, chloroplastic-like (LOC103846342), mRNA	Inorganic phosphate transporter 2-1, chloroplastic OS=Arabidopsis thaliana GN=PHT2-1 PE=1 SV=1	IclR helix-turn-helix domain//Phosphate transporter family//5'-AMP-activated protein kinase beta subunit, interaction domain
Cluster-8255.15058	12.2873	0	++	0.0022427	0.034647	Up	Yes
Cluster-8255.14772	12.246	0	++	0.0022749	0.035095	Up	Yes	PREDICTED: uncharacterized protein LOC101511087 [Cicer arietinum]	Stylosanthes guianensis microsatellite SG03G2 sequence	Probable mitochondrial chaperone bcs1 OS=Schizosaccharomyces pombe (strain 972 / ATCC 24843) GN=SPAC644.07 PE=2 SV=1	AAA domain (dynein-related subfamily)//Papillomavirus helicase//Threonylcarbamoyl adenosine biosynthesis protein TsaE//ATPase family associated with various cellular activities (AAA)
Cluster-8255.58429	22.6726	0	++	0.002279	0.035142	Up	Yes	hypothetical protein PHAVU_003G141100g [Phaseolus vulgaris]>gi|561028064|gb|ESW26704.1| hypothetical protein PHAVU_003G141100g [Phaseolus vulgaris]	PREDICTED: Glycine max poly(rC)-binding protein 3-like (LOC100802089), mRNA	RNA-binding KH domain-containing protein PEPPER OS=Arabidopsis thaliana GN=PEP PE=2 SV=1	KH domain//KH domain//NusA-like KH domain//KH domain
Cluster-21123.0	12.1676	0	++	0.0023375	0.035865	Up	Yes	hypothetical protein PHAVU_L010000g [Phaseolus vulgaris]>gi|561039422|gb|ESW35857.1| hypothetical protein PHAVU_L010000g [Phaseolus vulgaris]	PREDICTED: Glycine max putative NAC domain-containing protein 94-like (LOC100792622), mRNA	Putative NAC domain-containing protein 94 OS=Arabidopsis thaliana GN=ANAC094 PE=3 SV=1	No apical meristem (NAM) protein
Cluster-8255.122670	12.3994	0	++	0.0024255	0.036999	Up	Yes	PREDICTED: bifunctional nuclease 2-like isoform X1 [Glycine max]	PREDICTED: Cicer arietinum bifunctional nuclease 2 (LOC101491508), transcript variant X2, mRNA
Cluster-8255.87826	24.1645	0	++	0.0024675	0.03755	Up	Yes	hypothetical protein glysoja_006474 [Glycine soja]	PREDICTED: Cicer arietinum uncharacterized LOC101511880 (LOC101511880), mRNA		Nitrogen fixation protein NifW
Cluster-8255.88334	22.21	0	++	0.0024802	0.037701	Up	Yes	PREDICTED: dnaJ homolog subfamily B member 1-like isoform 1 [Glycine max]>gi|734312981|gb|KHN01097.1| DnaJ like subfamily B member 4 [Glycine soja]	Medicago truncatula Chaperone protein dnaJ (MTR_4g078850) mRNA, complete cds	DnaJ homolog subfamily B member 1 OS=Mus musculus GN=Dnajb1 PE=2 SV=3
Cluster-8255.17629	25.7302	0	++	0.0025041	0.037985	Up	Yes	PREDICTED: uncharacterized protein LOC104887173 [Beta vulgaris subsp. vulgaris]
Cluster-8255.26051	22.9431	0	++	0.0025511	0.038567	Up	Yes
Cluster-8255.59844	12.026	0	++	0.0025838	0.038965	Up	Yes	PREDICTED: 65-kDa microtubule-associated protein 3-like [Glycine max]	PREDICTED: Glycine max 65-kDa microtubule-associated protein 3-like (LOC100788643), mRNA	65-kDa microtubule-associated protein 3 OS=Arabidopsis thaliana GN=MAP65-3 PE=1 SV=1	Microtubule associated protein (MAP65/ASE1 family)//Rotavirus VP2 protein//Fungal tRNA ligase phosphodiesterase domain//Erythromycin esterase
Cluster-8255.13869	25.0219	0	++	0.0026291	0.039553	Up	Yes	VDAC3.1 [Lotus japonicus]	Lotus japonicus genomic DNA, chromosome 4, clone: LjT01K08, TM0061, complete sequence	Mitochondrial outer membrane protein porin 4 OS=Arabidopsis thaliana GN=VDAC4 PE=1 SV=1
Cluster-8255.23068	11.9614	0	++	0.002642	0.039686	Up	Yes
Cluster-8255.78383	20.8542	0	++	0.002672	0.040065	Up	Yes	Phosphatidylserine synthase 2 [Glycine soja]	PREDICTED: Glycine max phosphatidylserine synthase 2-like (LOC100802199), transcript variant X1, mRNA		Adenylate cyclase associated (CAP) N terminal//Phosphatidyl serine synthase
Cluster-8255.93631	11.893	0	++	0.0027053	0.040477	Up	Yes	phosphoribulokinase/uridine kinase family protein [Medicago truncatula]	PREDICTED: Cicer arietinum putative uridine kinase C227.14 (LOC101503710), transcript variant X3, misc_RNA	Putative uridine kinase C227.14 OS=Schizosaccharomyces pombe (strain 972 / ATCC 24843) GN=SPAC227.14 PE=3 SV=1	ABC transporter//Protein of unknown function, DUF258//Threonylcarbamoyl adenosine biosynthesis protein TsaE//Phosphoribulokinase / Uridine kinase family//AAA domain (dynein-related subfamily)//NTPase//NB-ARC domain//Zeta toxin//ATPase family associated with various cellular activities (AAA)//Domain of unknown function (DUF3409)//RNA helicase//Holliday junction DNA helicase ruvB N-terminus//50S ri…
Cluster-8255.111686	11.8804	0	++	0.0027171	0.040602	Up	Yes	Purple acid phosphatase 22 [Glycine soja]	PREDICTED: Glycine max purple acid phosphatase 22-like (LOC100782755), mRNA	Purple acid phosphatase 22 OS=Arabidopsis thaliana GN=PAP22 PE=2 SV=1	Purple acid Phosphatase, N-terminal domain//Calcineurin-like phosphoesterase
Cluster-8255.110585	11.8691	0	++	0.0027278	0.040722	Up	Yes	hypothetical protein PHAVU_009G077800g [Phaseolus vulgaris]>gi|561009916|gb|ESW08823.1| hypothetical protein PHAVU_009G077800g [Phaseolus vulgaris]	PREDICTED: Glycine max uncharacterized LOC100806703 (LOC100806703), transcript variant X2, mRNA		Carbohydrate binding domain (family 19)//N-glycosylation protein//Ceramidase//ZIP Zinc transporter//Natural resistance-associated macrophage protein
Cluster-8255.15341	11.8371	0	++	0.0027583	0.041108	Up	Yes	hypothetical protein MTR_7g113920 [Medicago truncatula]>gi|124361044|gb|ABN09016.1| Phosphoglycerate/bisphosphoglycerate mutase [Medicago truncatula]>gi|355501342|gb|AES82545.1| phosphoglycerate/bisphosphoglycerate mutase family protein [Medicago truncatula]	PREDICTED: Glycine max uncharacterized LOC100785272 (LOC100785272), mRNA	Phosphoglycerate mutase-like protein AT74 OS=Arabidopsis thaliana GN=At3g05170 PE=2 SV=1
Cluster-8255.65035	23.4229	0	++	0.0027785	0.041361	Up	Yes	(+)-delta-cadinene synthase isozyme C2 [Medicago truncatula]>gi|124361097|gb|ABN09069.1| Terpene synthase-like; Terpenoid synthase [Medicago truncatula]>gi|355485605|gb|AES66808.1| terpene synthase family, metal-binding domain protein [Medicago truncatula]		Alpha-copaene synthase OS=Ricinus communis GN=TPS1 PE=1 SV=1	Terpene synthase, N-terminal domain//Terpene synthase family, metal binding domain
Cluster-8255.95184	65.718	0	++	0.0027859	0.041459	Up	Yes	uncharacterized protein LOC100794670 [Glycine max]>gi|571464037|ref|XP_006582919.1| PREDICTED: uncharacterized protein LOC100794670 isoform X1 [Glycine max]>gi|255634614|gb|ACU17669.1| unknown [Glycine max]>gi|734318205|gb|KHN03008.1| Vesicle-associated protein 2-2 [Glycine soja]	PREDICTED: Glycine max vesicle-associated protein 2-2-like (LOC100794670), transcript variant X1, mRNA	Sodium/hydrogen exchanger 2 OS=Arabidopsis thaliana GN=NHX2 PE=2 SV=2	Sodium/hydrogen exchanger family//Photosystem II reaction centre I protein (PSII 4.8 kDa protein)//Ferrous iron transport protein B C terminus
Cluster-8255.65916	20.8906	0	++	0.0027992	0.041624	Up	Yes	Alpha-amylase [Medicago truncatula]>gi|355478234|gb|AES59437.1| alpha amylase domain protein [Medicago truncatula]	V.mungo mRNA for alpha-amylase (EC 3.2.1.1)	Alpha-amylase OS=Vigna mungo GN=AMY1.1 PE=2 SV=1	Alpha-amylase C-terminal beta-sheet domain
Cluster-8255.42537	25.5102	0	++	0.0028984	0.042869	Up	Yes	hypothetical protein PHAVU_008G077200g [Phaseolus vulgaris]>gi|561013149|gb|ESW12010.1| hypothetical protein PHAVU_008G077200g [Phaseolus vulgaris]	PREDICTED: Glycine max serine/threonine-protein kinase At5g01020-like (LOC102662348), mRNA	Serine/threonine-protein kinase At5g01020 OS=Arabidopsis thaliana GN=At5g01020 PE=1 SV=1	Geminivirus putative movement protein//Protein kinase domain//Protein tyrosine kinase
Cluster-8255.114247	11.739	0	++	0.0030033	0.044143	Up	Yes	Choline monooxygenase [Medicago truncatula]	PREDICTED: Cicer arietinum choline monooxygenase, chloroplastic (LOC101512880), mRNA	Choline monooxygenase, chloroplastic OS=Arabidopsis thaliana GN=At4g29890 PE=2 SV=2	P-11 zinc finger//Ring hydroxylating alpha subunit (catalytic domain)
Cluster-8255.42042	11.7044	0	++	0.0030393	0.044582	Up	Yes	PREDICTED: uncharacterized protein LOC100814215 isoform X1 [Glycine max]>gi|571520716|ref|XP_006598044.1| PREDICTED: uncharacterized protein LOC100814215 isoform X2 [Glycine max]	Lotus japonicus cDNA, clone: LjFL3-025-BF04, HTC	2-dehydro-3-deoxyphosphooctonate aldolase OS=Pisum sativum GN=KDSA PE=2 SV=1	Isoprenylcysteine carboxyl methyltransferase (ICMT) family//DAHP synthetase I family
Cluster-8255.46052	11.6204	0	++	0.003129	0.045598	Up	Yes
Cluster-8255.24057	11.5199	0	++	0.0032401	0.046873	Up	Yes	putative stress enhanced protein [Arachis hypogaea]	Arachis hypogaea clone fosmid 344, partial sequence	Stress enhanced protein 1, chloroplastic OS=Arabidopsis thaliana GN=SEP1 PE=2 SV=1
Cluster-8255.64017	11.4974	0	++	0.0032656	0.047188	Up	Yes	PREDICTED: BRCA1-associated protein-like [Glycine max]	PREDICTED: Glycine max BRCA1-associated protein-like (LOC100794688), mRNA	BRCA1-associated protein OS=Mus musculus GN=Brap PE=2 SV=1	Anaphase-promoting complex subunit 11 RING-H2 finger//RING-H2 zinc finger//RING-like zinc finger//zinc-RING finger domain//Zinc finger, C3HC4 type (RING finger)//Zn-finger in ubiquitin-hydrolases and other protein//Ring finger domain//Exonuclease VII, large subunit
Cluster-9687.0	16.9998	0	++	0.0034578	0.049458	Up	Yes	PREDICTED: putative disease resistance protein At3g14460-like [Glycine max]		Putative disease resistance RPP13-like protein 1 OS=Arabidopsis thaliana GN=RPPL1 PE=3 SV=1	Leucine rich repeat//Viral coat protein (S domain)
Cluster-8255.98537	19.3411	0	++	0.0034737	0.049648	Up	Yes	Beta-glucosidase [Medicago truncatula]>gi|355508849|gb|AES89991.1| beta-glucosidase [Medicago truncatula]	Medicago truncatula Beta-glucosidase (MTR_4g083000) mRNA, complete cds	Beta-glucosidase 40 OS=Arabidopsis thaliana GN=BGLU40 PE=2 SV=1	Glycosyl hydrolase family 1
Cluster-8255.6578	11.4456	0	++	0.0034989	0.049919	Up	Yes
Cluster-25472.0	11.4418	0	++	0.0035035	0.049963	Up	Yes	putative LSD1 zinc finger domain protein [Arachis duranensis]	PREDICTED: Glycine max protein LOL1-like (LOC100799843), mRNA	Protein LOL1 OS=Arabidopsis thaliana GN=LOL1 PE=2 SV=1	Cytochrome b559, alpha (gene psbE) and beta (gene psbF)subunits//RNA polymerases M/15 Kd subunit
Cluster-8255.115245	11.4405	0	++	0.003505	0.049965	Up	Yes	PREDICTED: probable tyrosine-protein phosphatase At1g05000-like [Glycine max]>gi|734395002|gb|KHN28770.1| Putative tyrosine-protein phosphatase [Glycine soja]	Prunus persica hypothetical protein (PRUPE_ppa011767mg) mRNA, complete cds	Probable tyrosine-protein phosphatase At1g05000 OS=Arabidopsis thaliana GN=At1g05000 PE=1 SV=1
Cluster-8255.114442	3400.64	3.09491	10.102	3.8228e-106	2.5321e-102	Up	Yes	phosphorus starvation-induced protein [Medicago truncatula]	PREDICTED: Glycine max SPX domain-containing protein 3-like (LOC100778590), mRNA	SPX domain-containing protein 3 OS=Arabidopsis thaliana GN=SPX3 PE=2 SV=1
Cluster-8255.114694	2548.59	3.07407	9.6953	2.83e-35	1.4565e-32	Up	Yes
Cluster-8255.114647	470.452	0.754403	9.2845	5.3988e-78	1.418e-74	Up	Yes	PREDICTED: proline-rich receptor-like protein kinase PERK14 isoform X1 [Cicer arietinum]	PREDICTED: Glycine max proline-rich receptor-like protein kinase PERK12-like (LOC100800663), mRNA	Proline-rich receptor-like protein kinase PERK12 OS=Arabidopsis thaliana GN=PERK12 PE=2 SV=2	Coagulin//Protein kinase domain//Protein tyrosine kinase
Cluster-8255.15806	410.167	0.683126	9.2298	3.0548e-24	8.4461e-22	Up	Yes	PREDICTED: probable phospholipid hydroperoxide glutathione peroxidase [Cicer arietinum]	Ammopiptanthus mongolicus clone SDQ050_E11 glutathione peroxidase mRNA, complete cds	Probable phospholipid hydroperoxide glutathione peroxidase OS=Citrus sinensis GN=CSA PE=1 SV=1	Redoxin//AhpC/TSA family//Glutathione peroxidase
Cluster-8255.17855	371.981	0.773727	8.9092	6.4465e-06	0.00021757	Up	Yes		Medicago truncatula clone mth2-103j6, complete sequence
Cluster-8255.15805	151.78	0.386864	8.6159	9.3119e-15	1.1496e-12	Up	Yes		Ammopiptanthus mongolicus clone SDQ050_E11 glutathione peroxidase mRNA, complete cds
Cluster-8255.17137	2124.92	5.75464	8.5285	1.7073e-184	6.5023e-180	Up	Yes	hypothetical protein PRUPE_ppa005293mg [Prunus persica]>gi|462419874|gb|EMJ24137.1| hypothetical protein PRUPE_ppa005293mg [Prunus persica]	Glycine max purple acid phosphatase 2-like (PHYTASE), mRNA >gnl|BL_ORD_ID|11010075 Glycine max clone GmPhy09 phytase mRNA, complete cds	Purple acid phosphatase 2 OS=Ipomoea batatas GN=PAP2 PE=1 SV=1	Calcineurin-like phosphoesterase//Purple acid Phosphatase, N-terminal domain
Cluster-8255.64339	246.022	0.754403	8.3492	2.6494e-16	3.833e-14	Up	Yes	Glutelin type-A 2 [Glycine soja]	PREDICTED: Glycine max glutelin type-A 2-like (LOC100815756), transcript variant X2, mRNA	Glycinin G1 OS=Glycine max GN=GY1 PE=1 SV=2	ARD/ARD' family//Cupin
Cluster-8255.41410	18334.4	56.4082	8.3444	1.9829e-22	4.7201e-20	Up	Yes
Cluster-8255.17821	994.204	3.09491	8.3275	3.6994e-87	1.1741e-83	Up	Yes	SPX domain-containing protein 3 [Glycine soja]	PREDICTED: Cicer arietinum SPX domain-containing protein 3 (LOC101498771), mRNA	SPX domain-containing protein 5 OS=Oryza sativa subsp. indica GN=SPX5 PE=3 SV=1
Cluster-8255.114334	235.903	0.764065	8.2703	3.8771e-21	8.3073e-19	Up	Yes	Alpha-glucosidase yihQ [Glycine soja]	Medicago truncatula clone mth2-9m5, complete sequence	Alpha-glucosidase YihQ OS=Escherichia coli (strain K12) GN=yihQ PE=1 SV=3	Glycosyl hydrolases family 31//ANTH domain
Cluster-8255.17941	37219.3	121.554	8.2583	6.9747e-59	9.7482e-56	Up	Yes	RecName: Full=Kunitz-type trypsin inhibitor-like 2 protein; AltName: Full=Protease inhibitor from pea 2; Flags: Precursor [Pisum sativum]>gi|3650368|emb|CAA09607.1| profucosidase [Pisum sativum]		Kunitz-type trypsin inhibitor-like 2 protein OS=Pisum sativum GN=PIP20-2 PE=3 SV=1	Trypsin and protease inhibitor
Cluster-8255.17986	5202.03	17.7012	8.1991	6.5833e-39	4.1273e-36	Up	Yes				Phage protein C
Cluster-8255.109763	5362	18.7549	8.1594	3.3902e-20	6.7957e-18	Up	Yes
Cluster-8255.16659	1084.91	3.80401	8.1558	1.0915e-07	5.4145e-06	Up	Yes
Cluster-8255.24842	7361.17	26.6674	8.1087	2.3494e-16	3.4153e-14	Up	Yes
Cluster-8255.69682	90.3958	0.341563	8.048	4.6837e-07	2.0498e-05	Up	Yes	hypothetical protein PHAVU_007G125300g [Phaseolus vulgaris]>gi|561017253|gb|ESW16057.1| hypothetical protein PHAVU_007G125300g [Phaseolus vulgaris]			Acyltransferase
Cluster-8255.17953	848.79	3.37185	7.9757	1.7487e-99	8.0729e-96	Up	Yes	phosphorus starvation-induced protein [Medicago truncatula]	PREDICTED: Glycine max SPX domain-containing protein 3-like (LOC100778590), mRNA	SPX domain-containing protein 3 OS=Arabidopsis thaliana GN=SPX3 PE=2 SV=1	Vitamin-D-receptor interacting Mediator subunit 4
Cluster-8255.114463	85.5922	0.341563	7.9692	6.2966e-18	1.0518e-15	Up	Yes	hypothetical protein CISIN_1g040421mg, partial [Citrus sinensis]	Glycine max purple acid phosphatase 2-like (PHYTASE), mRNA >gnl|BL_ORD_ID|11010075 Glycine max clone GmPhy09 phytase mRNA, complete cds	Purple acid phosphatase 2 OS=Ipomoea batatas GN=PAP2 PE=1 SV=1
Cluster-8255.114671	580.305	2.32118	7.9658	2.1251e-86	6.6072e-83	Up	Yes	PREDICTED: purple acid phosphatase 17-like [Cicer arietinum]	PREDICTED: Cicer arietinum purple acid phosphatase 17-like (LOC101493165), mRNA	Purple acid phosphatase 17 OS=Arabidopsis thaliana GN=PAP17 PE=2 SV=1	Calcineurin-like phosphoesterase
Cluster-8255.51052	334.573	1.36625	7.936	3.2545e-29	1.189e-26	Up	Yes	hypothetical protein PHAVU_003G168800g [Phaseolus vulgaris]>gi|561028404|gb|ESW27044.1| hypothetical protein PHAVU_003G168800g [Phaseolus vulgaris]	Phaseolus vulgaris hypothetical protein (PHAVU_003G168800g) mRNA, complete cds		Integral membrane protein DUF106
Cluster-8255.68347	524.43	2.26321	7.8562	5.9301e-55	7.5285e-52	Up	Yes	unknown [Medicago truncatula]>gi|657394044|gb|AES71094.2| ARM repeat protein [Medicago truncatula]	PREDICTED: Glycine max uncharacterized LOC100814295 (LOC100814295), mRNA	Uncharacterized protein At2g39910 OS=Arabidopsis thaliana GN=At2g39910 PE=2 SV=2	LIM domain//UAA transporter family//EamA-like transporter family
Cluster-8255.105552	2307.97	10.2514	7.8147	4.1017e-42	2.8147e-39	Up	Yes	hypothetical protein PHAVU_010G141200g [Phaseolus vulgaris]>gi|561008623|gb|ESW07572.1| hypothetical protein PHAVU_010G141200g [Phaseolus vulgaris]	PREDICTED: Cicer arietinum inorganic pyrophosphatase 1-like (LOC101502077), mRNA	Inorganic pyrophosphatase 2 OS=Arabidopsis thaliana GN=At1g17710 PE=2 SV=1	Acyl-ATP thioesterase//Melanoregulin//Putative Phosphatase
Cluster-8255.105551	23377.3	119.551	7.6113	4.0482e-102	2.1266e-98	Up	Yes	Inorganic pyrophosphatase 2 [Glycine soja]	PREDICTED: Glycine max inorganic pyrophosphatase 2-like (LOC100786409), mRNA	Inorganic pyrophosphatase 2 OS=Arabidopsis thaliana GN=At1g17710 PE=2 SV=1	Putative Phosphatase//Melanoregulin//Acyl-ATP thioesterase
Cluster-8255.114665	1061.66	5.87937	7.4965	1.4408e-65	2.4389e-62	Up	Yes	PREDICTED: purple acid phosphatase-like isoform X1 [Eucalyptus grandis]>gi|702368913|ref|XP_010061254.1| PREDICTED: purple acid phosphatase-like isoform X1 [Eucalyptus grandis]>gi|629102712|gb|KCW68181.1| hypothetical protein EUGRSUZ_F01849 [Eucalyptus grandis]	Glycine max purple acid phosphatase 2-like (PHYTASE), mRNA >gnl|BL_ORD_ID|11010075 Glycine max clone GmPhy09 phytase mRNA, complete cds	Purple acid phosphatase 2 OS=Ipomoea batatas GN=PAP2 PE=1 SV=1	Calcineurin-like phosphoesterase//Purple acid Phosphatase, N-terminal domain
Cluster-8255.16233	204.057	1.1316	7.4945	2.8725e-08	1.5867e-06	Up	Yes	ribonuclease 1-like precursor [Cicer arietinum]>gi|502093830|ref|XP_004490066.1| PREDICTED: ribonuclease 1-like [Cicer arietinum]>gi|3860325|emb|CAA10130.1| ribonuclease T2 [Cicer arietinum]	PREDICTED: Glycine max ribonuclease 1-like (LOC100782011), mRNA	Ribonuclease 1 OS=Arabidopsis thaliana GN=RNS1 PE=1 SV=1	Ribonuclease T2 family
Cluster-8255.78614	308.963	1.82439	7.4039	1.4362e-10	1.118e-08	Up	Yes	unknown [Medicago truncatula]>gi|657369280|gb|KEH15801.1| transmembrane protein, putative [Medicago truncatula]		Protein GLUTAMINE DUMPER 5 OS=Arabidopsis thaliana GN=GDU5 PE=2 SV=2	Occlusion-derived virus envelope protein ODV-E18
Cluster-8255.59087	55.432	0.341563	7.3424	0.0015646	0.025836	Up	Yes	PREDICTED: uncharacterized protein LOC100816889 [Glycine max]	PREDICTED: Glycine max uncharacterized LOC100816889 (LOC100816889), mRNA	Uncharacterized RNA methyltransferase pc1998 OS=Protochlamydia amoebophila (strain UWE25) GN=pc1998 PE=3 SV=1	tRNA (Uracil-5-)-methyltransferase//Methyltransferase small domain//Conserved hypothetical protein 95
Cluster-8255.14189	58.8258	0.377202	7.285	1.6258e-12	1.6136e-10	Up	Yes		Trifolium pratense genome assembly redclover, chromosome : chr3
Cluster-8255.68990	163893	1055.25	7.279	1.0982e-206	1.673e-201	Up	Yes	Mannose/glucose-binding lectin precursor [Arachis hypogaea]	AHU22469 Arachis hypogaea clone NMLA mannose/glucose-binding lectin precursor (lec) mRNA, complete cds	Alpha-methyl-mannoside-specific lectin OS=Arachis hypogaea PE=1 SV=1	Legume lectin domain//Legume-like lectin family
Cluster-8255.113040	52.0267	0.341563	7.251	4.0589e-11	3.3994e-09	Up	Yes	Putative disease resistance protein RGA1 [Glycine soja]		Putative disease resistance protein RGA3 OS=Solanum bulbocastanum GN=RGA3 PE=2 SV=2	Leucine Rich Repeat//Leucine rich repeat
Cluster-8255.33925	51.0831	0.341563	7.2245	5.9913e-11	4.9177e-09	Up	Yes				Tick histamine binding protein
Cluster-8255.16811	54.0769	0.377202	7.1635	7.6153e-08	3.9101e-06	Up	Yes
Cluster-8255.114310	848.284	5.94399	7.157	4.1171e-25	1.2062e-22	Up	Yes	PREDICTED: uncharacterized protein LOC100784975 [Glycine max]			CDP-alcohol phosphatidyltransferase
Cluster-8255.15996	53.4854	0.377202	7.1477	7.3291e-07	3.0938e-05	Up	Yes
Cluster-8255.109700	3013.08	21.7815	7.112	1.6619e-32	7.3384e-30	Up	Yes	uncharacterized protein LOC100305579 precursor [Glycine max]>gi|255625969|gb|ACU13329.1| unknown [Glycine max]		Kunitz-type trypsin inhibitor-like 1 protein OS=Pisum sativum GN=PIP20-1 PE=1 SV=2	Trypsin and protease inhibitor
Cluster-8255.114548	104.126	0.754403	7.1088	1.4101e-20	2.8873e-18	Up	Yes	PREDICTED: probable inactive purple acid phosphatase 16-like [Citrus sinensis]	PREDICTED: Glycine max probable inactive purple acid phosphatase 16-like (LOC100803047), mRNA	Probable inactive purple acid phosphatase 16 OS=Arabidopsis thaliana GN=PAP16 PE=2 SV=1
Cluster-8255.11998	52.1652	0.386864	7.0751	3.6538e-11	3.0805e-09	Up	Yes	PREDICTED: G-type lectin S-receptor-like serine/threonine-protein kinase At1g34300 isoform X1 [Cicer arietinum]	PREDICTED: Glycine max G-type lectin S-receptor-like serine/threonine-protein kinase SD2-5-like (LOC100816921), mRNA	G-type lectin S-receptor-like serine/threonine-protein kinase At5g24080 OS=Arabidopsis thaliana GN=At5g24080 PE=2 SV=1	Protein kinase domain//Protein tyrosine kinase
Cluster-8255.71101	50.1914	0.386864	7.0195	3.1062e-05	0.00088716	Up	Yes	PREDICTED: serine hydroxymethyltransferase 7 isoform X1 [Glycine max]	PREDICTED: Glycine max serine hydroxymethyltransferase 1-like (LOC100799472), transcript variant X2, mRNA	Serine hydroxymethyltransferase 6 OS=Arabidopsis thaliana GN=SHM6 PE=2 SV=1	Beta-eliminating lyase//Serine hydroxymethyltransferase//ATP synthase protein 8
Cluster-8255.69928	48.6223	0.377202	7.0101	0.0020089	0.031662	Up	Yes	clathrin light chain protein [Phaseolus vulgaris]		Clathrin light chain 1 OS=Oryza sativa subsp. japonica GN=Os04g0679100 PE=2 SV=1	Clathrin light chain
Cluster-8255.16107	189.733	1.47317	7.0089	1.2591e-13	1.394e-11	Up	Yes	ABC transporter B family member 19 [Glycine soja]	PREDICTED: Cicer arietinum ABC transporter B family member 19-like (LOC101496340), mRNA	ABC transporter B family member 14 OS=Arabidopsis thaliana GN=ABCB14 PE=3 SV=1	ABC transporter transmembrane region//AAA domain, putative AbiEii toxin, Type IV TA system//AAA domain (dynein-related subfamily)//ABC transporter//Phosphoribulokinase / Uridine kinase family//Protein of unknown function, DUF258//Adenylylsulphate kinase//50S ribosome-binding GTPase//Zeta toxin//ATPase family associated with various cellular activities (AAA)//DNA polymerase III beta subunit, N-ter…
Cluster-8255.71959	297255	2348.02	6.9841	3.9791e-147	7.5775e-143	Up	Yes	galactose-binding lectin precursor [Arachis hypogaea]	AHU22470 Arachis hypogaea clone NGLB galactose-binding lectin precursor (lec) mRNA, partial cds	Galactose-binding lectin OS=Arachis hypogaea PE=1 SV=3	Legume lectin domain
Cluster-8255.115607	47.7063	0.377202	6.9827	3.1688e-10	2.3389e-08	Up	Yes	RecName: Full=Phosphoribosylglycinamide formyltransferase, chloroplastic; AltName: Full=5'-phosphoribosylglycinamide transformylase; AltName: Full=GAR transformylase; Short=GART; Flags: Precursor [Vigna unguiculata]>gi|25990313|gb|AAD45353.2|AF160196_1 glycinamide ribonucleotide transformylase [Vigna unguiculata]>gi|27777702|gb|AAA75367.2| glycinamide ribonucleotide transformylase [Vigna unguicul…	PREDICTED: Glycine max phosphoribosylglycinamide formyltransferase, chloroplastic-like (LOC100784486), mRNA	Phosphoribosylglycinamide formyltransferase, chloroplastic OS=Vigna unguiculata GN=PUR3 PE=2 SV=2	Piwi domain//Formyl transferase
Cluster-8255.16805	607.175	4.83836	6.9714	2.886e-37	1.6344e-34	Up	Yes	PREDICTED: citrate-binding protein-like [Malus domestica]	Citrus clementina hypothetical protein (CICLE_v10003212mg) mRNA, partial cds	Citrate-binding protein OS=Hevea brasiliensis GN=CBP PE=1 SV=1
Cluster-8255.11843	46.7243	0.377202	6.9527	5.221e-10	3.7465e-08	Up	Yes	hypothetical protein PHAVU_002G079900g [Phaseolus vulgaris]>gi|561030982|gb|ESW29561.1| hypothetical protein PHAVU_002G079900g [Phaseolus vulgaris]		Probable beta-1,3-galactosyltransferase 19 OS=Arabidopsis thaliana GN=B3GALT19 PE=2 SV=2	Galactoside-binding lectin//CDP-alcohol phosphatidyltransferase
Cluster-8255.77430	445.52	3.62946	6.9396	5.5166e-42	3.7687e-39	Up	Yes	hypothetical protein PHAVU_001G227000g [Phaseolus vulgaris]>gi|561036808|gb|ESW35338.1| hypothetical protein PHAVU_001G227000g [Phaseolus vulgaris]	PREDICTED: Glycine max topless-related protein 3-like (LOC100808421), mRNA	Topless-related protein 3 OS=Arabidopsis thaliana GN=TPR3 PE=1 SV=1	Carbohydrate binding domain (family 19)
Cluster-8255.17291	93.0253	0.773727	6.9097	3.6968e-15	4.7487e-13	Up	Yes		Lotus japonicus genomic DNA, chromosome 5, clone: LjT35J07, TM1672, complete sequence
Cluster-8255.95222	126.567	1.06033	6.8992	6.3341e-24	1.714e-21	Up	Yes	PREDICTED: beta-hexosaminidase 1-like [Cicer arietinum]	PREDICTED: Cicer arietinum beta-hexosaminidase 1-like (LOC101508517), mRNA	Beta-hexosaminidase 1 OS=Arabidopsis thaliana GN=HEXO1 PE=1 SV=1	Glycosyl hydrolase family 20, catalytic domain
Cluster-8255.17203	572.533	4.8287	6.8896	6.9149e-08	3.573e-06	Up	Yes	PREDICTED: uncharacterized protein LOC101489301 [Cicer arietinum]
Cluster-8255.28489	217.828	1.88601	6.8517	6.0081e-31	2.4738e-28	Up	Yes	PREDICTED: uncharacterized protein LOC100780899 [Glycine max]	PREDICTED: Glycine max uncharacterized LOC100780899 (LOC100780899), mRNA	Sulfoquinovosyl transferase SQD2 OS=Arabidopsis thaliana GN=SQD2 PE=1 SV=1	RF-1 domain
Cluster-8255.57392	78.7212	0.683126	6.8485	0.0013456	0.022757	Up	Yes	hypothetical protein PHAVU_002G108900g [Phaseolus vulgaris]>gi|561031333|gb|ESW29912.1| hypothetical protein PHAVU_002G108900g [Phaseolus vulgaris]	PREDICTED: Glycine max transformation/transcription domain-associated protein-like (LOC100800422), mRNA	Transformation/transcription domain-associated protein OS=Homo sapiens GN=TRRAP PE=1 SV=3	FATC domain//Phosphate transporter family//TPR repeat//Phosphatidylinositol 3- and 4-kinase//FAT domain//Tetratricopeptide repeat
Cluster-8255.18987	131.895	1.16059	6.8284	2.4345e-14	2.8728e-12	Up	Yes	PREDICTED: pentatricopeptide repeat-containing protein At4g21065-like [Cicer arietinum]	PREDICTED: Glycine max pentatricopeptide repeat-containing protein At4g21065-like (LOC100778415), transcript variant X4, mRNA	Pentatricopeptide repeat-containing protein At4g21065 OS=Arabidopsis thaliana GN=PCMP-H28 PE=2 SV=2	Protein kinase domain//Protein tyrosine kinase//Region in Clathrin and VPS
Cluster-8255.17813	2487.07	22.6516	6.7787	4.3999e-168	1.1172e-163	Up	Yes	hypothetical protein PHAVU_002G170800g [Phaseolus vulgaris]>gi|561032065|gb|ESW30644.1| hypothetical protein PHAVU_002G170800g [Phaseolus vulgaris]	Phaseolus vulgaris hypothetical protein (PHAVU_002G170800g) mRNA, complete cds	Extracellular ribonuclease LE OS=Solanum lycopersicum PE=1 SV=2	Ribonuclease T2 family
Cluster-8255.16918	482.204	4.41586	6.7708	3.2196e-67	5.5737e-64	Up	Yes	hypothetical protein PHAVU_002G170800g [Phaseolus vulgaris]>gi|561032065|gb|ESW30644.1| hypothetical protein PHAVU_002G170800g [Phaseolus vulgaris]	Phaseolus vulgaris hypothetical protein (PHAVU_002G170800g) mRNA, complete cds	Extracellular ribonuclease LE OS=Solanum lycopersicum PE=1 SV=2	Ribonuclease T2 family
Cluster-8255.117071	41.1765	0.377202	6.7703	7.0543e-09	4.2936e-07	Up	Yes	PREDICTED: uncharacterized protein LOC103940543 [Pyrus x bretschneideri]>gi|694444958|ref|XP_009348959.1| PREDICTED: uncharacterized protein LOC103940544 [Pyrus x bretschneideri]			Plant transposon protein//Transposase DDE domain
Cluster-8255.107375	41.174	0.377202	6.7703	1.7113e-07	8.1371e-06	Up	Yes	SGT1-plant-like protein [Medicago truncatula]	Phaseolus vulgaris hypothetical protein (PHAVU_002G146800g) mRNA, complete cds	Protein ecdysoneless homolog OS=Arabidopsis thaliana GN=At5g65490 PE=1 SV=1
Cluster-8255.20685	512.678	4.81904	6.7332	6.7765e-37	3.7954e-34	Up	Yes	PREDICTED: ruBisCO-associated protein-like [Glycine max]		RuBisCO-associated protein OS=Glycine max PE=2 SV=1	Fibronectin type I domain
Cluster-8255.115261	39.9998	0.377202	6.7285	1.2997e-08	7.5864e-07	Up	Yes				Helix-turn-helix//Helix-turn-helix domain//Cro/C1-type HTH DNA-binding domain
Cluster-8255.33506	201.444	1.93432	6.7024	1.4477e-07	7.0174e-06	Up	Yes	PREDICTED: uncharacterized protein LOC104884990 [Beta vulgaris subsp. vulgaris]
Cluster-8255.114464	423.005	4.08095	6.6956	1.8779e-51	2.0006e-48	Up	Yes	hypothetical protein PRUPE_ppa005293mg [Prunus persica]>gi|462419874|gb|EMJ24137.1| hypothetical protein PRUPE_ppa005293mg [Prunus persica]	PREDICTED: Glycine max purple acid phosphatase 2-like (PHYTASE), transcript variant X1, mRNA	Purple acid phosphatase OS=Glycine max GN=PAP PE=1 SV=2	Purple acid Phosphatase, N-terminal domain//Calcineurin-like phosphoesterase
Cluster-8255.65923	116.98	1.16059	6.6553	3.6595e-22	8.5375e-20	Up	Yes	DNA polymerase delta catalytic subunit [Glycine soja]	PREDICTED: Glycine max DNA polymerase delta catalytic subunit-like (LOC100817379), misc_RNA	DNA polymerase delta catalytic subunit OS=Oryza sativa subsp. japonica GN=POLD1 PE=2 SV=1	DNA polymerase type B, organellar and viral//DNA polymerase family B, exonuclease domain//DnaJ central domain//DNA polymerase family B
Cluster-8255.101036	34.3838	0.341563	6.6534	1.831e-07	8.6438e-06	Up	Yes	PREDICTED: glucose-1-phosphate adenylyltransferase large subunit 1-like [Glycine max]>gi|734387621|gb|KHN25384.1| Glucose-1-phosphate adenylyltransferase large subunit 1 [Glycine soja]	Trifolium pratense genome assembly redclover, chromosome : chr7	Probable glucose-1-phosphate adenylyltransferase large subunit, chloroplastic OS=Arabidopsis thaliana GN=At2g21590 PE=2 SV=1
Cluster-8255.16153	520.355	5.23188	6.636	6.2068e-15	7.8276e-13	Up	Yes	PREDICTED: inactive protein kinase SELMODRAFT_444075-like [Cicer arietinum]	PREDICTED: Musa acuminata subsp. malaccensis probable receptor-like protein kinase At5g47070 (LOC103984397), mRNA	Proline-rich receptor-like protein kinase PERK8 OS=Arabidopsis thaliana GN=PERK8 PE=1 SV=1	Protein kinase domain//Lipopolysaccharide kinase (Kdo/WaaP) family//Endomembrane protein 70//Protein tyrosine kinase
Cluster-8255.50658	182.402	1.88601	6.5956	4.7012e-05	0.0012764	Up	Yes	DNA (cytosine-5)-methyltransferase 1 [Glycine soja]	PREDICTED: Glycine max DNA (cytosine-5)-methyltransferase 1-like (LOC100797667), misc_RNA	DNA (cytosine-5)-methyltransferase 1A OS=Oryza sativa subsp. japonica GN=MET1A PE=2 SV=1
Cluster-8255.77946	144.949	1.54745	6.5495	6.8119e-09	4.1544e-07	Up	Yes	PREDICTED: probable anion transporter 5-like [Glycine max]>gi|734392610|gb|KHN27709.1| Putative anion transporter 5 [Glycine soja]	Lotus japonicus genomic DNA, chromosome 3, clone: LjT03G11, TM0842a, complete sequence	Probable anion transporter 5 OS=Arabidopsis thaliana GN=ANTR5 PE=2 SV=1	ATP synthase protein 8//Peroxidase//Major Facilitator Superfamily
Cluster-8255.104818	102.995	1.14127	6.4958	1.5865e-19	3.0023e-17	Up	Yes	PREDICTED: probable transcription factor GLK2-like [Glycine max]>gi|734402895|gb|KHN32268.1| Two-component response regulator ARR18 [Glycine soja]	Phaseolus vulgaris hypothetical protein (PHAVU_003G028000g) mRNA, complete cds		Mitochondrial ribosomal protein S25
Cluster-8255.121196	33.6989	0.377202	6.4812	2.5977e-07	1.1859e-05	Up	Yes		Trifolium pratense genome assembly redclover, chromosome : chr3
Cluster-8255.40361	96.2926	1.1316	6.411	5.0916e-18	8.609e-16	Up	Yes	Glycoprotein 3-alpha-L-fucosyltransferase A [Medicago truncatula]>gi|355509023|gb|AES90165.1| glycoprotein 3-alpha-L-fucosyltransferase A [Medicago truncatula]	Medicago truncatula Glycoprotein 3-alpha-L-fucosyltransferase A (MTR_4g086010) mRNA, complete cds	Putative fucosyltransferase-like protein OS=Arabidopsis thaliana GN=FUT12 PE=2 SV=1
Cluster-8255.75583	157.499	1.93432	6.3474	6.7506e-28	2.3267e-25	Up	Yes	hypothetical protein PHAVU_007G145900g [Phaseolus vulgaris]>gi|561017506|gb|ESW16310.1| hypothetical protein PHAVU_007G145900g [Phaseolus vulgaris]		Cyanidin 3-O-glucoside 5-O-glucosyltransferase (acyl-glucose) OS=Dianthus caryophyllus GN=AA5GT PE=1 SV=1	Glycosyl hydrolase family 1
Cluster-8255.113131	418.955	5.15759	6.344	3.3758e-60	4.8517e-57	Up	Yes	hypothetical protein PHAVU_003G0317001g [Phaseolus vulgaris]>gi|561026753|gb|ESW25393.1| hypothetical protein PHAVU_003G0317001g [Phaseolus vulgaris]	Medicago truncatula clone mth2-95g14, complete sequence		Haemolysin-III related
Cluster-8255.10961	31.15	0.386864	6.3313	1.3393e-06	5.2831e-05	Up	Yes	PREDICTED: ABC transporter B family member 19-like [Cicer arietinum]	Medicago truncatula ABC transporter ATP-binding protein/permease (MTR_3g093430) mRNA, complete cds	ABC transporter B family member 19 OS=Arabidopsis thaliana GN=ABCB19 PE=1 SV=1	ABC transporter transmembrane region
Cluster-8255.58440	333.013	4.14922	6.3266	7.9519e-13	8.1303e-11	Up	Yes	PREDICTED: cytochrome P450 87A3-like [Jatropha curcas]>gi|643718451|gb|KDP29666.1| hypothetical protein JCGZ_18828 [Jatropha curcas]		Cytochrome P450 87A3 OS=Oryza sativa subsp. japonica GN=CYP87A3 PE=2 SV=3	Cytochrome P450
Cluster-8255.17796	61.3241	0.764065	6.3266	3.1207e-12	2.9938e-10	Up	Yes
Cluster-8255.43024	93.0807	1.16059	6.3256	4.0341e-07	1.7824e-05	Up	Yes	hypothetical protein PHAVU_009G117900g [Phaseolus vulgaris]>gi|561010414|gb|ESW09321.1| hypothetical protein PHAVU_009G117900g [Phaseolus vulgaris]	Medicago truncatula MLO-like protein (MTR_3g118190) mRNA, complete cds	MLO-like protein 1 OS=Arabidopsis thaliana GN=MLO1 PE=1 SV=1	Mlo family//Integral membrane protein DUF106
Cluster-8255.21931	866.108	10.8959	6.3127	3.4704e-15	4.4766e-13	Up	Yes	PREDICTED: alpha-amylase/subtilisin inhibitor-like [Prunus mume]		Miraculin OS=Synsepalum dulcificum PE=1 SV=3	Serine dehydrogenase proteinase//Trypsin and protease inhibitor
Cluster-8255.97705	87.2313	1.1316	6.2684	1.4719e-16	2.177e-14	Up	Yes	serine carboxypeptidase-like protein [Medicago truncatula]	PREDICTED: Glycine max serine carboxypeptidase-like 45-like (LOC100789658), mRNA	Serine carboxypeptidase-like 45 OS=Arabidopsis thaliana GN=SCPL45 PE=2 SV=1	Secretory lipase//Serine carboxypeptidase
Cluster-8255.69703	548.44	7.23446	6.2443	4.7084e-36	2.5436e-33	Up	Yes	PREDICTED: glyoxysomal processing protease, glyoxysomal [Cicer arietinum]	PREDICTED: Cicer arietinum glyoxysomal processing protease, glyoxysomal (LOC101501837), mRNA	Glyoxysomal processing protease, glyoxysomal OS=Arabidopsis thaliana GN=DEG15 PE=1 SV=2	Trypsin//Hepatitis C virus NS3 protease//Equine arteritis virus serine endopeptidase S32
Cluster-8255.58978	21319.9	291.814	6.191	4.0066e-192	2.0346e-187	Up	Yes	hypothetical protein PHAVU_001G091000g [Phaseolus vulgaris]>gi|561035166|gb|ESW33696.1| hypothetical protein PHAVU_001G091000g [Phaseolus vulgaris]	PREDICTED: Glycine max glycerophosphodiester phosphodiesterase GDE1-like (LOC100781085), transcript variant 1, mRNA	Glycerophosphodiester phosphodiesterase GDPD1, chloroplastic OS=Arabidopsis thaliana GN=GDPD1 PE=1 SV=1	Glycerophosphoryl diester phosphodiesterase family
Cluster-37311.0	53.2042	0.728427	6.1906	1.3845e-10	1.0805e-08	Up	Yes	hypothetical protein AALP_AA8G190100 [Arabis alpina]	Oryza sativa Japonica Group cDNA clone:002-165-G06, full insert sequence	Methane monooxygenase component A alpha chain OS=Methylococcus capsulatus (strain ATCC 33009 / NCIMB 11132 / Bath) GN=mmoX PE=1 SV=3	Oxidoreductase NAD-binding domain//2Fe-2S iron-sulfur cluster binding domain//MmoB/DmpM family//Methane/Phenol/Toluene Hydroxylase//Ferric reductase NAD binding domain//MYM-type Zinc finger with FCS sequence motif
Cluster-14240.0	137.126	1.89567	6.1766	8.262e-06	0.00027271	Up	Yes				SmpA / OmlA family//Viral coat protein (S domain)
Cluster-8255.32274	26.9569	0.377202	6.1592	6.5911e-06	0.00022191	Up	Yes	PREDICTED: protein FAR1-RELATED SEQUENCE 5-like [Vitis vinifera]		Protein FAR-RED IMPAIRED RESPONSE 1 OS=Arabidopsis thaliana GN=FAR1 PE=1 SV=1	Transposase, Mutator family//SWIM zinc finger
Cluster-8255.96981	24.2525	0.341563	6.1498	2.5289e-05	0.00073901	Up	Yes	2OG-Fe(II) oxygenase family oxidoreductase [Medicago truncatula]	PREDICTED: Cicer arietinum protein SRG1 (LOC101490854), mRNA	Protein SRG1 OS=Arabidopsis thaliana GN=SRG1 PE=2 SV=1	2OG-Fe(II) oxygenase superfamily
Cluster-8255.62170	175.88	2.49786	6.1378	1.5073e-06	5.8668e-05	Up	Yes	Primary amine oxidase [Medicago truncatula]>gi|355490243|gb|AES71446.1| copper amine oxidase, enzyme domain protein [Medicago truncatula]	Medicago truncatula Primary amine oxidase (MTR_3g077080) mRNA, complete cds	Primary amine oxidase OS=Arthrobacter sp. (strain P1) GN=maoI PE=1 SV=1	Copper amine oxidase, enzyme domain
Cluster-8255.61611	273.217	3.89309	6.133	3.163e-42	2.1804e-39	Up	Yes		PREDICTED: Glycine max uncharacterized LOC100802570 (LOC100802570), transcript variant X2, mRNA
Cluster-8255.116388	159.918	2.2922	6.1245	1.8043e-15	2.3881e-13	Up	Yes
Cluster-8255.17835	77.2422	1.1316	6.0929	5.2186e-06	0.00018065	Up	Yes	hypothetical protein PHAVU_007G198600g [Phaseolus vulgaris]>gi|561018160|gb|ESW16964.1| hypothetical protein PHAVU_007G198600g [Phaseolus vulgaris]	Medicago truncatula clone mth2-70l3, complete sequence	Phospholipase D p1 OS=Arabidopsis thaliana GN=PLDP1 PE=1 SV=1
Cluster-8255.114427	25.6505	0.377202	6.0875	1.2051e-05	0.00038097	Up	Yes				Sec-independent protein translocase protein (TatC)
Cluster-8255.77287	1416.91	20.8526	6.0864	2.827e-120	2.6917e-116	Up	Yes	PREDICTED: probable polyamine oxidase 2-like isoform X2 [Glycine max]	PREDICTED: Glycine max probable polyamine oxidase 2-like (LOC100811255), mRNA	Probable polyamine oxidase 2 OS=Arabidopsis thaliana GN=PAO2 PE=2 SV=1	Flavin containing amine oxidoreductase//MatE//Pyridine nucleotide-disulphide oxidoreductase
Cluster-8255.115844	348.142	5.14793	6.0795	9.8757e-17	1.4765e-14	Up	Yes	hypothetical protein PHAVU_008G016200g [Phaseolus vulgaris]>gi|561012417|gb|ESW11278.1| hypothetical protein PHAVU_008G016200g [Phaseolus vulgaris]		Triphosphate tunel metalloenzyme 3 OS=Arabidopsis thaliana GN=TTM3 PE=1 SV=1
Cluster-10299.0	24.7941	0.377202	6.0385	1.9156e-05	0.0005789	Up	Yes
Cluster-8255.17646	69.9198	1.06999	6.03	2.2826e-10	1.7164e-08	Up	Yes	Purple acid phosphatase 2 [Glycine soja]	PREDICTED: Glycine max purple acid phosphatase 2-like (LOC100789918), mRNA	Purple acid phosphatase 2 OS=Ipomoea batatas GN=PAP2 PE=1 SV=1	Purple acid Phosphatase, N-terminal domain
Cluster-8255.92421	22.2179	0.341563	6.0234	6.7075e-05	0.0017467	Up	Yes	PREDICTED: E3 ubiquitin-protein ligase UBR3-like [Glycine max]	PREDICTED: Glycine max E3 ubiquitin-protein ligase UBR3-like (LOC100805660), mRNA	E3 ubiquitin-protein ligase PRT6 OS=Arabidopsis thaliana GN=PRT6 PE=2 SV=1	Putative zinc finger in N-recognin (UBR box)
Cluster-8255.83682	44.3361	0.683126	6.0202	0.00055545	0.010905	Up	Yes	PREDICTED: protein FAR1-RELATED SEQUENCE 5-like [Vitis vinifera]		Protein FAR-RED IMPAIRED RESPONSE 1 OS=Arabidopsis thaliana GN=FAR1 PE=1 SV=1	SWIM zinc finger//Transposase, Mutator family
Cluster-8255.45980	490.286	7.56336	6.0185	4.7957e-65	7.6905e-62	Up	Yes	PREDICTED: nucleobase-ascorbate transporter 6 [Cicer arietinum]>gi|502133964|ref|XP_004501952.1| PREDICTED: nucleobase-ascorbate transporter 6 [Cicer arietinum]	PREDICTED: Glycine max nucleobase-ascorbate transporter 6-like (LOC100785624), transcript variant X4, mRNA	Nucleobase-ascorbate transporter 6 OS=Arabidopsis thaliana GN=NAT6 PE=2 SV=2	Permease family
Cluster-8255.35089	819.786	12.6995	6.0124	1.6051e-89	5.4339e-86	Up	Yes	PREDICTED: probable transcription factor GLK2-like [Glycine max]>gi|734402895|gb|KHN32268.1| Two-component response regulator ARR18 [Glycine soja]	Phaseolus vulgaris hypothetical protein (PHAVU_003G028000g) mRNA, complete cds	Probable transcription factor KAN3 OS=Arabidopsis thaliana GN=KAN3 PE=2 SV=1	Mitochondrial ribosomal protein S25
Cluster-8255.89043	494.335	7.66812	6.0105	7.7029e-07	3.2336e-05	Up	Yes	PREDICTED: probable sulfate transporter 3.4-like [Glycine max]	PREDICTED: Glycine max probable sulfate transporter 3.4-like (LOC100780331), mRNA	Probable sulfate transporter 3.4 OS=Arabidopsis thaliana GN=SULTR3;4 PE=2 SV=1	U-box domain//Sulfate permease family
Cluster-8255.125088	45.5525	0.728427	5.9666	1.8852e-08	1.072e-06	Up	Yes	nuclear transcription factor Y protein [Medicago truncatula]	PREDICTED: Prunus mume nuclear transcription factor Y subunit B-5-like (LOC103322992), mRNA	Nuclear transcription factor Y subunit B-5 OS=Arabidopsis thaliana GN=NFYB5 PE=2 SV=1	Core histone H2A/H2B/H3/H4//Transcription initiation factor TFIID subunit A
Cluster-8255.12540	186.63	3.01096	5.9538	2.1714e-06	8.1618e-05	Up	Yes	LRR receptor-like serine/threonine-protein kinase GSO1 [Glycine soja]	PREDICTED: Glycine max LRR receptor-like serine/threonine-protein kinase GSO1-like (LOC100797153), mRNA	LRR receptor-like serine/threonine-protein kinase GSO1 OS=Arabidopsis thaliana GN=GSO1 PE=2 SV=1	Protein kinase domain//Protein tyrosine kinase
Cluster-8255.21086	71.7909	1.16059	5.9509	1.2071e-05	0.00038151	Up	Yes	Ankyrin repeat-containing protein [Medicago truncatula]		Serine/threonine-protein phosphatase 6 regulatory ankyrin repeat subunit B OS=Gallus gallus GN=ANKRD44 PE=2 SV=1	Ankyrin repeat//Cytochrome oxidase c subunit VIII//Ankyrin repeat
Cluster-8255.17622	358.911	5.915	5.9231	4.7117e-51	4.883e-48	Up	Yes	PREDICTED: 2-hydroxyisoflavanone dehydratase-like [Glycine max]>gi|734361816|gb|KHN15790.1| Putative carboxylesterase 7 [Glycine soja]		2-hydroxyisoflavanone dehydratase OS=Glycyrrhiza echinata GN=HIDM PE=1 SV=1	Chlorophyllase enzyme//alpha/beta hydrolase fold
Cluster-8255.115244	566.569	9.3581	5.9199	9.0595e-67	1.5507e-63	Up	Yes	PREDICTED: U-box domain-containing protein 33-like isoform X1 [Glycine max]	PREDICTED: Glycine max U-box domain-containing protein 33-like (LOC100781596), transcript variant X1, mRNA	U-box domain-containing protein 33 OS=Arabidopsis thaliana GN=PUB33 PE=2 SV=2	U-box domain//Protein kinase domain//Universal stress protein family//Protein tyrosine kinase//Vacuolar sorting 38 and autophagy-related subunit 14//TPR/MLP1/MLP2-like protein
Cluster-8255.70787	205.254	3.39481	5.9179	1.2526e-07	6.1426e-06	Up	Yes	PREDICTED: 5'-3' exoribonuclease 3-like isoform X1 [Glycine max]	PREDICTED: Glycine max 5'-3' exoribonuclease 3-like (LOC100785683), transcript variant X1, mRNA	5'-3' exoribonuclease 3 OS=Arabidopsis thaliana GN=XRN3 PE=2 SV=1
Cluster-8255.110889	61.4795	1.02469	5.9068	1.0735e-05	0.00034284	Up	Yes	PREDICTED: serine/threonine-protein kinase ATR isoform X1 [Cicer arietinum]>gi|502121159|ref|XP_004497208.1| PREDICTED: serine/threonine-protein kinase ATR isoform X1 [Cicer arietinum]	PREDICTED: Glycine max serine/threonine-protein kinase ATR-like (LOC100804117), transcript variant X2, mRNA	Serine/threonine-protein kinase ATR OS=Oryza sativa subsp. indica GN=OsI_023634 PE=3 SV=2
Cluster-8255.116470	46.0963	0.773727	5.8967	0.001996	0.031497	Up	Yes	PREDICTED: G-type lectin S-receptor-like serine/threonine-protein kinase B120 [Cicer arietinum]		Probable serine/threonine-protein kinase At1g18390 OS=Arabidopsis thaliana GN=At1g18390 PE=2 SV=2	Wall-associated receptor kinase galacturonan-binding
Cluster-8255.97240	80.7592	1.36625	5.8853	2.3781e-05	0.00070001	Up	Yes
Cluster-8255.47261	326.714	5.80657	5.8142	1.5956e-08	9.1593e-07	Up	Yes	PREDICTED: glycerophosphodiester phosphodiesterase GDPD6 isoform X1 [Jatropha curcas]>gi|643721090|gb|KDP31354.1| hypothetical protein JCGZ_11730 [Jatropha curcas]	PREDICTED: Glycine max probable glycerophosphoryl diester phosphodiesterase 3-like (LOC100800181), mRNA	Glycerophosphodiester phosphodiesterase GDPD5 OS=Arabidopsis thaliana GN=GDPD5 PE=2 SV=1
Cluster-8255.12106	178.929	3.19064	5.8094	5.9918e-08	3.1229e-06	Up	Yes	microsomal oleate desaturase [Arachis duranensis]>gi|306032963|gb|ADM83592.1| omega 6 fatty acid desaturase [Arachis hypogaea]>gi|322875049|gb|ADX20839.1| omega 6 fatty acid desaturase [Arachis hypogaea]>gi|354515034|gb|AER27517.1| omega 6 fatty acid desaturase [Arachis hypogaea]	Arachis hypogaea cultivar DRG 12 omega 6 fatty acid desaturase (FAD2) gene, complete cds	Omega-6 fatty acid desaturase, endoplasmic reticulum isozyme 1 OS=Glycine max GN=FAD2-1 PE=2 SV=1	Fatty acid desaturase
Cluster-8255.14363	19.0236	0.341563	5.7995	0.00030872	0.0066064	Up	Yes	transducin/WD40 repeat protein [Medicago truncatula]		Myosin heavy chain kinase B OS=Dictyostelium discoideum GN=mhkB PE=2 SV=1	WD domain, G-beta repeat
Cluster-8255.71874	922.565	16.5672	5.7992	1.4761e-92	5.622e-89	Up	Yes	T-complex protein 11-like protein 1 [Glycine soja]	PREDICTED: Glycine max uncharacterized LOC100810394 (LOC100810394), mRNA	T-complex protein 11 homolog OS=Homo sapiens GN=TCP11 PE=2 SV=1
Cluster-8255.115954	419.541	7.6065	5.7854	3.6523e-14	4.2376e-12	Up	Yes	PREDICTED: uncharacterized protein LOC100784975 [Glycine max]	Lotus japonicus genomic DNA, chromosome 4, clone: LjT36O22, TM0333b, complete sequence
Cluster-8255.15944	82.0579	1.49249	5.7808	2.4549e-05	0.00072061	Up	Yes	PREDICTED: uncharacterized protein LOC104887173 [Beta vulgaris subsp. vulgaris]
Cluster-8255.76615	2217.97	40.6279	5.7706	4.7924e-27	1.5667e-24	Up	Yes	PREDICTED: SPX domain-containing protein 3 [Cicer arietinum]	PREDICTED: Cicer arietinum SPX domain-containing protein 3 (LOC101498771), mRNA	SPX domain-containing protein 3 OS=Arabidopsis thaliana GN=SPX3 PE=2 SV=1	bZIP transcription factor//Autophagy protein Apg6//Basic region leucine zipper//Translation initiation factor SUI1//bZIP Maf transcription factor//Centrosome microtubule-binding domain of Cep57
Cluster-8255.69438	143.954	2.64041	5.7687	7.4095e-08	3.8122e-06	Up	Yes	Putative WD repeat-containing protein [Glycine soja]	PREDICTED: Glycine max WD repeat-containing protein 36-like (LOC100798946), mRNA	Cycloartenol synthase 2 OS=Betula platyphylla GN=CASBPX2 PE=1 SV=1	Prenyltransferase and squalene oxidase repeat//WD domain, G-beta repeat//Utp21 specific WD40 associated putative domain//A-macroglobulin complement component
Cluster-8255.51944	20.529	0.377202	5.7662	0.00014292	0.0033794	Up	Yes	PREDICTED: uncharacterized protein LOC104647892 [Solanum lycopersicum]	Solanum lycopersicum chromosome ch09, complete genome
Cluster-8255.9441	21.0269	0.386864	5.7643	0.0001164	0.0028324	Up	Yes	hypothetical protein PHAVU_002G286000g [Phaseolus vulgaris]>gi|593793965|ref|XP_007160021.1| hypothetical protein PHAVU_002G286000g [Phaseolus vulgaris]>gi|561033435|gb|ESW32014.1| hypothetical protein PHAVU_002G286000g [Phaseolus vulgaris]>gi|561033436|gb|ESW32015.1| hypothetical protein PHAVU_002G286000g [Phaseolus vulgaris]	PREDICTED: Glycine max squamosa promoter-binding-like protein 13B-like (LOC102664649), transcript variant X1, mRNA	Squamosa promoter-binding-like protein 13A OS=Arabidopsis thaliana GN=SPL13A PE=2 SV=1	SBP domain
Cluster-8255.30306	37.0593	0.683126	5.7615	2.329e-07	1.0772e-05	Up	Yes	RecName: Full=Subtilisin inhibitor CLSI-II; Contains: RecName: Full=Subtilisin inhibitor CLSI-III [Canavalia lineata]		Subtilisin inhibitor CLSI-II OS=Canavalia lineata PE=1 SV=1
Cluster-8255.113134	320.48	5.98476	5.7428	2.7772e-45	2.1154e-42	Up	Yes	hypothetical protein MTR_1g031620 [Medicago truncatula]>gi|217071696|gb|ACJ84208.1| unknown [Medicago truncatula]>gi|355478701|gb|AES59904.1| hypothetical protein MTR_1g031620 [Medicago truncatula]>gi|388519567|gb|AFK47845.1| unknown [Medicago truncatula]	Phaseolus vulgaris hypothetical protein (PHAVU_003G0317001g) mRNA, complete cds		Ceramidase//Haemolysin-III related//DNA polymerase catalytic subunit Pol
Cluster-8255.18191	6311.75	118.089	5.7401	2.2306e-110	1.6991e-106	Up	Yes	unknown [Lotus japonicus]	Stylosanthes guianensis SPX domain-containing protein 1 (SPX1) mRNA, complete cds	SPX domain-containing protein 2 OS=Arabidopsis thaliana GN=SPX2 PE=2 SV=1	C terminal SARAH domain of Mst1
Cluster-8255.12684	36.2679	0.683126	5.7304	1.7793e-06	6.8107e-05	Up	Yes	PREDICTED: uncharacterized protein LOC105852485 [Cicer arietinum]			Zinc knuckle//C2H2 zinc-finger//Transposase, Mutator family//E2 (early) protein, C terminal//Kinetoplastid membrane protein 11
Cluster-8255.66921	1412.25	26.7813	5.7206	1.5485e-08	8.9087e-07	Up	Yes	PREDICTED: delta(24)-sterol reductase-like isoform X1 [Glycine max]>gi|571491829|ref|XP_006592055.1| PREDICTED: delta(24)-sterol reductase-like isoform X2 [Glycine max]	Lotus japonicus cDNA, clone: LjFL3-010-DA05, HTC	Delta(24)-sterol reductase OS=Pisum sativum GN=DIM PE=1 SV=1	FAD binding domain
Cluster-8255.9041	153.727	2.92036	5.7181	8.2842e-07	3.4539e-05	Up	Yes
Cluster-8255.114935	37.4972	0.718765	5.7051	0.00089128	0.016257	Up	Yes	PREDICTED: granule-bound starch synthase 1, chloroplastic/amyloplastic-like [Cicer arietinum]	Phaseolus vulgaris hypothetical protein (PHAVU_010G119300g) mRNA, complete cds	Granule-bound starch synthase 1, chloroplastic/amyloplastic OS=Antirrhinum majus GN=WAXY PE=2 SV=1
Cluster-8255.121267	79.397	1.52813	5.6992	2.1379e-14	2.5365e-12	Up	Yes				Late nodulin protein
Cluster-8255.51986	56.91	1.10563	5.6857	1.0217e-10	8.1366e-09	Up	Yes	polyprotein [Glycine max]		Retrovirus-related Pol polyprotein from transposon opus OS=Drosophila melanogaster GN=pol PE=3 SV=1	Myosin-like coiled-coil protein//Septum formation initiator
Cluster-8255.111204	17.4754	0.341563	5.677	0.00063418	0.012167	Up	Yes	ankyrin repeat protein [Medicago truncatula]		Ankyrin-3 OS=Homo sapiens GN=ANK3 PE=1 SV=3	Ankyrin repeat//Ankyrin repeat
Cluster-8255.69989	291.96	5.72566	5.6722	2.4665e-35	1.2738e-32	Up	Yes	hypothetical protein PHAVU_006G185800g [Phaseolus vulgaris]>gi|561021391|gb|ESW20162.1| hypothetical protein PHAVU_006G185800g [Phaseolus vulgaris]	Phaseolus vulgaris hypothetical protein (PHAVU_006G185800g) mRNA, complete cds	DNA-directed RNA polymerase II subunit RPB2 OS=Solanum lycopersicum GN=RPB2 PE=2 SV=1	RNA polymerases M/15 Kd subunit//RNA polymerase Rpb2, domain 7//RNA polymerase Rpb2, domain 6
Cluster-8255.11834	19.6624	0.386864	5.6675	0.00022681	0.0050502	Up	Yes				Renin receptor-like protein//Arterivirus GL envelope glycoprotein
Cluster-8255.92777	344.116	6.77782	5.6659	1.6387e-05	0.00050241	Up	Yes	PREDICTED: magnesium-chelatase subunit ChlH, chloroplastic-like [Glycine max]	PREDICTED: Cicer arietinum magnesium-chelatase subunit ChlH, chloroplastic (LOC101510886), mRNA	Magnesium-chelatase subunit ChlH, chloroplastic OS=Arabidopsis thaliana GN=CHLH PE=1 SV=1	CobN/Magnesium Chelatase
Cluster-8255.18192	821.342	16.2347	5.6608	1.5136e-51	1.6238e-48	Up	Yes	SPX domain-containing protein 1 [Stylosanthes guianensis]	Stylosanthes guianensis SPX domain-containing protein 1 (SPX1) mRNA, complete cds	SPX domain-containing protein 2 OS=Arabidopsis thaliana GN=SPX2 PE=2 SV=1	C terminal SARAH domain of Mst1
Cluster-8255.25397	17.15	0.341563	5.6499	0.00073563	0.013798	Up	Yes	uncharacterized protein LOC100796914 [Glycine max]>gi|551701381|gb|AGY36140.1| phospholipase D [Glycine max]	Glycine max phospholipase D p1-like (PLDZ), mRNA >gnl|BL_ORD_ID|16419188 Glycine max phospholipase D (PLDZ) mRNA, complete cds	Phospholipase D p1 OS=Arabidopsis thaliana GN=PLDP1 PE=1 SV=1	Phospholipase D Active site motif//PX domain//SAB domain
Cluster-26262.0	19.2862	0.386864	5.6396	0.00026738	0.0058299	Up	Yes				Domain of unknown function (DUF3357)
Cluster-8255.51438	352.451	7.07259	5.639	1.4671e-48	1.3304e-45	Up	Yes	PREDICTED: phosphatidylserine decarboxylase proenzyme 3-like [Glycine max]	PREDICTED: Glycine max phosphatidylserine decarboxylase proenzyme 3-like (LOC100786745), misc_RNA	Phosphatidylserine decarboxylase proenzyme 2 OS=Arabidopsis thaliana GN=PSD2 PE=2 SV=1	Phosphatidylserine decarboxylase//Pyrimidine nucleoside phosphorylase C-terminal domain
Cluster-8255.58542	151.866	3.06592	5.6303	7.7228e-06	0.00025616	Up	Yes	40S ribosomal protein S7-2 [Glycine soja]	Glycine max uncharacterized LOC100500684 (LOC100500684), mRNA	40S ribosomal protein S7-2 OS=Arabidopsis thaliana GN=RPS7B PE=2 SV=1	Myosin tail//Ribosomal protein S7e
Cluster-8255.76095	1843.13	37.2837	5.6275	1.6259e-10	1.2561e-08	Up	Yes	PREDICTED: sucrose synthase 2 [Cicer arietinum]	PREDICTED: Glycine max sucrose synthase 2-like (LOC100802045), mRNA	Sucrose synthase 2 OS=Pisum sativum GN=SUS2 PE=2 SV=1	Aspartate/ornithine carbamoyltransferase, Asp/Orn binding domain//Sucrose synthase
Cluster-8255.90876	36.9988	0.754403	5.616	2.2116e-07	1.0275e-05	Up	Yes	hypothetical protein PHAVU_002G085200g [Phaseolus vulgaris]>gi|561031038|gb|ESW29617.1| hypothetical protein PHAVU_002G085200g [Phaseolus vulgaris]	PREDICTED: Glycine max uncharacterized LOC100817542 (LOC100817542), mRNA	E3 ubiquitin-protein ligase MARCH3 OS=Xenopus tropicalis GN=march3 PE=2 SV=1	Ring finger domain//BED zinc finger//RING-variant domain
Cluster-8255.124478	18.2983	0.377202	5.6002	0.00042075	0.0086224	Up	Yes	CLE19 protein [Glycine max]>gi|734319822|gb|KHN03631.1| CLAVATA3/ESR (CLE)-related protein 9 [Glycine soja]	Phaseolus vulgaris hypothetical protein (PHAVU_002G168200g) mRNA, complete cds	CLAVATA3/ESR (CLE)-related protein 9 OS=Arabidopsis thaliana GN=CLE9 PE=2 SV=2
Cluster-8255.77011	72.9207	1.50881	5.5948	1.4567e-10	1.1323e-08	Up	Yes	PREDICTED: calcium-binding mitochondrial carrier protein SCaMC-1-like [Glycine max]	PREDICTED: Glycine max calcium-binding mitochondrial carrier protein SCaMC-1-like (LOC100775805), mRNA	Calcium-binding mitochondrial carrier protein SCaMC-3 OS=Homo sapiens GN=SLC25A23 PE=1 SV=2	EF-hand domain pair//EF hand//EF-hand domain//Adenylate cyclase associated (CAP) N terminal//Peptidase family C1 propeptide//EF-hand domain pair//EF hand
Cluster-8255.68909	108.31	2.26321	5.5807	0.000265	0.0057847	Up	Yes	PREDICTED: leucine-rich repeat extensin-like protein 5-like isoform X1 [Glycine max]	PREDICTED: Glycine max leucine-rich repeat extensin-like protein 5-like (LOC100785504), transcript variant X1, mRNA	La-related protein 1C OS=Arabidopsis thaliana GN=LARP1C PE=1 SV=1
Cluster-8255.55511	105.982	2.23723	5.566	4.3655e-08	2.3311e-06	Up	Yes		PREDICTED: Gossypium raimondii extensin-2-like (LOC105781733), mRNA		Bone marrow stromal antigen 2//D-Tyr-tRNA(Tyr) deacylase//Extensin-like region
Cluster-16819.0	18.0759	0.386864	5.5461	0.00047185	0.0095072	Up	Yes	putative hydrolase [Auxenochlorella protothecoides]>gi|675355213|gb|KFM27653.1| putative hydrolase [Auxenochlorella protothecoides]	Streptomyces leeuwenhoekii genome assembly sleC34, chromosome : chromosome	N-carbamoyl-L-amino acid hydrolase OS=Geobacillus stearothermophilus GN=amaB PE=1 SV=1	Peptidase family M20/M25/M40
Cluster-8255.113136	4408.59	94.4574	5.5445	1.6949e-65	2.8374e-62	Up	Yes	hypothetical protein MTR_1g031620 [Medicago truncatula]>gi|217071696|gb|ACJ84208.1| unknown [Medicago truncatula]>gi|355478701|gb|AES59904.1| hypothetical protein MTR_1g031620 [Medicago truncatula]>gi|388519567|gb|AFK47845.1| unknown [Medicago truncatula]	Phaseolus vulgaris hypothetical protein (PHAVU_003G0317001g) mRNA, complete cds		Ceramidase//Haemolysin-III related//DNA polymerase catalytic subunit Pol
Cluster-8255.116659	33.8398	0.728427	5.5378	9.5809e-07	3.9163e-05	Up	Yes
Cluster-8255.118090	35.2303	0.764065	5.527	5.2007e-07	2.2605e-05	Up	Yes
Cluster-8255.80096	643.491	13.999	5.5225	0.0011339	0.019815	Up	Yes	PREDICTED: probable polygalacturonase-like [Glycine max]>gi|734396006|gb|KHN29325.1| Putative polygalacturonase [Glycine soja]	Phaseolus vulgaris hypothetical protein (PHAVU_008G059700g) mRNA, complete cds	Probable polygalacturonase OS=Vitis vinifera GN=GSVIVT00026920001 PE=1 SV=1	Glycosyl hydrolases family 28
Cluster-8255.104153	46.9589	1.02469	5.5181	8.7724e-09	5.2429e-07	Up	Yes	hypothetical protein PHAVU_006G185800g [Phaseolus vulgaris]>gi|561021391|gb|ESW20162.1| hypothetical protein PHAVU_006G185800g [Phaseolus vulgaris]	Phaseolus vulgaris hypothetical protein (PHAVU_006G185800g) mRNA, complete cds	DNA-directed RNA polymerase II subunit RPB2 OS=Solanum lycopersicum GN=RPB2 PE=2 SV=1	RNA polymerases M/15 Kd subunit//RNA polymerase Rpb2, domain 7//RNA polymerase Rpb2, domain 6
Cluster-8255.116774	17.0854	0.377202	5.5013	0.0007421	0.013904	Up	Yes	chlorophyll a/b-binding protein [Coccomyxa subellipsoidea C-169]>gi|384252962|gb|EIE26437.1| chlorophyll a/b-binding protein [Coccomyxa subellipsoidea C-169]	Coccomyxa subellipsoidea C-169 chlorophyll a/b-binding protein partial mRNA	Chlorophyll a-b binding protein type 1 member F3, chloroplastic OS=Polystichum munitum GN=CABF3 PE=3 SV=1
Cluster-8255.20955	69.6101	1.54745	5.4913	2.2795e-07	1.0565e-05	Up	Yes	PREDICTED: inositol transporter 4-like [Glycine max]>gi|734420431|gb|KHN40818.1| Inositol transporter 4 [Glycine soja]	Medicago truncatula Inositol transporter (MTR_2g026160) mRNA, complete cds	Inositol transporter 4 OS=Arabidopsis thaliana GN=INT4 PE=1 SV=1	Sugar (and other) transporter//Major Facilitator Superfamily
Cluster-8255.110637	45.9868	1.02469	5.488	0.0003277	0.006956	Up	Yes	hypothetical protein PHAVU_001G196900g [Phaseolus vulgaris]>gi|561036451|gb|ESW34981.1| hypothetical protein PHAVU_001G196900g [Phaseolus vulgaris]		Agamous-like MADS-box protein AGL80 OS=Arabidopsis thaliana GN=AGL80 PE=1 SV=1	SRF-type transcription factor (DNA-binding and dimerisation domain)
Cluster-8255.122536	15.3297	0.341563	5.488	0.0017173	0.027892	Up	Yes				TMEM9
Cluster-8255.15799	724.398	16.3045	5.4734	7.545e-34	3.5808e-31	Up	Yes	hypothetical protein glysoja_003709 [Glycine soja]		Protein RADIALIS-like 1 OS=Arabidopsis thaliana GN=RL1 PE=2 SV=1	Vacuolar protein sorting-associated protein 35
Cluster-8255.105172	90.358	2.04938	5.4624	2.8177e-15	3.6533e-13	Up	Yes	PREDICTED: probable serine/threonine-protein kinase DDB_G0282963-like isoform X1 [Glycine max]	PREDICTED: Glycine max probable serine/threonine-protein kinase DDB_G0282963-like (LOC100785569), transcript variant X1, mRNA	Serine/threonine-protein kinase EDR1 OS=Arabidopsis thaliana GN=EDR1 PE=1 SV=1	Protein kinase domain//Protein tyrosine kinase
Cluster-8255.81701	49.7849	1.1316	5.4593	2.4985e-09	1.626e-07	Up	Yes	PREDICTED: 2-phytyl-1,4-beta-naphthoquinone methyltransferase, chloroplastic [Cicer arietinum]	PREDICTED: Glycine max 2-phytyl-1,4-beta-naphthoquinone methyltransferase, chloroplastic-like (LOC100789470), mRNA	2-phytyl-1,4-beta-naphthoquinone methyltransferase, chloroplastic OS=Arabidopsis thaliana GN=MENG PE=1 SV=2	ubiE/COQ5 methyltransferase family//Gastrin/cholecystokinin family//Exonuclease VII, large subunit//FtsJ-like methyltransferase//Methyltransferase small domain//Putative methyltransferase//Methyltransferase domain//Growth-arrest specific micro-tubule binding//Leucine-rich repeats of kinetochore protein Cenp-F/LEK1//Protein-L-isoaspartate(D-aspartate) O-methyltransferase (PCMT)//tRNA methyltransfe…
Cluster-8255.82985	15.011	0.341563	5.4577	0.0020886	0.032678	Up	Yes	PREDICTED: vestitone reductase [Cicer arietinum]	Lotus japonicus cDNA, clone: LjFL3-063-AH02, HTC	Vestitone reductase OS=Medicago sativa PE=1 SV=1	3-beta hydroxysteroid dehydrogenase/isomerase family//NAD dependent epimerase/dehydratase family
Cluster-8255.114596	16.3835	0.377202	5.4408	0.0010657	0.018822	Up	Yes	inositol-phosphate phosphatase-like [Cicer arietinum]>gi|428228126|gb|AFY98635.1| myo-inositol monophosphatase [Cicer arietinum]>gi|428228128|gb|AFY98636.1| myo-inositol monophosphatase [Cicer arietinum]	Glycine max inositol monophosphatase 3-like (LOC100799849), mRNA	Inositol-phosphate phosphatase OS=Arabidopsis thaliana GN=VTC4 PE=1 SV=1	Inositol monophosphatase family
Cluster-8255.112726	32.8924	0.764065	5.4279	1.5184e-06	5.9041e-05	Up	Yes				Ulp1 protease family, C-terminal catalytic domain
Cluster-8255.114988	219.126	5.09899	5.4254	1.2137e-11	1.0877e-09	Up	Yes	amidase family protein [Populus trichocarpa]>gi|550341259|gb|EEE86006.2| amidase family protein [Populus trichocarpa]	PREDICTED: Populus euphratica putative amidase C869.01 (LOC105118249), mRNA	Putative amidase C869.01 OS=Schizosaccharomyces pombe (strain 972 / ATCC 24843) GN=SPAC869.01 PE=3 SV=1
Cluster-8255.31813	87.7658	2.04938	5.4204	7.9255e-15	9.8645e-13	Up	Yes	RNA polymerase II transcriptional coactivator KELP [Glycine soja]	PREDICTED: Cicer arietinum uncharacterized LOC101512708 (LOC101512708), transcript variant X1, mRNA		Zinc knuckle
Cluster-8255.88106	96.7183	2.26321	5.4173	1.9002e-16	2.7889e-14	Up	Yes	RNA-binding KH domain protein [Medicago truncatula]	PREDICTED: Glycine max proline-rich extensin-like protein EPR1-like (LOC102668428), transcript variant X2, mRNA	Trithorax group protein osa OS=Drosophila melanogaster GN=osa PE=1 SV=1	Recombination-activation protein 1 (RAG1)
Cluster-8255.71293	534.412	12.5748	5.4094	8.6103e-11	6.9257e-09	Up	Yes	PREDICTED: uncharacterized protein LOC100782815 isoform X1 [Glycine max]>gi|734406716|gb|KHN34063.1| hypothetical protein glysoja_030517 [Glycine soja]
Cluster-8255.28738	16.4039	0.386864	5.4061	0.0010045	0.017938	Up	Yes
Cluster-8255.119778	32.7981	0.773727	5.4056	1.5562e-06	6.0339e-05	Up	Yes	PREDICTED: uncharacterized protein LOC101495759 [Cicer arietinum]
Cluster-8255.22102	154.081	3.66811	5.3925	2.9607e-06	0.00010765	Up	Yes	PREDICTED: inorganic pyrophosphatase 2-like [Glycine max]>gi|734417982|gb|KHN39290.1| Inorganic pyrophosphatase 2 [Glycine soja]	Phaseolus vulgaris hypothetical protein (PHAVU_010G141100g) mRNA, complete cds	Inorganic pyrophosphatase 2 OS=Arabidopsis thaliana GN=At1g17710 PE=2 SV=1	Antistasin family//Putative Phosphatase
Cluster-8255.1365	28.2649	0.683126	5.3707	2.2899e-05	0.00067724	Up	Yes	Type I inositol-1,4,5-trisphosphate 5-phosphatase 12 [Glycine soja]	PREDICTED: Glycine max type I inositol 1,4,5-trisphosphate 5-phosphatase 12-like (LOC100787864), transcript variant X2, mRNA	Type I inositol polyphosphate 5-phosphatase 12 OS=Arabidopsis thaliana GN=IP5P12 PE=1 SV=2	Histone RNA hairpin-binding protein RNA-binding domain
Cluster-8255.84413	137.873	3.39481	5.3439	4.856e-22	1.1175e-19	Up	Yes	PREDICTED: uncharacterized protein LOC100780899 [Glycine max]	PREDICTED: Glycine max uncharacterized LOC100780899 (LOC100780899), mRNA	Sulfoquinovosyl transferase SQD2 OS=Arabidopsis thaliana GN=SQD2 PE=1 SV=1	RF-1 domain
Cluster-8255.25319	15.2992	0.377202	5.342	0.0018034	0.029038	Up	Yes	PREDICTED: LRR receptor-like serine/threonine-protein kinase GSO2 [Prunus mume]		Probable leucine-rich repeat receptor-like protein kinase At1g35710 OS=Arabidopsis thaliana GN=At1g35710 PE=2 SV=1	CpeS-like protein//Leucine rich repeat//Leucine Rich Repeat
Cluster-8255.42623	62.6323	1.54745	5.3389	1.7365e-06	6.6553e-05	Up	Yes	hypothetical protein PHAVU_002G233100g [Phaseolus vulgaris]>gi|561032791|gb|ESW31370.1| hypothetical protein PHAVU_002G233100g [Phaseolus vulgaris]	Clitoria ternatea CtSCPLAT4 mRNA for 1-O-acylglucose:anthocyanin-O-acyltransferase, complete cds, cultivar: Double Blue	Serine carboxypeptidase-like 15 OS=Arabidopsis thaliana GN=SCPL15 PE=2 SV=2	Serine carboxypeptidase//Anticodon-binding domain of tRNA
Cluster-12039.0	15.4608	0.386864	5.3207	0.0016291	0.026669	Up	Yes	hypothetical protein SPRG_01404 [Saprolegnia parasitica CBS 223.65]>gi|641540352|gb|KDO34134.1| hypothetical protein SPRG_01404 [Saprolegnia parasitica CBS 223.65]		60S acidic ribosomal protein P0 OS=Eimeria tenella PE=2 SV=1	Ribosomal protein L10//DEC-1 protein, N-terminal region
Cluster-8255.119533	28.4709	0.718765	5.3078	0.00018848	0.0042969	Up	Yes	RNA-directed DNA polymerase [Arachis hypogaea]			TMEM9
Cluster-8255.108541	15.271	0.386864	5.3028	0.0018133	0.029158	Up	Yes	unknown [Lotus japonicus]	Glycine max strain Williams 82 clone GM_WBb0116B02, complete sequence	F-box protein SKIP28 OS=Arabidopsis thaliana GN=SKIP28 PE=1 SV=1	F-box domain//Dynein light chain type 1//F-box-like
Cluster-8255.108749	26.9349	0.683126	5.3012	2.3061e-05	0.0006814	Up	Yes	uncharacterized protein LOC100794576 [Glycine max]>gi|255639812|gb|ACU20199.1| unknown [Glycine max]>gi|734362408|gb|KHN16092.1| F-box protein PP2-B15 [Glycine soja]	Soybean clone JCVI-FLGm-23J14 unknown mRNA	F-box protein At2g02240 OS=Arabidopsis thaliana GN=At2g02240 PE=2 SV=1	F-box-like//F-box domain
Cluster-8255.16378	29.7137	0.754403	5.2996	6.5459e-06	0.0002207	Up	Yes
Cluster-8255.95603	667.969	17.0863	5.2889	2.7659e-70	5.6183e-67	Up	Yes
Cluster-8255.115427	14.6536	0.377202	5.2798	0.002417	0.036891	Up	Yes		Uncultured bacterium clone NTS003Fastg7_11113 16S ribosomal RNA gene, partial sequence
Cluster-8255.100769	58.8976	1.51847	5.2775	1.465e-10	1.1381e-08	Up	Yes	PREDICTED: cysteine-rich receptor-like protein kinase 25-like [Glycine max]	Lotus japonicus cDNA, clone: LjFL1-070-DG08, HTC	Cysteine-rich receptor-like protein kinase 25 OS=Arabidopsis thaliana GN=CRK25 PE=3 SV=1
Cluster-8255.21511	2443.65	63.2769	5.2712	2.7548e-29	1.0137e-26	Up	Yes	PREDICTED: uncharacterized protein LOC100805677 [Glycine max]	PREDICTED: Cicer arietinum uncharacterized LOC101514428 (LOC101514428), mRNA
Cluster-8255.67497	919.874	24.1396	5.252	1.948e-51	2.0609e-48	Up	Yes	PREDICTED: glycerophosphodiester phosphodiesterase GDE1 isoform 1 [Glycine max]>gi|734308277|gb|KHM99244.1| Glycerophosphodiester phosphodiesterase GDE1 [Glycine soja]	Phaseolus vulgaris hypothetical protein (PHAVU_001G091000g) mRNA, complete cds	Glycerophosphodiester phosphodiesterase GDPD2 OS=Arabidopsis thaliana GN=GDPD2 PE=2 SV=1	Glycerophosphoryl diester phosphodiesterase family
Cluster-8255.88854	84.9166	2.26622	5.2277	2.5846e-14	3.0405e-12	Up	Yes
Cluster-8255.87948	209.977	5.65802	5.2138	0.0012004	0.020771	Up	Yes	PREDICTED: probable disease resistance protein At4g33300 [Cicer arietinum]	PREDICTED: Glycine max probable disease resistance protein At4g33300-like (LOC100816846), mRNA	Probable disease resistance protein At4g33300 OS=Arabidopsis thaliana GN=At4g33300 PE=2 SV=3	Leucine Rich Repeat//ABC transporter//Leucine rich repeat//Viral (Superfamily 1) RNA helicase//NB-ARC domain
Cluster-8255.104694	28.7076	0.773727	5.2135	1.0073e-05	0.00032472	Up	Yes	Amino acid permease 6 [Glycine soja]	Glycine max amino acid permease 6-like (LOC100777963), mRNA	Amino acid permease 6 OS=Arabidopsis thaliana GN=AAP6 PE=1 SV=1
Cluster-8255.3612	14.3044	0.386864	5.2085	0.0028112	0.041782	Up	Yes	phosphoglycerate mutase [Medicago truncatula]	PREDICTED: Glycine max probable phosphoglycerate mutase-like (LOC100806524), mRNA	Probable 2-carboxy-D-arabinitol-1-phosphatase OS=Arabidopsis thaliana GN=At5g22620 PE=1 SV=1
Cluster-8255.18212	27.814	0.754403	5.2043	1.5931e-05	0.00049	Up	Yes	plastid ATP/ADP transport protein 2 [Manihot esculenta]	Lotus japonicus genomic DNA, chromosome 3, clone: LjT32O12, TM1260, complete sequence	ADP,ATP carrier protein 2, chloroplastic OS=Arabidopsis thaliana GN=AATP2 PE=1 SV=2
Cluster-8255.50610	52.6611	1.43753	5.1951	2.3021e-09	1.5091e-07	Up	Yes	Vacuolar transporter chaperone [Medicago truncatula]>gi|355477808|gb|AES59011.1| IDS4-like protein [Medicago truncatula]	Trifolium pratense genome assembly redclover, chromosome : chr1	SPX domain-containing protein 2 OS=Arabidopsis thaliana GN=SPX2 PE=2 SV=1
Cluster-8255.34093	42.4069	1.16059	5.1914	3.5453e-06	0.00012732	Up	Yes	hypothetical protein PHAVU_001G113200g [Phaseolus vulgaris]>gi|593797868|ref|XP_007161972.1| hypothetical protein PHAVU_001G113200g [Phaseolus vulgaris]>gi|561035435|gb|ESW33965.1| hypothetical protein PHAVU_001G113200g [Phaseolus vulgaris]>gi|561035436|gb|ESW33966.1| hypothetical protein PHAVU_001G113200g [Phaseolus vulgaris]
Cluster-18540.0	27.9713	0.773727	5.176	1.4418e-05	0.00044816	Up	Yes		Cellulomonas fimi ATCC 484, complete genome	RNA polymerase sigma-E factor OS=Streptomyces avermitilis (strain ATCC 31267 / DSM 46492 / JCM 5070 / NCIMB 12804 / NRRL 8165 / MA-4680) GN=sigE PE=3 SV=1	Bacterial regulatory proteins, luxR family//Sigma-70 region 2//Sigma-70, region 4//Sigma-70, region 4
Cluster-8255.102716	26.9187	0.754403	5.1571	2.2701e-05	0.0006723	Up	Yes	PREDICTED: zinc finger protein NUTCRACKER-like [Glycine max]	Phaseolus vulgaris hypothetical protein (PHAVU_001G154800g) mRNA, complete cds	Zinc finger protein NUTCRACKER OS=Arabidopsis thaliana GN=NUC PE=2 SV=1	Metallothionein family
Cluster-8255.23141	262.566	7.37487	5.1539	5.1072e-18	8.6163e-16	Up	Yes	PREDICTED: filament-like plant protein 7-like isoform X1 [Glycine max]	Glycine max clone gmw1-57d24, complete sequence	Filament-like plant protein 7 OS=Arabidopsis thaliana GN=FPP7 PE=3 SV=2
Cluster-8255.108994	2317.78	65.5676	5.1436	2.9394e-72	6.1343e-69	Up	Yes	PREDICTED: probable inactive purple acid phosphatase 16 [Cicer arietinum]	Phaseolus vulgaris hypothetical protein (PHAVU_007G249800g) mRNA, complete cds	Probable inactive purple acid phosphatase 16 OS=Arabidopsis thaliana GN=PAP16 PE=2 SV=1	ATP1G1/PLM/MAT8 family//Calcineurin-like phosphoesterase
Cluster-8255.91847	61.9194	1.75312	5.1424	1.3655e-08	7.943e-07	Up	Yes	PREDICTED: frataxin, mitochondrial-like [Glycine max]>gi|734423277|gb|KHN42181.1| Frataxin, mitochondrial [Glycine soja]	PREDICTED: Glycine max frataxin, mitochondrial-like (LOC100815916), mRNA	Frataxin, mitochondrial OS=Arabidopsis thaliana GN=FH PE=1 SV=2	Frataxin-like domain
Cluster-8255.12905	37.7726	1.06999	5.1417	5.2265e-07	2.2704e-05	Up	Yes	hypothetical protein MTR_6g009590 [Medicago truncatula]>gi|355493458|gb|AES74661.1| DUF247 domain protein [Medicago truncatula]
Cluster-8255.68335	204.932	5.80657	5.1413	7.6028e-07	3.1951e-05	Up	Yes	Conserved oligomeric Golgi complex subunit 7 [Glycine soja]	PREDICTED: Glycine max conserved oligomeric Golgi complex subunit 7-like (LOC100796129), transcript variant X1, mRNA	Conserved oligomeric Golgi complex subunit 7 OS=Homo sapiens GN=COG7 PE=1 SV=1	Golgi complex component 7 (COG7)//Exocyst complex subunit Sec15-like
Cluster-8255.106025	229.206	6.50905	5.1381	2.188e-32	9.5511e-30	Up	Yes	PREDICTED: probable serine/threonine-protein kinase DDB_G0282963 [Cicer arietinum]	Phaseolus vulgaris hypothetical protein (PHAVU_006G118300g) mRNA, complete cds	Serine/threonine-protein kinase EDR1 OS=Arabidopsis thaliana GN=EDR1 PE=1 SV=1	Protein tyrosine kinase//Protein kinase domain
Cluster-8255.10083	26.5309	0.754403	5.1362	2.7975e-05	0.00080871	Up	Yes		Kineococcus radiotolerans SRS30216, complete genome	Adenylosuccinate synthetase OS=Kineococcus radiotolerans (strain ATCC BAA-149 / DSM 14245 / SRS30216) GN=purA PE=3 SV=1	Adenylosuccinate synthetase//Binding-protein-dependent transport system inner membrane component
Cluster-8255.106148	291.635	8.53546	5.0945	1.2755e-06	5.0614e-05	Up	Yes	hypothetical protein [Phaseolus vulgaris]	Phaseolus vulgaris hypothetical protein (PHAVU_003G000800g) mRNA, complete cds		Tetratricopeptide repeat//Tetratricopeptide repeat//Tetratricopeptide repeat
Cluster-8255.102481	25.7549	0.754403	5.0934	4.0439e-05	0.0011176	Up	Yes	unknown [Lotus japonicus]	Lotus japonicus genomic DNA, chromosome 1, clone: LjT07E21, TM1528, complete sequence	Shikimate kinase, chloroplastic OS=Solanum lycopersicum GN=SK PE=1 SV=1	Threonylcarbamoyl adenosine biosynthesis protein TsaE//ABC transporter//Cytidylate kinase//Dephospho-CoA kinase//TIP49 C-terminus//Adenylylsulphate kinase
Cluster-8255.70633	167.216	4.90362	5.0917	4.7855e-12	4.5145e-10	Up	Yes	PREDICTED: uncharacterized protein LOC100783487 isoform X2 [Glycine max]>gi|571555643|ref|XP_006604140.1| PREDICTED: uncharacterized protein LOC100783487 isoform X3 [Glycine max]>gi|571555647|ref|XP_003553916.2| PREDICTED: uncharacterized protein LOC100783487 isoform X1 [Glycine max]>gi|734386289|gb|KHN24905.1| hypothetical protein glysoja_039823 [Glycine soja]	PREDICTED: Glycine max uncharacterized LOC100783487 (LOC100783487), transcript variant X1, mRNA		Phosphoinositide 3-kinase gamma adapter protein p101 subunit//Rotavirus VP2 protein//KIX domain
Cluster-8255.9687	23.2303	0.683126	5.0877	0.00013114	0.0031389	Up	Yes	protein fucoxanthin chlorophyll a/c protein [Phaeodactylum tricornutum CCAP 1055/1]>gi|217405731|gb|EEC45673.1| protein fucoxanthin chlorophyll a/c protein [Phaeodactylum tricornutum CCAP 1055/1]		Fucoxanthin-chlorophyll a-c binding protein F, chloroplastic OS=Phaeodactylum tricornutum GN=FCPF PE=3 SV=1
Cluster-8255.3227	26.0682	0.773727	5.0743	3.334e-05	0.00094442	Up	Yes	nuclear transcription factor Y subunit A3 [Medicago truncatula]>gi|657397892|gb|KEH37536.1| CCAAT-binding transcription factor [Medicago truncatula]	Soybean clone JCVI-FLGm-13B20 unknown mRNA	Nuclear transcription factor Y subunit A-3 OS=Arabidopsis thaliana GN=NFYA3 PE=2 SV=2	CCAAT-binding transcription factor (CBF-B/NF-YA) subunit B
Cluster-8255.9134	76.8061	2.32118	5.0483	2.589e-07	1.183e-05	Up	Yes	PREDICTED: transcription factor PIF4-like [Glycine max]	PREDICTED: Glycine max transcription factor PIF4-like (LOC100811345), transcript variant X1, mRNA	Transcription factor PIF4 OS=Arabidopsis thaliana GN=PIF4 PE=1 SV=1	Helix-loop-helix DNA-binding domain//Cytochrome oxidase c subunit VIII
Cluster-8255.111641	76.5175	2.32118	5.0429	8.4099e-13	8.5698e-11	Up	Yes	Short-chain dehydrogenase TIC 32, chloroplastic [Glycine soja]	PREDICTED: Glycine max short-chain dehydrogenase TIC 32, chloroplastic-like (LOC100799729), transcript variant X1, mRNA	Short-chain dehydrogenase TIC 32, chloroplastic OS=Arabidopsis thaliana GN=TIC32 PE=2 SV=1	NAD dependent epimerase/dehydratase family//Uroporphyrinogen-III synthase HemD//short chain dehydrogenase//Saccharopine dehydrogenase NADP binding domain//3-hydroxyacyl-CoA dehydrogenase, NAD binding domain
Cluster-8255.15533	429.752	13.044	5.042	3.8541e-30	1.5094e-27	Up	Yes	PREDICTED: cation/H(+) antiporter 15-like [Glycine max]>gi|734425647|gb|KHN43324.1| Cation/H(+) antiporter 15 [Glycine soja]		Cation/H(+) antiporter 15 OS=Arabidopsis thaliana GN=CHX15 PE=2 SV=1	Universal stress protein family
Cluster-8255.17347	34.456	1.06999	5.0091	2.213e-06	8.2978e-05	Up	Yes	PREDICTED: NBS-LRR disease-resistance protein scn3r1 isoform X1 [Glycine max]			Leucine rich repeat
Cluster-8255.39449	24.1941	0.754403	5.0032	8.0461e-05	0.0020483	Up	Yes	PREDICTED: glucose-1-phosphate adenylyltransferase large subunit 1-like [Glycine max]>gi|734387621|gb|KHN25384.1| Glucose-1-phosphate adenylyltransferase large subunit 1 [Glycine soja]	PREDICTED: Glycine max glucose-1-phosphate adenylyltransferase large subunit 1-like (LOC100790220), transcript variant X2, mRNA	Glucose-1-phosphate adenylyltransferase large subunit 1 (Fragment) OS=Solanum tuberosum GN=AGPS1 PE=2 SV=1	Nucleotidyl transferase
Cluster-8255.120810	58.4312	1.83405	4.9936	0.00015871	0.0037017	Up	Yes
Cluster-8255.110015	621.446	19.5464	4.9907	1.0566e-36	5.8535e-34	Up	Yes	PREDICTED: uncharacterized protein LOC100777990 [Glycine max]
Cluster-8255.21992	35.6332	1.1316	4.9768	1.2988e-06	5.1433e-05	Up	Yes	16.6 kDa heat shock protein [Glycine soja]	Lotus japonicus genomic DNA, chromosome 4, clone: LjT28B04, TM0170, complete sequence		Presenilin
Cluster-8255.11314	35.9923	1.16059	4.9548	0.000553	0.010861	Up	Yes	hypothetical protein PHAVU_007G025500g [Phaseolus vulgaris]>gi|561016079|gb|ESW14883.1| hypothetical protein PHAVU_007G025500g [Phaseolus vulgaris]	Phaseolus vulgaris hypothetical protein (PHAVU_007G025500g) mRNA, complete cds	Transcription factor PERIANTHIA OS=Arabidopsis thaliana GN=PAN PE=1 SV=1	Seed dormancy control
Cluster-8255.58114	254.879	8.22051	4.9544	7.6886e-34	3.6376e-31	Up	Yes	PREDICTED: glycerophosphodiester phosphodiesterase GDPD1, chloroplastic-like [Cicer arietinum]	Phaseolus vulgaris hypothetical protein (PHAVU_001G091000g) mRNA, complete cds	Glycerophosphodiester phosphodiesterase GDPD1, chloroplastic OS=Arabidopsis thaliana GN=GDPD1 PE=1 SV=1	Glycerophosphoryl diester phosphodiesterase family
Cluster-8255.31416	136.885	4.44032	4.9462	5.5742e-20	1.1043e-17	Up	Yes	Monogalactosyldiacylglycerol synthase 2, chloroplastic [Glycine soja]	PREDICTED: Glycine max monogalactosyldiacylglycerol synthase 2, chloroplastic-like (LOC100794727), transcript variant X2, mRNA	Monogalactosyldiacylglycerol synthase 2, chloroplastic OS=Arabidopsis thaliana GN=MGD2 PE=1 SV=1	Chorion protein S19 C-terminal//Monogalactosyldiacylglycerol (MGDG) synthase
Cluster-8255.16987	22.4183	0.728427	4.9438	0.00017936	0.0041195	Up	Yes	hypothetical protein PHAVU_011G087800g [Phaseolus vulgaris]>gi|561005356|gb|ESW04350.1| hypothetical protein PHAVU_011G087800g [Phaseolus vulgaris]			C2 domain
Cluster-8255.98480	289.355	9.43004	4.9394	1.3753e-34	6.8923e-32	Up	Yes	hypothetical protein CICLE_v10015893mg [Citrus clementina]>gi|567915299|ref|XP_006449963.1| hypothetical protein CICLE_v10015893mg [Citrus clementina]>gi|557552572|gb|ESR63201.1| hypothetical protein CICLE_v10015893mg [Citrus clementina]>gi|557552574|gb|ESR63203.1| hypothetical protein CICLE_v10015893mg [Citrus clementina]	PREDICTED: Malus x domestica myb family transcription factor APL-like (LOC103414537), transcript variant X2, mRNA		Adenovirus minor core protein PV
Cluster-8255.23689	397.742	13.1153	4.9225	1.5754e-46	1.2973e-43	Up	Yes	PREDICTED: uncharacterized protein LOC104884990 [Beta vulgaris subsp. vulgaris]
Cluster-8255.124941	148.054	4.90964	4.9144	2.0165e-05	0.00060556	Up	Yes	Non-specific lipid-transfer protein [Medicago truncatula]>gi|388499808|gb|AFK37970.1| unknown [Medicago truncatula]		Non-specific lipid-transfer protein D OS=Brassica oleracea var. italica GN=WAX9D PE=3 SV=1	E10-like protein conserved region
Cluster-8255.9781	89.0299	2.96566	4.9079	4.2457e-14	4.8779e-12	Up	Yes		Cellulomonas fimi ATCC 484, complete genome	Uncharacterized symporter YwcA OS=Bacillus subtilis (strain 168) GN=ywcA PE=3 SV=2	Sodium:solute symporter family
Cluster-26412.0	64.0532	2.16596	4.8862	1.4868e-10	1.1527e-08	Up	Yes
Cluster-8255.115701	118.802	4.03565	4.8796	7.2181e-18	1.1953e-15	Up	Yes	glycoside hydrolase family 1 protein [Medicago truncatula]	PREDICTED: Cicer arietinum beta-glucosidase 12-like (LOC101509435), mRNA	Beta-glucosidase 13 OS=Arabidopsis thaliana GN=BGLU13 PE=2 SV=1	Zinc-binding domain of Paramyxoviridae V protein//Dynein heavy chain and region D6 of dynein motor//Glycosyl hydrolase family 1
Cluster-8255.105718	20.0897	0.683126	4.8782	0.0005142	0.010207	Up	Yes	unknown [Lotus japonicus]	Prunus persica hypothetical protein (PRUPE_ppa010313mg) mRNA, complete cds	Tropinone reductase OS=Cochlearia officinalis GN=TR PE=1 SV=1	HSF-type DNA-binding//short chain dehydrogenase//NAD dependent epimerase/dehydratase family
Cluster-8255.117529	63.5112	2.18528	4.8611	3.0116e-10	2.225e-08	Up	Yes	chitinase (class II) [Arachis hypogaea]>gi|345649248|gb|AEO14153.1| class II chitinase [Arachis hypogaea]>gi|345649250|gb|AEO14154.1| class II chitinase [Arachis hypogaea]	Arachis hypogaea class II chitinase (chi2) mRNA, complete cds	Endochitinase OS=Pisum sativum PE=2 SV=1	Chitinase class I
Cluster-8255.27593	779.062	26.979	4.8518	2.4816e-23	6.4296e-21	Up	Yes	hypothetical protein PHAVU_006G042300g [Phaseolus vulgaris]>gi|561019682|gb|ESW18453.1| hypothetical protein PHAVU_006G042300g [Phaseolus vulgaris]	PREDICTED: Citrus sinensis 1-acyl-sn-glycerol-3-phosphate acyltransferase-like (LOC102618702), mRNA	1-acyl-sn-glycerol-3-phosphate acyltransferase OS=Cocos nucifera PE=1 SV=1	Acyltransferase
Cluster-8255.13842	52.9009	1.83405	4.8502	3.0096e-07	1.3581e-05	Up	Yes	hypothetical protein POPTR_0009s13320g [Populus trichocarpa]>gi|550331642|gb|EEE87686.2| hypothetical protein POPTR_0009s13320g [Populus trichocarpa]	PREDICTED: Populus euphratica putative amidase C869.01 (LOC105134532), mRNA	Putative amidase C869.01 OS=Schizosaccharomyces pombe (strain 972 / ATCC 24843) GN=SPAC869.01 PE=3 SV=1	DALR anticodon binding domain
Cluster-8255.15940	460.424	16	4.8468	8.3624e-18	1.3728e-15	Up	Yes	PREDICTED: clavaminate synthase-like protein At3g21360 [Cicer arietinum]	Phaseolus vulgaris hypothetical protein (PHAVU_003G025800g) mRNA, complete cds	Clavaminate synthase-like protein At3g21360 OS=Arabidopsis thaliana GN=At3g21360 PE=1 SV=1	Taurine catabolism dioxygenase TauD, TfdA family
Cluster-8255.113804	22.2405	0.773727	4.8452	0.00019557	0.0044329	Up	Yes
Cluster-8255.99582	84.2332	2.93968	4.8407	3.4665e-09	2.2059e-07	Up	Yes	PREDICTED: N(6)-adenine-specific DNA methyltransferase 2-like [Glycine max]	Lotus japonicus cDNA, clone: LjFL1-034-DG01, HTC	Pentatricopeptide repeat-containing protein At2g20710, mitochondrial OS=Arabidopsis thaliana GN=At2g20710 PE=2 SV=1	Universal stress protein family//Tetratricopeptide repeat//Conserved hypothetical protein 95//Probable N6-adenine methyltransferase
Cluster-8255.12855	50.9433	1.77909	4.8397	1.4138e-08	8.2053e-07	Up	Yes
Cluster-8255.5941	63.3683	2.22757	4.8302	1.9119e-10	1.4592e-08	Up	Yes	PREDICTED: sterol 3-beta-glucosyltransferase UGT80A2-like isoform X1 [Glycine max]	PREDICTED: Cicer arietinum sterol 3-beta-glucosyltransferase UGT80A2 (LOC101507755), transcript variant X1, mRNA	Sterol 3-beta-glucosyltransferase UGT80B1 OS=Arabidopsis thaliana GN=UGT80B1 PE=2 SV=1	Glycosyltransferase family 28 C-terminal domain//UDP-glucoronosyl and UDP-glucosyl transferase//Glycosyltransferase family 28 N-terminal domain
Cluster-8255.17382	20.4163	0.718765	4.8281	0.00044295	0.0089999	Up	Yes	lectin precursor, partial [Sophora japonica]		Agglutinin-2 OS=Cladrastis kentukea PE=1 SV=1	Legume lectin domain//Legume-like lectin family
Cluster-8255.66250	122.446	4.34157	4.8178	5.1433e-18	8.6675e-16	Up	Yes	PREDICTED: probable bifunctional methylthioribulose-1-phosphate dehydratase/enolase-phosphatase E1-like [Glycine max]>gi|734393153|gb|KHN28069.1| Putative bifunctional methylthioribulose-1-phosphate dehydratase/enolase-phosphatase E1 [Glycine soja]	PREDICTED: Glycine max probable bifunctional methylthioribulose-1-phosphate dehydratase/enolase-phosphatase E1-like (LOC100796209), mRNA	Probable bifunctional methylthioribulose-1-phosphate dehydratase/enolase-phosphatase E1 OS=Populus trichocarpa GN=POPTR_0001s40980g PE=3 SV=2
Cluster-8255.13459	115.522	4.10693	4.814	2.5633e-17	3.997e-15	Up	Yes
Cluster-8255.26731	31.6826	1.1316	4.8072	7.5125e-06	0.00024991	Up	Yes
Cluster-8255.54391	85.7579	3.07407	4.802	3.2073e-05	0.00091245	Up	Yes	hypothetical protein PRUPE_ppa002674mg [Prunus persica]>gi|462407244|gb|EMJ12578.1| hypothetical protein PRUPE_ppa002674mg [Prunus persica]	PREDICTED: Glycine max probable ubiquitin-conjugating enzyme E2 25-like (LOC100810772), transcript variant X2, mRNA	Probable ubiquitin-conjugating enzyme E2 25 OS=Arabidopsis thaliana GN=UBC25 PE=2 SV=1
Cluster-22934.0	51.4303	1.84372	4.8019	1.1156e-08	6.5719e-07	Up	Yes		Xenopus laevis unknown mRNA		Domain of unknown function (DUF3357)
Cluster-8255.96722	236.064	8.53908	4.789	5.4437e-30	2.0942e-27	Up	Yes	transcription factor jumonji (JmjC) domain protein [Medicago truncatula]	PREDICTED: Cicer arietinum lysine-specific demethylase JMJ25 (LOC101512170), transcript variant X2, mRNA	Lysine-specific demethylase JMJ25 OS=Arabidopsis thaliana GN=JMJ25 PE=1 SV=1	Protein of unknown function (DUF2587)//C1-like domain
Cluster-8255.31003	53.3213	1.93432	4.7848	4.7994e-09	2.9856e-07	Up	Yes	hypothetical protein PHAVU_008G248200g [Phaseolus vulgaris]>gi|561015182|gb|ESW14043.1| hypothetical protein PHAVU_008G248200g [Phaseolus vulgaris]	Medicago truncatula With no lysine kinase (MTR_5g075220) mRNA, complete cds	Probable serine/threonine-protein kinase WNK4 OS=Arabidopsis thaliana GN=WNK4 PE=1 SV=1	Protein kinase domain//Protein tyrosine kinase
Cluster-8255.65471	2723.87	99.6169	4.7731	3.1112e-73	6.7711e-70	Up	Yes	PREDICTED: probable sucrose-phosphate synthase [Glycine max]	PREDICTED: Glycine max sucrose-phosphate synthase (LOC100127429), mRNA	Probable sucrose-phosphate synthase OS=Vicia faba GN=SPS PE=2 SV=1
Cluster-8255.9367	50.8069	1.86969	4.7642	1.3644e-08	7.9399e-07	Up	Yes	Thioredoxin-2 [Medicago truncatula]>gi|269315886|gb|ACZ37069.1| thioredoxin h5 [Medicago truncatula]>gi|355514879|gb|AES96502.1| thioredoxin-like protein [Medicago truncatula]	Medicago truncatula Thioredoxin-2 (MTR_5g037890) mRNA, complete cds	Thioredoxin H2 OS=Arabidopsis thaliana GN=TRX2 PE=2 SV=2	Thioredoxin//AhpC/TSA family//DSBA-like thioredoxin domain//Mitosis protein DIM1//Redoxin
Cluster-8255.112142	115.408	4.33191	4.7356	6.3536e-17	9.66e-15	Up	Yes	unknown [Medicago truncatula]	Trifolium pratense genome assembly redclover, chromosome : chr7	Serine/threonine-protein kinase CDL1 OS=Arabidopsis thaliana GN=CDL1 PE=1 SV=1
Cluster-8255.13467	172.708	6.48972	4.734	3.8293e-22	8.9064e-20	Up	Yes	hypothetical protein PHAVU_001G228100g [Phaseolus vulgaris]>gi|561036823|gb|ESW35353.1| hypothetical protein PHAVU_001G228100g [Phaseolus vulgaris]	Phaseolus vulgaris hypothetical protein (PHAVU_001G228100g) mRNA, complete cds	Uncharacterized oxidoreductase At4g09670 OS=Arabidopsis thaliana GN=At4g09670 PE=1 SV=1	Oxidoreductase family, NAD-binding Rossmann fold//Rubella virus endopeptidase//Rho termination factor, N-terminal domain
Cluster-8255.115491	50.7884	1.92466	4.7218	1.4172e-08	8.2217e-07	Up	Yes
Cluster-8255.44190	17.9663	0.683126	4.717	0.0021078	0.032931	Up	Yes	Beta-galactosidase [Medicago truncatula]>gi|355478387|gb|AES59590.1| beta-like galactosidase [Medicago truncatula]	PREDICTED: Glycine max beta-galactosidase 5-like (LOC100804103), misc_RNA	Beta-galactosidase 5 OS=Arabidopsis thaliana GN=BGAL5 PE=2 SV=1	Glycosyl hydrolases family 2, sugar binding domain//Beta-galactosidase
Cluster-8255.35088	408.534	15.5694	4.7137	1.6362e-45	1.2526e-42	Up	Yes	PREDICTED: probable transcription factor GLK2-like [Glycine max]>gi|734402895|gb|KHN32268.1| Two-component response regulator ARR18 [Glycine soja]	Lotus japonicus MYB mRNA for MYB-type transcription factor, complete cds
Cluster-8255.48695	29.5263	1.1316	4.7056	0.0013094	0.022266	Up	Yes	PREDICTED: cyclin-dependent kinase E-1 [Cicer arietinum]	PREDICTED: Glycine max cyclin-dependent kinase E-1-like (LOC100813433), transcript variant X1, mRNA	Cyclin-dependent kinase E-1 OS=Oryza sativa subsp. japonica GN=CDKE-1 PE=2 SV=2	Ribosomal protein S6e//Protein kinase domain//SWIM zinc finger//Lipopolysaccharide kinase (Kdo/WaaP) family//Protein tyrosine kinase
Cluster-8255.5346	20.0402	0.773727	4.6949	0.00050843	0.010117	Up	Yes	PREDICTED: pentatricopeptide repeat-containing protein At4g02750-like [Cicer arietinum]	PREDICTED: Glycine max pentatricopeptide repeat-containing protein At4g02750-like (LOC100779822), transcript variant X4, mRNA	Pentatricopeptide repeat-containing protein At4g02750 OS=Arabidopsis thaliana GN=PCMP-H24 PE=3 SV=1	ANTAR domain//Nuclear pore protein 84 / 107
Cluster-8255.114540	289.297	11.1855	4.6928	2.3874e-35	1.2371e-32	Up	Yes
Cluster-8255.110632	19.8284	0.773727	4.6796	0.00056625	0.01108	Up	Yes	Glycosyl transferase, family 28 [Medicago truncatula]	PREDICTED: Cicer arietinum sterol 3-beta-glucosyltransferase UGT80A2-like (LOC101500721), transcript variant X1, mRNA	Sterol 3-beta-glucosyltransferase UGT80A2 OS=Arabidopsis thaliana GN=UGT80A2 PE=1 SV=1	UDP-glucoronosyl and UDP-glucosyl transferase
Cluster-8255.60703	39.6023	1.54745	4.6776	0.0003407	0.0071968	Up	Yes	cysteine-rich receptor-kinase-like protein [Medicago truncatula]	PREDICTED: Cicer arietinum probable receptor-like protein kinase At5g39020 (LOC101493523), mRNA	Cysteine-rich receptor-like protein kinase 25 OS=Arabidopsis thaliana GN=CRK25 PE=3 SV=1	Protein tyrosine kinase//Protein kinase domain
Cluster-8255.118435	115.36	4.51311	4.6759	9.1687e-07	3.7731e-05	Up	Yes	hypothetical protein glysoja_017708 [Glycine soja]
Cluster-8255.98885	168.976	6.63377	4.6708	5.7197e-23	1.4285e-20	Up	Yes	Cysteine desulfuration protein sufE [Medicago truncatula]>gi|355490948|gb|AES72151.1| Fe-S metabolism associated domain protein [Medicago truncatula]>gi|388508696|gb|AFK42414.1| unknown [Medicago truncatula]		SufE-like protein 2, chloroplastic OS=Arabidopsis thaliana GN=SUFE2 PE=2 SV=1
Cluster-8255.95145	47.7796	1.88601	4.663	4.9783e-08	2.6297e-06	Up	Yes	PREDICTED: uncharacterized protein LOC101507523 isoform X1 [Cicer arietinum]	PREDICTED: Cicer arietinum uncharacterized LOC101507523 (LOC101507523), transcript variant X1, mRNA		Putative ammonia monooxygenase//Sulfite exporter TauE/SafE
Cluster-8255.15360	17.2956	0.683126	4.6621	0.0018028	0.029036	Up	Yes
Cluster-8255.72745	1261.59	49.9344	4.6591	4.7852e-63	7.4388e-60	Up	Yes	Protein DA1-related 2 [Glycine soja]	PREDICTED: Glycine max mitochondrial substrate carrier family protein V-like (LOC100801749), transcript variant X10, misc_RNA	Protein DA1-related 2 OS=Arabidopsis thaliana GN=DAR2 PE=2 SV=1	Oxidoreductase NAD-binding domain
Cluster-8255.23758	66.0909	2.64041	4.6456	1.5409e-10	1.1934e-08	Up	Yes
Cluster-9703.1	17.8876	0.718765	4.6373	0.0013123	0.022306	Up	Yes	Putative receptor-like protein kinase [Glycine soja]	Phaseolus vulgaris hypothetical protein (PHAVU_001G048800g) mRNA, complete cds	Glycerophosphodiester phosphodiesterase protein kinase domain-containing GDPDL2 OS=Arabidopsis thaliana GN=GDPDL2 PE=1 SV=1	Clostridial binary toxin B/anthrax toxin PA//Protein kinase domain//Protein tyrosine kinase
Cluster-8255.121106	19.1915	0.773727	4.6325	0.00074425	0.013938	Up	Yes	CAMK protein kinase [Phytophthora parasitica INRA-310]>gi|566022996|gb|ETI45907.1| CAMK protein kinase [Phytophthora parasitica P1569]>gi|567960310|gb|ETK85872.1| CAMK protein kinase [Phytophthora parasitica]>gi|567989031|gb|ETL39299.1| CAMK protein kinase [Phytophthora parasitica]>gi|568018236|gb|ETL92411.1| CAMK protein kinase [Phytophthora parasitica]>gi|568048684|gb|ETM45719.1| CAMK protein k…		CBL-interacting serine/threonine-protein kinase 26 OS=Arabidopsis thaliana GN=CIPK26 PE=1 SV=2	DASH complex subunit Ask1//Protein kinase domain//Protein tyrosine kinase//Lipopolysaccharide kinase (Kdo/WaaP) family
Cluster-8255.93093	348.252	14.1156	4.6248	7.4711e-10	5.2114e-08	Up	Yes	hypothetical protein PHAVU_003G184300g [Phaseolus vulgaris]>gi|561028585|gb|ESW27225.1| hypothetical protein PHAVU_003G184300g [Phaseolus vulgaris]	Phaseolus vulgaris hypothetical protein (PHAVU_003G184300g) mRNA, complete cds	Glycerophosphodiester phosphodiesterase GDPD5 OS=Arabidopsis thaliana GN=GDPD5 PE=2 SV=1	Glycerophosphoryl diester phosphodiesterase family
Cluster-8255.27351	64.2027	2.60477	4.6234	3.2659e-10	2.4094e-08	Up	Yes	PREDICTED: mediator of RNA polymerase II transcription subunit 34 [Cicer arietinum]	PREDICTED: Glycine max mediator of RNA polymerase II transcription subunit 34-like (LOC100817635), transcript variant X1, mRNA	Mediator of RNA polymerase II transcription subunit 34 OS=Arabidopsis thaliana GN=MED34 PE=1 SV=1	RQC domain//Low affinity iron permease//HRDC domain
Cluster-8255.12881	46.3997	1.88601	4.6207	1.3566e-06	5.3361e-05	Up	Yes	hypothetical protein PHAVU_003G027600g [Phaseolus vulgaris]>gi|561026700|gb|ESW25340.1| hypothetical protein PHAVU_003G027600g [Phaseolus vulgaris]	PREDICTED: Glycine max probable receptor-like protein kinase At1g49730-like (LOC100807955), mRNA	Probable receptor-like protein kinase At1g49730 OS=Arabidopsis thaliana GN=At1g49730 PE=2 SV=1	Protein kinase domain//Protein tyrosine kinase
Cluster-8255.13397	18.7636	0.764065	4.6181	0.000926	0.016795	Up	Yes	hypothetical protein PRUPE_ppa024825mg [Prunus persica]>gi|462404548|gb|EMJ10012.1| hypothetical protein PRUPE_ppa024825mg [Prunus persica]		Cytochrome P450 71B26 OS=Arabidopsis thaliana GN=CYP71B26 PE=2 SV=1
Cluster-8255.45695	27.6346	1.1316	4.61	4.3895e-05	0.0012006	Up	Yes	Vacuolar transporter chaperone [Medicago truncatula]	PREDICTED: Cicer arietinum SPX domain-containing protein 2-like (LOC101512729), mRNA	SPX domain-containing protein 1 OS=Arabidopsis thaliana GN=SPX1 PE=2 SV=2
Cluster-8255.35820	33.2706	1.36625	4.606	9.2465e-06	0.0003017	Up	Yes	PREDICTED: transcriptional activator Myb-like isoform X2 [Cicer arietinum]	PREDICTED: Populus euphratica uncharacterized LOC105126660 (LOC105126660), transcript variant X3, mRNA
Cluster-8255.96429	186.836	7.69559	4.6016	1.2408e-10	9.7538e-09	Up	Yes	PREDICTED: uncharacterized protein LOC100780899 [Glycine max]	PREDICTED: Glycine max uncharacterized LOC100780899 (LOC100780899), mRNA	Sulfoquinovosyl transferase SQD2 OS=Arabidopsis thaliana GN=SQD2 PE=1 SV=1	RF-1 domain
Cluster-8255.115059	52.5446	2.16596	4.6005	1.7451e-08	9.9797e-07	Up	Yes	CLE19 protein [Glycine max]>gi|734319822|gb|KHN03631.1| CLAVATA3/ESR (CLE)-related protein 9 [Glycine soja]	Phaseolus vulgaris hypothetical protein (PHAVU_002G168200g) mRNA, complete cds	CLAVATA3/ESR (CLE)-related protein 9 OS=Arabidopsis thaliana GN=CLE9 PE=2 SV=2
Cluster-8255.64462	456.49	18.9017	4.594	3.7154e-05	0.0010376	Up	Yes	PREDICTED: puromycin-sensitive aminopeptidase-like isoform X4 [Glycine max]>gi|571457067|ref|XP_006580573.1| PREDICTED: puromycin-sensitive aminopeptidase-like isoform X5 [Glycine max]	Glycine max cDNA, clone: GMFL01-01-G08	Puromycin-sensitive aminopeptidase OS=Arabidopsis thaliana GN=MPA1 PE=2 SV=1	Glycosyl hydrolases family 38 N-terminal domain//Peptidase family M1
Cluster-8255.117251	17.4659	0.728427	4.5836	0.001619	0.026544	Up	Yes
Cluster-8255.125476	16.3245	0.683126	4.5787	0.0027108	0.040536	Up	Yes	hypothetical protein PHAVU_010G133800g, partial [Phaseolus vulgaris]>gi|561008537|gb|ESW07486.1| hypothetical protein PHAVU_010G133800g, partial [Phaseolus vulgaris]			TMEM9//SUR7/PalI family
Cluster-8255.111123	18.4705	0.773727	4.5773	0.0026387	0.039648	Up	Yes	Na+-bile acid cotransporter [Medicago truncatula]	PREDICTED: Populus euphratica probable sodium/metabolite cotransporter BASS1, chloroplastic (LOC105112727), mRNA	Probable sodium/metabolite cotransporter BASS1, chloroplastic OS=Arabidopsis thaliana GN=BASS1 PE=2 SV=1	Sodium Bile acid symporter family
Cluster-8255.39977	24.432	1.02469	4.5755	0.00032192	0.0068475	Up	Yes	PREDICTED: heparan-alpha-glucosaminide N-acetyltransferase [Glycine max]	PREDICTED: Glycine max heparan-alpha-glucosaminide N-acetyltransferase-like (LOC100816453), mRNA	Heparan-alpha-glucosaminide N-acetyltransferase OS=Mus musculus GN=Hgsnat PE=1 SV=2
Cluster-8255.26831	191.128	8.01934	4.5749	9.2114e-25	2.6084e-22	Up	Yes
Cluster-8255.14901	1296.42	55.0972	4.5564	8.7759e-07	3.636e-05	Up	Yes	uncharacterized protein LOC100306447 precursor [Glycine max]>gi|255628569|gb|ACU14629.1| unknown [Glycine max]>gi|734349790|gb|KHN12204.1| Ribonuclease 3 [Glycine soja]	Phaseolus vulgaris hypothetical protein (PHAVU_002G084500g) mRNA, complete cds	Ribonuclease 3 OS=Arabidopsis thaliana GN=RNS3 PE=2 SV=1	Ribonuclease T2 family
Cluster-8255.41484	849.081	36.1167	4.5552	3.1635e-69	5.9498e-66	Up	Yes	AMP deaminase / myoadenylate deaminase, putative isoform 1 [Theobroma cacao]>gi|590628210|ref|XP_007026657.1| AMP deaminase / myoadenylate deaminase, putative isoform 1 [Theobroma cacao]>gi|508715261|gb|EOY07158.1| AMP deaminase / myoadenylate deaminase, putative isoform 1 [Theobroma cacao]>gi|508715262|gb|EOY07159.1| AMP deaminase / myoadenylate deaminase, putative isoform 1 [Theobroma cacao]	PREDICTED: Glycine max AMP deaminase-like (LOC100789965), transcript variant X3, mRNA	AMP deaminase OS=Arabidopsis thaliana GN=AMPD PE=1 SV=2	Adenosine/AMP deaminase
Cluster-8255.30263	175.974	7.49357	4.5536	6.5676e-18	1.0935e-15	Up	Yes	Putative ubiquitin-conjugating enzyme E2 23 [Glycine soja]	PREDICTED: Glycine max probable ubiquitin-conjugating enzyme E2 23-like (LOC100809513), transcript variant X3, mRNA	Probable ubiquitin-conjugating enzyme E2 23 OS=Arabidopsis thaliana GN=UBC23 PE=1 SV=1
Cluster-8255.50616	562.212	23.9855	4.5509	1.8057e-25	5.4472e-23	Up	Yes	PREDICTED: potassium transporter 2-like isoform X1 [Glycine max]>gi|571451736|ref|XP_006578828.1| PREDICTED: potassium transporter 2-like isoform X2 [Glycine max]>gi|571451738|ref|XP_006578829.1| PREDICTED: potassium transporter 2-like isoform X3 [Glycine max]>gi|571451740|ref|XP_006578830.1| PREDICTED: potassium transporter 2-like isoform X4 [Glycine max]>gi|571451742|ref|XP_006578831.1| PREDICT…	PREDICTED: Glycine max potassium transporter 2-like (LOC100806122), transcript variant X12, mRNA	Potassium transporter 2 OS=Arabidopsis thaliana GN=POT2 PE=1 SV=2	K+ potassium transporter
Cluster-8255.101278	44.2051	1.88601	4.5508	2.2925e-07	1.0616e-05	Up	Yes	PREDICTED: exocyst complex component EXO70A1-like [Glycine max]	PREDICTED: Cicer arietinum exocyst complex component EXO70A1 (LOC101493083), mRNA	Exocyst complex component EXO70A1 OS=Arabidopsis thaliana GN=EXO70A1 PE=1 SV=1	Exo70 exocyst complex subunit
Cluster-8255.71331	220.921	9.43004	4.5501	0.00028476	0.0061569	Up	Yes	PREDICTED: beta-galactosidase 1-like [Glycine max]>gi|734347226|gb|KHN11289.1| Beta-galactosidase 1 [Glycine soja]	PREDICTED: Glycine max beta-galactosidase 1-like (LOC100785688), mRNA	Beta-galactosidase 1 OS=Arabidopsis thaliana GN=BGAL1 PE=1 SV=1	Glycosyl hydrolases family 2, sugar binding domain//Ferredoxin thioredoxin reductase catalytic beta chain//Galactose binding lectin domain//Beta-galactosidase
[truncated: 7,077 more rows]
