# Supplementary material for: Physiological responses and transcriptomic changes reveal the mechanisms underlying adaptation of Stylosanthes guianensis to phosphorus deficiency
Source: BMC Plant Biol. 2021 Oct 13;21:466. doi: 10.1186/s12870-021-03249-2 (PMC8513372; doi:10.1186/s12870-021-03249-2)
Supplement: Supplementary file 5 — Additional file 5: Table S4. DEGs related to transporters. [file 12870_2021_3249_MOESM5_ESM.xls]

## Sheet: Sheet1
Table S4 DEGs related to transporters.
GeneID	Log2FoldChange (LP/HP)	q Value	Up/Down	Description
ABC transporter
Cluster-8255.80458	++	1.184e-138	Up	ABC transporter D family member 1 [Glycine soja]
Cluster-8255.48292	++	0.0030612	Up	PREDICTED: ABC transporter B family member 26, chloroplastic isoform X1 [Cicer arietinum]
Cluster-8255.116649	++	0.0048751	Up	ABC transporter B family member 19 [Glycine soja]
Cluster-8255.106304	++	0.0066636	Up	ABC transporter C family member 3 [Glycine soja]
Cluster-8255.116650	++	0.017033	Up	ABC transporter B family member 19 [Glycine soja]
Cluster-8255.16107	7.0089	1.394e-11	Up	ABC transporter B family member 19 [Glycine soja]
Cluster-8255.10961	6.3313	5.2831e-05	Up	PREDICTED: ABC transporter B family member 19-like [Cicer arietinum]
Cluster-8255.64926	4.3691	8.2022e-06	Up	ABC transporter of the protein [Medicago truncatula]
Cluster-8255.47004	4.0784	1.8373e-39	Up	PREDICTED: ABC transporter B family member 11-like [Cicer arietinum]
Cluster-8255.67341	3.9264	5.7709e-14	Up	PREDICTED: ABC transporter G family member 5-like [Glycine max]
Cluster-8255.45015	3.2052	7.294e-13	Up	PREDICTED: ABC transporter B family member 11-like [Cicer arietinum]
Cluster-8255.82846	2.8063	6.2097e-09	Up	PREDICTED: ABC transporter B family member 11-like [Cicer arietinum]
Cluster-8255.67304	2.463	1.5407e-19	Up	PREDICTED: ABC transporter C family member 9-like isoform X1 [Glycine max]
Cluster-8255.92606	2.0908	0.021496	Up	PREDICTED: ABC transporter C family member 8-like [Glycine max]
Cluster-8255.100827	1.9994	2.5475e-18	Up	ABC transporter of the protein [Medicago truncatula]
Cluster-8255.38715	1.8877	0.029881	Up	PREDICTED: ABC transporter B family member 28-like [Glycine max]
Cluster-8255.72951	1.7801	5.9238e-18	Up	PREDICTED: ABC transporter G family member 36-like [Glycine max]
Cluster-8255.38052	1.5006	0.0075171	Up	transporter ABC domain protein [Medicago truncatula]
Cluster-8255.49014	1.4868	6.3594e-06	Up	ABC transporter A family member 2 [Glycine soja]
Cluster-8255.65377	1.479	0.0035464	Up	PREDICTED: ABC transporter C family member 14-like isoform X1 [Glycine max]
Cluster-8255.88511	1.4642	0.018291	Up	PREDICTED: putative ABC transporter B family member 8-like [Glycine max]
Cluster-8255.100240	1.3445	0.0086851	Up	ABC transporter-like family-protein [Medicago truncatula]
Cluster-8255.40781	1.2724	4.3093e-05	Up	PREDICTED: ras-related protein RABC2a-like [Cicer arietinum]
Cluster-8255.88607	1.2696	6.1856e-05	Up	PREDICTED: ABC transporter G family member 3-like isoform X1 [Glycine max]
Cluster-8255.59899	-1.0605	0.00013325	Down	ABC transporter C family member 10 [Glycine soja]
Cluster-8255.90852	-1.0676	0.0075667	Down	PREDICTED: ABC transporter B family member 2-like [Cicer arietinum]
Cluster-8255.58850	-1.179	0.0032933	Down	ABC transporter C family member 3 [Glycine soja]
Cluster-8255.69214	-1.2432	1.2788e-11	Down	PREDICTED: LOW QUALITY PROTEIN: ABC transporter G family member 36-like [Tarenaya hassleriana]
Cluster-8255.64821	-1.3243	0.018421	Down	PREDICTED: ABC transporter C family member 14-like isoform X1 [Glycine max]
Cluster-8255.69543	-1.5838	6.5925e-05	Down	PREDICTED: ABC transporter C family member 10-like isoform X1 [Glycine max]
Cluster-8255.59898	-1.6515	0.012815	Down	PREDICTED: Glycine max ABC transporter C family member 10-like (LOC100784336), mRNA
Cluster-8255.60566	-1.8676	0.021116	Down	ABC transporter D family member 1 [Glycine soja]
Cluster-8255.53529	-1.8758	8.3725e-05	Down	PREDICTED: ABC transporter C family member 10-like isoform X1 [Glycine max]
Cluster-8255.69270	-1.9737	1.726e-16	Down	ABC transporter D family member 1 [Glycine soja]
Cluster-8255.90810	-2.1335	2.7889e-33	Down	PREDICTED: ABC transporter C family member 14-like isoform X1 [Glycine max]
Cluster-8255.89269	-2.1965	0.018132	Down	PREDICTED: ABC transporter C family member 10-like isoform X1 [Glycine max]
Cluster-8255.64232	-2.2967	4.6468e-18	Down	PREDICTED: Glycine max ABC transporter B family member 4-like (LOC100777713), mRNA
Cluster-8255.70117	-2.6332	1.5499e-17	Down	PREDICTED: ABC transporter C family member 14-like isoform X1 [Glycine max]
Cluster-8255.27488	-2.8655	5.0163e-11	Down	PREDICTED: ABC transporter B family member 4-like [Glycine max]
Cluster-8255.43945	-3.8761	5.5473e-13	Down	ABC transporter B family member 19 [Glycine soja]
Cluster-8255.70205	-5.6695	0.0031605	Down	PREDICTED: ABC transporter B family member 4-like isoform X1 [Glycine max]
Cluster-8255.103005	-7.3639	6.2366e-09	Down	Medicago truncatula ABC transporter B family member (MTR_8g022270) mRNA, complete cds
Cluster-8255.27487	--	0.00016928	Down	ABC transporter ATP-binding protein [Medicago truncatula]
Nitrate transporter
Cluster-8255.65553	4.0565	3.3544e-21	Up	PREDICTED: protein NRT1/ PTR FAMILY 8.3 [Cicer arietinum]
Cluster-8255.101567	3.0744	0.0017069	Up	PREDICTED: probable nitrate transporter At1g68570 [Glycine max]
Cluster-8255.61758	2.5021	0.00022367	Up	PREDICTED: Glycine max nitrate transporter 1.4-like (LOC100816561), mRNA
Cluster-8255.47759	1.4089	0.0010313	Up	Putative nitrate excretion transporter 2 [Glycine soja]
Cluster-8255.88199	1.1346	1.2106e-06	Up	PREDICTED: probable nitrate transporter At1g68570 [Glycine max]
Cluster-8255.43727	1.0365	2.7518e-07	Up	PREDICTED: Glycine max probable peptide/nitrate transporter At5g62680-like (LOC100814170), mRNA
Cluster-8255.33814	-1.107	0.042505	Down	PREDICTED: probable peptide/nitrate transporter At3g47960-like [Glycine max]
Cluster-8255.45255	-1.1238	0.016784	Down	PREDICTED: Glycine max oligopeptide transporter 7-like (LOC100777917), mRNA
Cluster-8255.62295	-1.1659	8.8874e-07	Down	PREDICTED: probable peptide/nitrate transporter At3g54450-like [Glycine max]
Cluster-8255.69401	-1.3264	1.9819e-10	Down	PREDICTED: protein NRT1/ PTR FAMILY 8.3 [Eucalyptus grandis]
Cluster-8255.37033	-1.4108	0.012416	Down	Putative nitrate excretion transporter 2 [Glycine soja]
Cluster-8255.65893	-1.5118	6.5457e-14	Down	Nitrate transporter 1.2 [Glycine soja]
Cluster-8255.33815	-2.0983	0.011917	Down	nitrate transporter NRT1-2 [Glycine max]
Cluster-8255.64644	-2.222	5.5475e-20	Down	peptide/nitrate transporter plant [Medicago truncatula]
Cluster-8255.41336	-2.2695	0.0039039	Down	PREDICTED: protein NRT1/ PTR FAMILY 5.6-like [Cicer arietinum]
Cluster-8255.86738	-2.4885	2.3866e-23	Down	PREDICTED: nitrate transporter 1.2-like [Glycine max]
Cluster-8255.83159	-2.5462	3.1078e-12	Down	Putative peptide/nitrate transporter [Glycine soja]
Cluster-8255.65340	-2.5892	2.7231e-12	Down	PREDICTED: protein NRT1/ PTR FAMILY 4.6-like isoform X1 [Cicer arietinum]
Cluster-8255.100551	-2.6091	0.0011382	Down	Putative nitrate excretion transporter 2 [Glycine soja]
Cluster-8255.50333	-2.6467	2.3301e-10	Down	Peptide transporter PTR1 [Medicago truncatula]
Cluster-8255.58125	-2.9151	2.329e-06	Down	peptide/nitrate transporter plant [Medicago truncatula]
Cluster-8255.41335	-2.9802	4.679e-05	Down	PREDICTED: protein NRT1/ PTR FAMILY 5.6-like [Cicer arietinum]
Cluster-8255.68504	-3.6608	1.0648e-101	Down	PREDICTED: high-affinity nitrate transporter 3.1-like [Glycine max]
Cluster-8255.62151	-4.0855	2.7352e-09	Down	PREDICTED: high affinity nitrate transporter 2.5 [Jatropha curcas]
Cluster-8255.67810	-4.1917	2.0378e-10	Down	PREDICTED: high-affinity nitrate transporter 3.1-like [Glycine max]
Cluster-8255.60625	-4.6784	9.114e-48	Down	Nitrate transporter 1.5, partial [Glycine soja]
Cluster-8255.69378	-5.0901	3.9202e-172	Down	Medicago truncatula Nitrate transporter (MTR_4g101380) mRNA, complete cds
Cluster-8255.69216	-5.5067	1.6208e-64	Down	Medicago truncatula Nitrate transporter (MTR_4g101380) mRNA, complete cds
Cluster-8255.68588	-5.6633	4.6753e-201	Down	PREDICTED: Glycine max high affinity nitrate transporter 2.4-like (LOC100807710), mRNA
Cluster-8255.50334	--	8.5143e-05	Down	PREDICTED: Glycine max nitrate transporter 1.2-like (LOC100798047), mRNA
Cluster-8255.28867	--	0.0059551	Down	PREDICTED: protein NRT1/ PTR FAMILY 5.8-like [Cicer arietinum]
Dicarboxylate transporter
Cluster-8255.110776	++	0.01272	Up	PREDICTED: MATE efflux family protein 5-like [Glycine max]
Cluster-8255.22361	4.504	0.0063479	Up	PREDICTED: MATE efflux family protein 8-like [Cicer arietinum]
Cluster-8255.104902	4.0642	0.02864	Up	PREDICTED: MATE efflux family protein 5 [Glycine max]
Cluster-8255.13439	1.8077	3.5352e-10	Up	PREDICTED: MATE efflux family protein 5 [Glycine max]
Cluster-8255.46540	1.2473	0.0016907	Up	PREDICTED: MATE efflux family protein DTX1-like [Glycine max]
Cluster-8255.88741	-1.3615	6.9448e-06	Down	PREDICTED: MATE efflux family protein 5-like [Glycine max]
Cluster-8255.71317	-1.5667	8.4368e-14	Down	MATE efflux family protein FRD3 [Glycine soja]
Cluster-8255.82925	-1.7271	3.8933e-15	Down	PREDICTED: Jatropha curcas aluminum-activated malate transporter 10-like (LOC105645616), mRNA
Cluster-8255.53143	-1.7393	0.00037705	Down	PREDICTED: tonoplast dicarboxylate transporter-like [Glycine max]
Cluster-8255.124268	-1.7409	0.02181	Down	PREDICTED: MATE efflux family protein 5-like isoform X1 [Cicer arietinum]
Cluster-8255.39231	-2.0146	0.0031039	Down	PREDICTED: aluminum-activated malate transporter 9-like [Cicer arietinum]
Cluster-34276.1	-2.1679	0.00052748	Down	PREDICTED: aluminum-activated malate transporter 2 [Vitis vinifera]
Cluster-8255.6058	-2.3151	0.0057041	Down	PREDICTED: Glycine max multidrug and toxin extrusion protein 2-like (LOC100788027), partial mRNA
Cluster-8255.62531	-2.5871	4.4871e-19	Down	PREDICTED: MATE efflux family protein FRD3-like [Cicer arietinum]
Cluster-8255.60343	-2.9831	4.2889e-23	Down	Tonoplast malate transporter/sodium dicarboxylate symporter [Medicago truncatula]
Cluster-8255.96666	-3.039	7.2925e-12	Down	PREDICTED: Glycine max multidrug and toxin extrusion protein 2-like (LOC100798432), partial mRNA
Cluster-8255.62530	-3.3389	1.1857e-30	Down	PREDICTED: MATE efflux family protein FRD3-like [Cicer arietinum]
Cluster-8255.6061	-3.3438	0.0027968	Down	PREDICTED: Glycine max multidrug and toxin extrusion protein 2-like (LOC100788027), partial mRNA
Cluster-8255.47618	-4.3251	4.6956e-74	Down	Tonoplast malate transporter/sodium dicarboxylate symporter [Medicago truncatula]
Cluster-8255.47682	--	0.023809	Down	PREDICTED: MATE efflux family protein DTX1-like [Glycine max]
Sulfate transporter
Cluster-8255.89043	6.0105	3.2336e-05	Up	PREDICTED: probable sulfate transporter 3.4-like [Glycine max]
Cluster-8255.52452	3.2314	5.5239e-08	Up	PREDICTED: probable sulfate transporter 3.3 [Cicer arietinum]
Cluster-8255.92104	3.1803	7.4845e-12	Up	PREDICTED: probable sulfate transporter 3.4-like [Glycine max]
Cluster-8255.95199	2.8187	0.025604	Up	PREDICTED: probable sulfate transporter 3.4-like isoform 1 [Glycine max]
Cluster-8255.24361	2.6764	0.00073874	Up	PREDICTED: sulfate transporter 3.1-like [Glycine max]
Cluster-8255.92102	1.6719	1.5356e-18	Up	PREDICTED: probable sulfate transporter 3.4-like [Glycine max]
Cluster-8255.22158	1.5059	0.02657	Up	PREDICTED: low affinity sulfate transporter 3-like isoform X1 [Glycine max]
Cluster-8255.26114	1.4239	0.00067396	Up	PREDICTED: sulfate transporter 2.1-like [Glycine max]
Cluster-8255.22616	1.3196	4.391e-11	Up	PREDICTED: Glycine max probable sulfate transporter 3.3-like (LOC100819130), mRNA
Cluster-8255.76480	-1.0406	0.0068619	Down	PREDICTED: sulfate transporter 4.1, chloroplastic-like [Glycine max]
Cluster-8255.102486	-1.1233	0.0014901	Down	PREDICTED: sulfate transporter 2.1-like isoformX1 [Glycine max]
Cluster-8255.79534	-1.5753	2.7858e-08	Down	PREDICTED: sulfate transporter 4.1, chloroplastic-like [Glycine max]
Cluster-8255.57294	-1.736	0.018916	Down	PREDICTED: sulfate transporter 2.1-like isoform X2 [Glycine max]
Cluster-8255.65188	-2.8845	3.4971e-08	Down	RecName: Full=High affinity sulfate transporter 2 [Stylosanthes hamata]
Cluster-8255.27692	-3.2894	1.7146e-08	Down	PREDICTED: sulfate transporter 1.3 [Cicer arietinum]
Cluster-8255.62855	-3.5757	0.00059345	Down	RecName: Full=High affinity sulfate transporter 2 [Stylosanthes hamata]
Cluster-8255.82923	-4.3185	8.0011e-74	Down	PREDICTED: sulfate transporter 3.1-like [Glycine max]
Cluster-8255.62854	-4.7711	1.1679e-87	Down	RecName: Full=High affinity sulfate transporter 2 [Stylosanthes hamata]
Cluster-8255.57695	--	0.0069555	Down	RecName: Full=High affinity sulfate transporter 2 [Stylosanthes hamata]
Cluster-8255.100706	--	0.0050112	Down	PREDICTED: sulfate transporter 1.3 [Cicer arietinum]
Pi transporter
Cluster-8255.109086	++	3.2435e-54	Up	PREDICTED: inorganic phosphate transporter 1-4-like [Cicer arietinum]
Cluster-8255.68874	++	1.5042e-08	Up	PREDICTED: inorganic phosphate transporter 1-4-like [Cicer arietinum]
Cluster-8255.77282	++	0.00084201	Up	PREDICTED: xylulose 5-phosphate/phosphate translocator, chloroplastic [Glycine max]
Cluster-8255.17252	++	0.032949	Up	PREDICTED: Brassica rapa inorganic phosphate transporter 2-1, chloroplastic-like (LOC103846342), mRNA
Cluster-8255.75186	4.5401	5.7516e-28	Up	PREDICTED: inorganic phosphate transporter 1-4-like [Cicer arietinum]
Cluster-8255.109087	3.9453	2.7518e-07	Up	PREDICTED: inorganic phosphate transporter 1-4-like [Cicer arietinum]
Cluster-8255.75677	2.6844	1.6939e-20	Up	probable inorganic phosphate transporter 1-7-like [Glycine max]
Cluster-8255.30407	2.4095	8.9499e-05	Up	PREDICTED: glucose-6-phosphate/phosphate translocator 2, chloroplastic-like [Glycine max]
Cluster-8255.67723	2.0829	0.00073071	Up	probable inorganic phosphate transporter 1-7-like [Glycine max]
Cluster-8255.107704	2.0237	0.010817	Up	PREDICTED: Cicer arietinum probable sugar phosphate/phosphate translocator At3g11320 (LOC101489890), mRNA
Cluster-8255.64283	2.0067	9.3511e-23	Up	Putative glycerol-3-phosphate transporter 1 [Glycine soja]
Cluster-8255.69185	1.0709	0.0023807	Up	glucose-6-phosphate/phosphate-translocator precursor [Pisum sativum]
Cluster-8255.72767	-1.4464	5.1251e-15	Down	phosphate transporter 3 [Glycine max]
Cluster-8255.64145	-1.5818	2.7899e-12	Down	phosphate transporter 1 [Stylosanthes guianensis]
Cluster-8255.46163	-1.6245	0.0018154	Down	PREDICTED: probable inorganic phosphate transporter 1-9 [Cicer arietinum]
Cluster-8255.26948	-1.9534	0.00068718	Down	PREDICTED: probable sugar phosphate/phosphate translocator At5g05820 isoform X1 [Cicer arietinum]
Cluster-8255.35310	-1.9652	0.02101	Down	PREDICTED: probable sugar phosphate/phosphate translocator At1g06470-like [Glycine max]
Cluster-8255.65078	-2.5209	4.7867e-10	Down	PREDICTED: triose phosphate/phosphate translocator, non-green plastid, chloroplastic-like [Glycine max]
Aquaporin
Cluster-8255.9111	++	1.3497e-05	Up	PREDICTED: Glycine max aquaporin PIP2-5-like (LOC100804160), mRNA
Cluster-8255.60612	1.9278	4.6757e-11	Up	PREDICTED: probable aquaporin PIP1-2 [Cicer arietinum]
Cluster-8255.46736	1.2994	0.019622	Up	PREDICTED: aquaporin SIP1-1-like [Cicer arietinum]
Cluster-8255.76352	1.246	2.008e-11	Up	PREDICTED: aquaporin PIP1-3-like [Glycine max]
Cluster-8255.69984	1.1807	0.00061474	Up	Aquaporin PIP2-7 [Glycine soja]
Cluster-8255.69051	-1.2183	1.8918e-13	Down	Aquaporin PIP2-7 [Glycine soja]
Cluster-8255.68217	-1.2757	2.8902e-05	Down	PIP2-2 [Pisum sativum]
Cluster-8255.67315	-1.2764	7.9112e-15	Down	PIP2-2 [Pisum sativum]
Cluster-8255.53802	-1.5446	5.9664e-06	Down	PREDICTED: Glycine max probable aquaporin PIP1-2-like (LOC100809467), mRNA
Cluster-8255.69084	-1.5703	7.3255e-06	Down	PREDICTED: aquaporin TIP4-1 [Glycine max]
Cluster-8255.68525	-1.5888	1.6761e-20	Down	PREDICTED: Glycine max aquaporin TIP4-1-like (LOC100811447), mRNA
Cluster-8255.69852	-2.0135	1.7218e-35	Down	PREDICTED: probable aquaporin TIP2-2 [Cicer arietinum]
Cluster-8255.72249	-2.2775	1.3252e-08	Down	aquaporin PIP2;2 [Quercus petraea]
Cluster-8255.70088	-2.3684	2.6303e-47	Down	AF004708 Medicago sativa aquaporin-like transmembrane channel protein (pAFI 8-1) mRNA, complete cds
Cluster-8255.68554	-3.9304	2.7052e-108	Down	aquaporin 2 [Samanea saman]
Cluster-8255.69091	-4.4674	5.0257e-106	Down	PREDICTED: Glycine max aquaporin PIP2-1-like (LOC100815583), mRNA
Cluster-8255.78240	-5.1809	0.0029343	Down	Aquaporin PIP2-1 [Medicago truncatula]
ATPase
Cluster-8255.69001	++	0.00041563	Up	ADP/ATP carrier protein [Medicago truncatula]
Cluster-8255.81843	4.4213	0.00011271	Up	PREDICTED: V-type proton ATPase subunit B 1-like isoform X1 [Glycine max]
Cluster-8255.44042	2.3544	0.015663	Up	GTPase HflX [Glycine soja]
Cluster-8255.41529	1.1693	4.6411e-07	Up	PREDICTED: V-type proton ATPase subunit a2-like [Cicer arietinum]
Cluster-8255.78396	-1.0303	3.5537e-05	Down	PREDICTED: plastidic ATP/ADP-transporter-like [Cicer arietinum]
Cluster-8255.73169	-1.6176	7.3236e-17	Down	PREDICTED: Glycine max copper-transporting ATPase RAN1-like (LOC100778219), mRNA
Cluster-8255.7711	-1.7341	0.043046	Down	ATPase subunit 4 (mitochondrion) [Lotus japonicus]
Cluster-8255.75440	-1.7856	7.8282e-22	Down	heavy metal P-type ATPase [Medicago truncatula]
Cluster-8255.70004	-1.854	3.1768e-06	Down	PREDICTED: Glycine max putative cadmium/zinc-transporting ATPase HMA4-like (LOC100817567), mRNA
Cluster-8255.66263	-1.8915	0.00018842	Down	Cadmium/zinc-transporting ATPase 3 [Glycine soja]
Cluster-8255.68657	-1.9105	2.9156e-06	Down	ADP/ATP carrier protein [Medicago truncatula]
Cluster-8255.65266	-2.0877	1.0983e-34	Down	PREDICTED: putative cadmium/zinc-transporting ATPase HMA4-like [Glycine max]
Cluster-8255.74336	-2.091	2.3405e-06	Down	ATPase subunit 1 (mitochondrion) [Lotus japonicus]
Cluster-8255.69002	-2.1871	6.3711e-27	Down	PREDICTED: Cicer arietinum probable envelope ADP,ATP carrier protein, chloroplastic (LOC101511944), mRNA
Cluster-8255.67135	-2.3337	9.0406e-18	Down	PREDICTED: V-type proton ATPase subunit D [Gossypium raimondii]
Cluster-8255.69046	-4.5422	1.0197e-05	Down	PREDICTED: ADP,ATP carrier protein 1, chloroplastic-like [Glycine max]
Amino acid transporter
Cluster-8255.116743	++	0.002704	Up	PREDICTED: vacuolar amino acid transporter 1-like [Cicer arietinum]
Cluster-8255.87312	-1.415	4.5035e-06	Down	Sodium-coupled neutral amino acid transporter [Medicago truncatula]
Cluster-8255.62117	-1.8942	1.8438e-22	Down	PREDICTED: lysine histidine transporter 1 [Gossypium raimondii]
Cluster-8255.63488	-2.4757	2.5116e-26	Down	PREDICTED: vacuolar amino acid transporter 1-like [Glycine max]
Cluster-8255.41951	-2.6746	1.6187e-06	Down	PREDICTED: lysine histidine transporter 2-like [Cicer arietinum]
Cluster-8255.65039	-2.8145	7.4976e-35	Down	PREDICTED: Glycine max cationic amino acid transporter 1-like (LOC100794163), transcript variant X2, mRNA
Cluster-8255.99993	-3.0121	2.375e-13	Down	PREDICTED: lysine histidine transporter 2-like [Cicer arietinum]
Cluster-8255.78896	-3.2456	0.018473	Down	PREDICTED: lysine histidine transporter 1 [Gossypium raimondii]
Cluster-8255.41952	-3.8465	1.8798e-17	Down	PREDICTED: Glycine max lysine histidine transporter 1-like (LOC100791368), mRNA
Cluster-8255.55034	-4.014	2.1915e-21	Down	PREDICTED: Glycine max cationic amino acid transporter 1-like (LOC100794163), transcript variant X2, mRNA
Cluster-8255.40474	-4.6686	1.1841e-12	Down	transmembrane amino acid transporter family protein [Medicago truncatula]
Cluster-8255.54957	-4.8819	1.3064e-07	Down	transmembrane amino acid transporter family protein [Medicago truncatula]
Cluster-8255.54958	-5.7087	1.5204e-48	Down	transmembrane amino acid transporter family protein [Medicago truncatula]
Cluster-8255.29822	--	1.3983e-06	Down	PREDICTED: vacuolar amino acid transporter 1 [Cicer arietinum]
Cluster-8255.88913	--	6.5381e-08	Down	Lysine/histidine transporter [Medicago truncatula]
Potassium transporter
Cluster-8255.18059	++	0.021849	Up	Potassium transporter 7 [Glycine soja]
Cluster-8255.50616	4.5509	5.4472e-23	Up	PREDICTED: potassium transporter 2-like isoform X1 [Glycine max]
Cluster-8255.36877	3.8781	8.4579e-06	Up	PREDICTED: potassium transporter 5-like [Cicer arietinum]
Cluster-8255.94531	2.0934	0.00034069	Up	Potassium transporter [Medicago truncatula]
Cluster-8255.73787	1.2935	4.8761e-05	Up	high-affinity potassium transporter [Medicago truncatula]
Cluster-8255.65808	-1.0382	0.039732	Down	Outward rectifying potassium channel [Medicago truncatula]
Cluster-8255.67231	-1.0872	1.9219e-07	Down	potassium transporter-like protein [Medicago truncatula]
Cluster-8255.58843	-1.8208	8.8781e-16	Down	PREDICTED: putative potassium transporter 12 [Cicer arietinum]
Cluster-8255.55601	-2.0655	1.3115e-15	Down	PREDICTED: K(+) efflux antiporter 2, chloroplastic-like isoform X1 [Glycine max]
Cluster-8255.63595	-3.0234	4.5094e-65	Down	PREDICTED: probable potassium transporter 17 [Cicer arietinum]
Cluster-8255.55375	-3.0379	5.639e-68	Down	PREDICTED: potassium transporter 5-like [Glycine max]
Cluster-8255.37864	-3.5219	0.0028034	Down	Potassium transporter [Medicago truncatula]
Cluster-8255.76889	-4.3832	6.1909e-11	Down	PREDICTED: probable potassium transporter 17 [Cicer arietinum]
Cluster-8255.35295	--	0.048396	Down	PREDICTED: two-pore potassium channel 3-like [Cicer arietinum]
Zinc transporter
Cluster-8255.73304	-1.0101	2.154e-08	Down	PREDICTED: zinc transporter 4, chloroplastic-like isoform X1 [Cicer arietinum]
Cluster-8255.82619	-1.4628	5.4545e-05	Down	PREDICTED: zinc transporter 6, chloroplastic [Eucalyptus grandis]
Cluster-8255.69288	-1.5911	3.7088e-18	Down	PREDICTED: zinc transporter 1-like [Glycine max]
Cluster-8255.108400	-1.6526	3.9112e-05	Down	zinc induced facilitator-like protein [Medicago truncatula]
Cluster-8255.85633	-2.001	1.7292e-08	Down	PREDICTED: zinc transporter 4, chloroplastic-like isoform X1 [Cicer arietinum]
Cluster-8255.86148	-2.1693	1.3177e-21	Down	Zinc transporter 2 [Glycine soja]
Cluster-8255.53894	-2.4078	6.2508e-07	Down	Zinc transporter 2 [Glycine soja]
Cluster-8255.53893	-2.9288	3.0808e-28	Down	Zinc transporter 2 [Glycine soja]
Cluster-8255.67815	-3.1688	4.695e-61	Down	Glycine max zinc transporter protein ZIP1 (LOC547695), mRNA
Cluster-8255.66541	-3.3488	2.5299e-14	Down	PREDICTED: zinc transporter 2-like isoform X1 [Glycine max]
Cluster-28665.0	-3.8693	0.0070649	Down	zinc transporter protein [Ammopiptanthus nanus]
Cluster-8255.78980	-4.3168	1.789e-50	Down	Zinc transporter 2 [Glycine soja]
Sugar transporter
Cluster-8255.97311	1.7578	0.0028793	Up	PREDICTED: sugar transport protein 13 [Cicer arietinum]
Cluster-8255.96632	1.0989	3.343e-07	Up	PREDICTED: UDP-galactose transporter 1 [Glycine max]
Cluster-8255.79627	-1.0948	8.3221e-05	Down	PREDICTED: sugar transporter ERD6-like 7-like isoform 1 [Glycine max]
Cluster-8255.76406	-1.3258	0.00057726	Down	PREDICTED: UDP-galactose/UDP-glucose transporter 2-like isoform 1 [Glycine max]
Cluster-8255.95538	-1.8091	2.0177e-05	Down	PREDICTED: sugar transporter ERD6-like 5-like [Glycine max]
Cluster-8255.83102	-2.0172	0.0017422	Down	Sugar transport protein [Medicago truncatula]
Cluster-8255.64610	-3.0829	3.8498e-58	Down	PREDICTED: sugar transport protein 5-like [Glycine max]
Cluster-8255.51369	-3.1532	1.5628e-07	Down	PREDICTED: sugar transport protein 5-like [Glycine max]
Cluster-8255.10129	-3.7232	0.0030825	Down	PREDICTED: Glycine max sugar transporter ERD6-like 5-like (LOC100817150), mRNA
Cluster-8255.95539	--	0.0447	Down	PREDICTED: sugar transporter ERD6-like 5-like [Glycine max]
Cluster-8255.29441	--	0.013637	Down	PREDICTED: sugar transporter ERD6-like 5-like [Glycine max]
Ascorbate transporter
Cluster-8255.101458	++	3.9574e-14	Up	Nucleobase-ascorbate transporter 12 [Glycine soja]
Cluster-8255.67361	++	8.5143e-05	Up	PREDICTED: nucleobase-ascorbate transporter 6 [Cicer arietinum]
Cluster-8255.45980	6.0185	7.6905e-62	Up	PREDICTED: nucleobase-ascorbate transporter 6 [Cicer arietinum]
Cluster-8255.44199	2.2268	4.0685e-06	Up	Nucleobase ascorbate transporter [Medicago truncatula]
Cluster-8255.94170	1.5053	0.011993	Up	Nucleobase-ascorbate transporter 7 -like protein [Gossypium arboreum]
Cluster-8255.88629	1.4545	0.043956	Up	Nucleobase-ascorbate transporter [Medicago truncatula]
Cluster-8255.46160	1.2035	0.0072456	Up	PREDICTED: nucleobase-ascorbate transporter 4-like [Glycine max]
Cluster-8255.93147	-1.2644	0.028074	Down	PREDICTED: Vitis vinifera nucleobase-ascorbate transporter 12 (LOC100244893), mRNA
Cluster-8255.81300	-1.4227	4.2832e-10	Down	PREDICTED: Glycine max nucleobase-ascorbate transporter 6-like (LOC100819258), mRNA
Cluster-8255.88628	-1.5316	0.00057339	Down	PREDICTED: nucleobase-ascorbate transporter 3 [Cicer arietinum]
Cluster-8255.73588	-4.3011	0.00012836	Down	PREDICTED: nucleobase-ascorbate transporter 11-like [Glycine max]
Cation/proton transporter
Cluster-8255.108484	2.4539	0.0013955	Up	Na(+)/H(+) antiporter, putative [Ricinus communis]
Cluster-8255.19981	1.7376	0.00077498	Up	Vacuolar cation/proton exchanger 1 [Glycine soja]
Cluster-8255.18049	1.6438	0.00046033	Up	Vacuolar cation/proton exchanger 3 [Glycine soja]
Cluster-8255.103726	1.3623	0.0015133	Up	Ca2+/H+-exchanging protein [Galega orientalis]
Cluster-8255.36343	-1.1696	8.1659e-06	Down	PREDICTED: magnesium/proton exchanger-like [Glycine max]
Cluster-8255.61504	-1.4605	0.00073162	Down	PREDICTED: Glycine max CAX-interacting protein 4-like (LOC100794760), transcript variant 1, mRNA
Cluster-8255.68366	-1.4683	5.0059e-18	Down	K(+)/H(+) antiporter [Medicago truncatula]
Cluster-8255.55870	-1.5142	6.1512e-10	Down	K(+)/H(+) antiporter [Medicago truncatula]
Cluster-8255.60169	-2.7664	2.7034e-27	Down	PREDICTED: cation/H(+) antiporter 20 [Eucalyptus grandis]
Cluster-8255.71477	-3.7352	0.0013995	Down	PREDICTED: cation/H(+) antiporter 20 [Eucalyptus grandis]
YSL transporter
Cluster-8255.34484	1.5462	2.4136e-06	Up	yellow stripe-like transporter 1 [Arachis hypogaea]
Cluster-8255.34482	1.4082	0.027221	Up	yellow stripe-like transporter 1 [Arachis hypogaea]
Cluster-8255.98521	-2.1856	0.026721	Down	yellow stripe-like transporter 3.1 [Arachis hypogaea]
Cluster-8255.77903	-2.3927	0.00049843	Down	PREDICTED: probable metal-nicotianamine transporter YSL6 [Cicer arietinum]
Cluster-8255.55069	-3.5776	4.9325e-46	Down	Arachis hypogaea yellow stripe-like transporter 3.1 (YSL3.1) mRNA, complete cds
Cluster-8255.53584	-4.0828	9.2319e-53	Down	yellow stripe-like transporter 3.1 [Arachis hypogaea]
Cluster-8255.78067	-4.0956	2.0277e-17	Down	PREDICTED: metal-nicotianamine transporter YSL3-like isoformX1 [Glycine max]
Cluster-8255.78066	-4.1323	0.00022682	Down	yellow stripe-like transporter 3.1 [Arachis hypogaea]
Cluster-8255.55068	-4.5405	0.013145	Down	Metal-nicotianamine transporter YSL3 [Glycine soja]
Peptide transporter
Cluster-8255.36618	3.6567	0.012456	Up	Putative peptide transporter [Glycine soja]
Cluster-8255.38795	1.9462	3.3067e-16	Up	PREDICTED: probable peptide transporter At1g52190-like [Glycine max]
Cluster-8255.82540	1.1427	0.01395	Up	PREDICTED: probable peptide transporter At1g52190-like [Glycine max]
Cluster-8255.48997	-1.2679	0.00027271	Down	Peptide transporter PTR1 [Glycine soja]
Cluster-8255.64245	-1.8158	0.00087979	Down	Peptide transporter PTR1 [Glycine soja]
Cluster-8255.55811	-2.7278	9.0198e-13	Down	PREDICTED: oligopeptide transporter 7-like [Cicer arietinum]
Cluster-8255.105231	-4.1662	0.00013037	Down	PREDICTED: peptide transporter PTR3-A-like [Glycine max]
Cluster-8255.39891	-6.6957	1.3939e-05	Down	PREDICTED: Glycine max peptide transporter PTR3-A-like (LOC100787001), mRNA
Cluster-8255.98335	--	6.4589e-12	Down	Oligopeptide transporter [Medicago truncatula]
Nramp transporter
Cluster-8255.79819	1.7651	0.026928	Up	PREDICTED: Cicer arietinum metal transporter Nramp2-like (LOC101506428), mRNA
Cluster-8255.81312	1.6268	0.00014875	Up	PREDICTED: metal transporter Nramp6-like [Glycine max]
Cluster-8255.68159	-1.6767	1.0304e-20	Down	Arachis hypogaea natural resistance-associated macrophage protein 1 (NRAMP1) mRNA, complete cds
Cluster-8255.48290	-1.7836	0.0013645	Down	PREDICTED: metal transporter Nramp6-like isoform X1 [Glycine max]
Cluster-8255.83982	-1.9473	6.5828e-08	Down	PREDICTED: Glycine max metal transporter Nramp6-like (LOC100808501), mRNA
Boron transporter
Cluster-8255.79513	3.3042	3.3416e-17	Up	PREDICTED: boron transporter 1-like [Glycine max]
Cluster-8255.49937	2.7475	0.0019705	Up	PREDICTED: Glycine max boron transporter 1-like (LOC100809823), transcript variant 1, mRNA
Cluster-8255.94300	-1.7019	2.1796e-12	Down	PREDICTED: probable boron transporter 2-like [Glycine max]
Cluster-8255.58112	-2.1546	7.1665e-09	Down	PREDICTED: boron transporter 1-like [Cicer arietinum]
Cluster-8255.70351	-2.4892	1.1683e-35	Down	PREDICTED: Glycine max boron transporter 1-like (LOC100793554), transcript variant X1, mRNA
Magnesium transporter
Cluster-8255.79500	-1.1976	1.5685e-07	Down	PREDICTED: magnesium transporter MRS2-2-like isoform X1 [Glycine max]
Cluster-8255.73892	-2.187	4.6647e-05	Down	PREDICTED: magnesium transporter MRS2-4-like [Glycine max]
Cluster-8255.102529	-2.9276	5.4178e-06	Down	Glycine max magnesium transporter MRS2-2-like (LOC100786817), mRNA
Cluster-8255.68860	--	2.9728e-06	Down	PREDICTED: magnesium transporter MRS2-2-like isoform X1 [Glycine max]
MTP transporter
Cluster-8255.51535	1.048	2.4557e-06	Up	PREDICTED: metal tolerance protein C4-like [Glycine max]
Cluster-8255.63869	-1.0754	1.9179e-07	Down	cation diffusion facilitator 8 [Stylosanthes hamata]
Cluster-8255.50174	-4.7851	1.1921e-13	Down	cation diffusion facilitator 11 [Stylosanthes hamata]
Cluster-8255.121277	--	0.011694	Down	cation diffusion facilitator 11 [Stylosanthes hamata]
Sodium transporter
Cluster-8255.60331	-2.1015	9.1229e-08	Down	Sodium transporter HKT1 [Glycine soja]
Cluster-8255.35700	-2.5903	0.012548	Down	PREDICTED: probable sodium-coupled neutral amino acid transporter 6-like isoform X1 [Glycine max]
Cluster-8255.75756	-2.8798	1.0116e-17	Down	PREDICTED: sodium transporter HKT1-like isoform X1 [Cicer arietinum]
Auxin transporter
Cluster-8255.77341	3.1133	0.0015314	Up	auxin efflux carrier family protein [Medicago truncatula]
Cluster-8255.69494	1.1113	0.00041328	Up	PREDICTED: auxin transporter-like protein 1-like [Glycine max]
Note, ‘++’ and ‘--’ indicate DEGs induced and suppressed by P deficiency, respectively.
