# Supplementary material for: Physiological responses and transcriptomic changes reveal the mechanisms underlying adaptation of Stylosanthes guianensis to phosphorus deficiency
Source: BMC Plant Biol. 2021 Oct 13;21:466. doi: 10.1186/s12870-021-03249-2 (PMC8513372; doi:10.1186/s12870-021-03249-2)
Supplement: Supplementary file 6 — Additional file 6: Table S5. DEGs encoding putative phosphatases. [file 12870_2021_3249_MOESM6_ESM.xls]

## Sheet: Sheet1
Table S5 DEGs encoding putative phosphatases.
GeneID	Log2FoldChange (LP/HP)	qValue	Up/Down	Description
Cluster-8255.41811	++	6.7452e-05	Up	PREDICTED: Glycine max ribulose-1,5 bisphosphate carboxylase/oxygenase large subunit N-methyltransferase, chloroplastic-like (LOC100818113), mRNA
Cluster-8255.27226	++	5.9969e-07	Up	PREDICTED: Glycine max purple acid phosphatase 23-like (LOC100792496), transcript variant X1, mRNA
Cluster-8255.26338	++	0.032119	Up	PREDICTED: Glycine max purple acid phosphatase 23-like (LOC100792496), transcript variant X2, mRNA
Cluster-8255.16873	++	8.113e-23	Up	PREDICTED: Glycine max purple acid phosphatase 2-like (PHYTASE), transcript variant X1, mRNA
Cluster-8255.111686	++	0.040602	Up	PREDICTED: Glycine max purple acid phosphatase 22-like (LOC100782755), mRNA
Cluster-8255.56171	++	4.5196e-12	Up	PREDICTED: Glycine max dnaJ homolog subfamily C member 17-like (LOC100793225), transcript variant X2, misc_RNA
Cluster-8255.17569	++	0.0001076	Up	PREDICTED: Glycine max uncharacterized LOC100807394 (LOC100807394), mRNA
Cluster-8255.93631	++	0.040477	Up	PREDICTED: Cicer arietinum putative uridine kinase C227.14 (LOC101503710), transcript variant X3, misc_RNA
Cluster-8255.90684	++	1.2421e-06	Up	Lupinus luteus mRNA for putative metallophosphatase (ppd2 gene)
Cluster-8255.49536	++	1.3632e-06	Up	PREDICTED: Glycine max ABC transporter G family member 32-like (LOC100815410), transcript variant X2, misc_RNA
Cluster-8255.36049	++	0.0069659	Up	PREDICTED: phosphoglucan phosphatase LSF2, chloroplastic-like [Glycine max]
Cluster-8255.24729	++	1.0998e-08	Up	PREDICTED: Glycine max phosphoglucan phosphatase DSP4, chloroplastic-like (LOC100804010), mRNA
Cluster-8255.68890	++	0.026728	Up	PREDICTED: Glycine max alpha-1,4 glucan phosphorylase L-2 isozyme, chloroplastic/amyloplastic-like (LOC100818065), transcript variant X3, mRNA
Cluster-8255.17137	8.5285	6.5023e-180	Up	Glycine max purple acid phosphatase 2-like (PHYTASE), mRNA
Cluster-8255.105552	7.8147	2.8147e-39	Up	PREDICTED: Cicer arietinum inorganic pyrophosphatase 1-like (LOC101502077), mRNA
Cluster-8255.105551	7.6113	2.1266e-98	Up	PREDICTED: Glycine max inorganic pyrophosphatase 2-like (LOC100786409), mRNA
Cluster-8255.114665	7.4965	2.4389e-62	Up	Glycine max purple acid phosphatase 2-like (PHYTASE), mRNA
Cluster-8255.114464	6.6956	2.0006e-48	Up	PREDICTED: Glycine max purple acid phosphatase 2-like (PHYTASE), transcript variant X1, mRNA
Cluster-8255.17646	6.03	1.7164e-08	Up	PREDICTED: Glycine max purple acid phosphatase 2-like (LOC100789918), mRNA
Cluster-8255.81701	5.4593	1.626e-07	Up	PREDICTED: Glycine max 2-phytyl-1,4-beta-naphthoquinone methyltransferase, chloroplastic-like (LOC100789470), mRNA
Cluster-8255.22102	5.3925	0.00010765	Up	PREDICTED: inorganic pyrophosphatase 2-like [Glycine max]
Cluster-8255.115658	4.4241	5.7302e-39	Up	PREDICTED: Glycine max probable tyrosine-protein phosphatase At1g05000-like (LOC100785520), mRNA
Cluster-8255.13534	4.0934	3.0522e-05	Up	PREDICTED: Cicer arietinum probable tyrosine-protein phosphatase At1g05000 (LOC101489868), mRNA
Cluster-8255.22103	4.0343	0.0049344	Up	PREDICTED: inorganic pyrophosphatase 2-like [Glycine max]
Cluster-8255.28900	4.0121	1.1399e-08	Up	PREDICTED: Glycine max purple acid phosphatase 23-like (LOC100792496), transcript variant X1, mRNA
Cluster-8255.22101	4.0045	9.4268e-36	Up	PREDICTED: inorganic pyrophosphatase 2-like [Glycine max]
Cluster-8255.110899	3.6358	4.7258e-25	Up	PREDICTED: Glycine max purple acid phosphatase 23-like (LOC100792496), transcript variant X1, mRNA
Cluster-8255.24194	3.5876	1.1869e-17	Up	PREDICTED: Glycine max purple acid phosphatase 23-like (LOC100792496), transcript variant X2, mRNA
Cluster-8255.22289	3.5668	4.2445e-08	Up	PREDICTED: Glycine max purple acid phosphatase 22-like (LOC100782755), mRNA
Cluster-8255.83559	3.5563	0.0066709	Up	PREDICTED: Glycine max purple acid phosphatase 8-like (LOC100818610), transcript variant X1, mRNA
Cluster-8255.46688	3.3675	0.00068717	Up	Glycine max probable inactive purple acid phosphatase 27-like (LOC100775672)
Cluster-8255.23606	3.2539	4.6866e-05	Up	PREDICTED: Cicer arietinum purple acid phosphatase 22-like (LOC101504781), mRNA
Cluster-8255.110732	3.0948	4.6687e-33	Up	PREDICTED: Glycine max probable tyrosine-protein phosphatase At1g05000-like (LOC100785520), mRNA
Cluster-33785.0	3.0456	0.035772	Up	hypothetical protein SPRG_00210 [Saprolegnia parasitica CBS 223.65]
Cluster-8255.31565	3.0101	5.4145e-39	Up	PREDICTED: Glycine max purple acid phosphatase 23-like (LOC100792496), transcript variant X2, mRNA
Cluster-8255.46193	2.9924	5.4493e-06	Up	PREDICTED: Glycine max uncharacterized LOC100810052 (LOC100810052), mRNA
Cluster-8255.21809	2.9187	1.7589e-09	Up	PREDICTED: Glycine max purple acid phosphatase 22-like (LOC100782755), mRNA
Cluster-8255.103729	2.8975	1.4859e-24	Up	Phaseolus vulgaris hypothetical protein (PHAVU_007G208000g) mRNA, complete cds
Cluster-8255.28052	2.8336	2.7663e-11	Up	PREDICTED: Malus x domestica LOB domain-containing protein 1-like (LOC103422021)
Cluster-8255.46686	2.7373	0.013936	Up	probable inactive purple acid phosphatase 27-like precursor [Glycine max]
Cluster-8255.27192	2.734	2.2787e-07	Up	PREDICTED: Cicer arietinum sucrose-phosphatase 1-like (LOC101505023), transcript variant X2, mRNA
Cluster-8255.48403	2.7337	0.0022118	Up	PREDICTED: Glycine max tRNA A64-2'-O-ribosylphosphate transferase-like (LOC100791658), mRNA
Cluster-8255.24340	2.6797	0.010216	Up	Glycine max uncharacterized LOC100814291 (LOC100814291), mRNA
Cluster-8255.67304	2.463	1.5407e-19	Up	PREDICTED: Glycine max ABC transporter C family member 9-like (LOC100809749), mRNA
Cluster-8255.46687	2.4267	2.0126e-44	Up	Putative inactive purple acid phosphatase 27 [Glycine soja]
Cluster-8255.83560	2.24	9.6642e-40	Up	Glycine max purple acid phosphatase 8-like (LOC100818610), mRNA
Cluster-8255.69037	2.2338	0.015631	Up	PREDICTED: Glycine max sucrose-phosphatase 1-like (LOC100800397), transcript variant X3, mRNA
Cluster-8255.112054	2.2223	9.6007e-05	Up	PREDICTED: Glycine max hydroquinone glucosyltransferase-like (LOC100776196), transcript variant X2, mRNA
Cluster-8255.75204	2.153	0.012147	Up	PREDICTED: Glycine max tRNA A64-2'-O-ribosylphosphate transferase-like (LOC100791658), mRNA
Cluster-8255.105349	2.0922	4.0435e-14	Up	PREDICTED: Glycine max inorganic pyrophosphatase 2-like (LOC100785357), mRNA
Cluster-8255.41490	2.0731	4.4686e-05	Up	PREDICTED: Glycine max presequence protease 2, chloroplastic/mitochondrial-like (LOC100778773), mRNA
Cluster-8255.46192	2.066	1.8775e-17	Up	PREDICTED: Glycine max uncharacterized LOC100810052 (LOC100810052), mRNA
Cluster-8255.103727	1.9123	0.025847	Up	Phaseolus vulgaris hypothetical protein (PHAVU_007G208000g) mRNA, complete cds
Cluster-8255.103199	1.9108	0.0060083	Up	PREDICTED: Cicer arietinum inositol hexakisphosphate and diphosphoinositol-pentakisphosphate kinase 2-like (LOC101507767), transcript variant X6, mRNA
Cluster-8255.85007	1.7946	5.8105e-07	Up	putative metallophosphatase [Lupinus luteus]
Cluster-8255.111473	1.7896	0.0028517	Up	PREDICTED: Cicer arietinum uncharacterized LOC101508920 (LOC101508920), transcript variant X2, mRNA
Cluster-8255.80983	1.6734	0.00069191	Up	PREDICTED: Glycine max 2-phytyl-1,4-beta-naphthoquinone methyltransferase, chloroplastic-like (LOC100789470), mRNA
Cluster-8255.795	1.5813	0.041282	Up	Glycine max fructose-1,6-bisphosphatase, cytosolic-like (LOC100812684), mRNA
Cluster-8255.58949	1.5702	1.1321e-15	Up	PREDICTED: Glycine max probable tyrosine-protein phosphatase At1g05000-like (LOC100814279), mRNA
Cluster-8255.54403	1.5574	1.1004e-09	Up	PREDICTED: Glycine max protein-tyrosine-phosphatase IBR5-like (LOC100808721), mRNA
Cluster-8255.82777	1.533	0.043317	Up	PREDICTED: Glycine max sucrose-phosphatase 1-like (LOC100800397), transcript variant X3, mRNA
Cluster-8255.67013	1.4676	2.1255e-11	Up	PREDICTED: Glycine max probable tyrosine-protein phosphatase At1g05000-like (LOC100814279), mRNA
Cluster-8255.88300	1.3982	0.0018492	Up	Stem 28 kDa glycoprotein [Glycine soja]
Cluster-8255.86848	1.3635	0.0034141	Up	purple acid phosphatase-like protein [Glycine max]
Cluster-8255.78958	1.2759	1.459e-05	Up	PREDICTED: Glycine max stem 28 kDa glycoprotein-like (LOC100778379), mRNA
Cluster-8255.43599	1.2389	0.019739	Up	Trifolium pratense genome assembly redclover, chromosome : chr4
Cluster-8255.31245	1.1467	1.0698e-08	Up	PREDICTED: Glycine max sucrose-phosphatase 1-like (LOC100800397), transcript variant X3, mRNA
Cluster-8255.63927	1.041	0.0028096	Up	PREDICTED: Glycine max sedoheptulose-1,7-bisphosphatase, chloroplastic-like (LOC100788090), transcript variant 1, mRNA
Cluster-8255.64295	-1.0384	0.00061474	Down	Arachis hypogaea isolate PLTRP2G06 resistance protein PLTR gene, partial cds
Cluster-8255.103699	-1.0412	0.012747	Down	PREDICTED: Glycine max uncharacterized LOC100778905 (LOC100778905), transcript variant X2, mRNA
Cluster-8255.60618	-1.0834	0.00091245	Down	PREDICTED: Glycine max uncharacterized LOC100800030 (LOC100800030), transcript variant X4, mRNA
Cluster-8255.71860	-1.1673	1.2113e-06	Down	PREDICTED: Glycine max E3 ubiquitin-protein ligase KEG-like (LOC100777576), mRNA
Cluster-8255.63727	-1.1952	1.8201e-05	Down	PREDICTED: Glycine max dnaJ homolog subfamily C member 17-like (LOC100793225), transcript variant X2, misc_RNA
Cluster-8255.47164	-1.2254	0.00028718	Down	Pleiotropic drug resistance protein 2 [Glycine soja]
Cluster-8255.72633	-1.2343	0.019294	Down	PREDICTED: Glycine max pleiotropic drug resistance protein 3-like (LOC100819411), transcript variant X1, mRNA
Cluster-8255.107574	-1.2385	0.036531	Down	PREDICTED: Glycine max clathrin interactor 1-like (LOC100792654), mRNA
Cluster-8255.99853	-1.2417	1.7385e-07	Down	PREDICTED: Glycine max ABC transporter G family member 14-like (LOC100781419), mRNA
Cluster-8255.60076	-1.279	9.8506e-05	Down	PREDICTED: Glycine max pleiotropic drug resistance protein 1-like (LOC100813417), mRNA
Cluster-8255.42986	-1.307	0.00028176	Down	Medicago truncatula Cytosolic fructose-1 6-bisphosphatase (MTR_2g008030) mRNA, complete cds
Cluster-8255.87098	-1.3222	0.013272	Down	PREDICTED: Glycine max inositol hexakisphosphate and diphosphoinositol-pentakisphosphate kinase 2-like (LOC100793673), transcript variant X3, mRNA
Cluster-8255.74375	-1.3763	4.2748e-09	Down	PREDICTED: Glycine max U-box domain-containing protein 4-like (LOC100813786), mRNA
Cluster-8255.73250	-1.5014	3.2704e-07	Down	PREDICTED: Glycine max cell division cycle protein 48 homolog (LOC100783508), mRNA
Cluster-8255.90406	-1.6433	0.012167	Down	Phaseolus vulgaris hypothetical protein (PHAVU_002G061500g) mRNA, complete cds
Cluster-8255.84053	-1.6823	9.2835e-09	Down	PREDICTED: Glycine max pleiotropic drug resistance protein 3-like (LOC100819411), transcript variant X1, mRNA
Cluster-8255.96616	-1.7041	0.0010582	Down	PREDICTED: Glycine max inositol hexakisphosphate and diphosphoinositol-pentakisphosphate kinase-like (LOC100776866), transcript variant X1, mRNA
Cluster-8255.85731	-1.7055	0.0032708	Down	Glycine max clone GmPhy05 phytase mRNA, complete cds
Cluster-8255.90436	-1.9136	0.0027519	Down	PREDICTED: Glycine max cell division cycle protein 48 homolog (LOC100776762), mRNA
Cluster-8255.34632	-1.9198	0.0010294	Down	Lotus japonicus clone JCVI-FLLj-12C20 unknown mRNA
Cluster-8255.60377	-1.9476	0.002312	Down	PREDICTED: peroxisomal and mitochondrial division factor 2-like [Cicer arietinum]
Cluster-8255.88403	-2.0314	1.7323e-05	Down	PREDICTED: dentin sialophosphoprotein-like [Glycine max]
Cluster-8255.88029	-2.0934	3.6087e-06	Down	Arachis hypogaea isolate PRGA3T7D11 resistance protein PRG-like gene, complete sequence
Cluster-8255.90810	-2.1335	2.7889e-33	Down	PREDICTED: Glycine max ABC transporter C family member 14-like (LOC100793361), transcript variant X1, mRNA
Cluster-8255.48689	-2.1616	4.1564e-10	Down	PREDICTED: TMV resistance protein N-like [Glycine max]
Cluster-8255.33605	-2.1903	3.1094e-06	Down	PREDICTED: Glycine max disease resistance protein RPM1-like (LOC100805346), mRNA
Cluster-8255.76290	-2.3215	0.018368	Down	Arachis hypogaea isolate PLTRP1C05 resistance protein PLTR gene, partial cds
Cluster-8255.37377	-2.4291	1.7542e-16	Down	PREDICTED: Glycine max clathrin interactor 1-like (LOC100792654), mRNA
Cluster-8255.70117	-2.6332	1.5499e-17	Down	PREDICTED: Glycine max ABC transporter C family member 14-like (LOC100793361), transcript variant X1, mRNA
Cluster-8255.101232	-2.658	0.014467	Down	Transmembrane protein 56-B [Glycine soja]
Cluster-8255.40193	-2.686	0.0015541	Down	PREDICTED: ABC transporter G family member 22-like isoform X2 [Glycine max]
Cluster-8255.38775	-2.9491	1.0114e-10	Down	PREDICTED: Glycine max pleiotropic drug resistance protein 3-like (LOC100783980), transcript variant X1, mRNA
Cluster-8255.41222	-2.9587	3.155e-06	Down	Phaseolus vulgaris hypothetical protein (PHAVU_002G210400g) mRNA, complete cds
Cluster-8255.57035	-3.1599	2.9818e-05	Down	PREDICTED: uncharacterized protein LOC100797322 isoform X1 [Glycine max]
Cluster-8255.110895	-3.4809	9.4543e-05	Down	PREDICTED: putative disease resistance protein RGA3 [Zea mays]
Cluster-8255.81375	-3.5241	1.8077e-07	Down	hypothetical protein PHAVU_010G091100g [Phaseolus vulgaris]
Cluster-8255.105065	-3.8382	0.0030372	Down	disease resistance protein (TIR-NBS-LRR class), putative [Medicago truncatula]
Cluster-8255.43945	-3.8761	5.5473e-13	Down	PREDICTED: Cicer arietinum ABC transporter B family member 19-like (LOC101507239), mRNA
Cluster-8255.102533	-4.3398	8.7022e-10	Down	PREDICTED: uncharacterized protein LOC100797322 isoform X1 [Glycine max]
Cluster-8255.47177	-6.0824	4.5227e-17	Down	PREDICTED: pleiotropic drug resistance protein 1-like [Cicer arietinum]
Cluster-8255.67874	-7.5346	9.9888e-12	Down	PREDICTED: Glycine max phosphoserine phosphatase, chloroplastic-like (LOC100789869), mRNA
Cluster-8255.82112	--	0.034651	Down	PREDICTED: Glycine max cell division control protein 48 homolog C-like (LOC100809594), transcript variant X2, misc_RNA
Cluster-8255.18590	--	0.00018177	Down	PREDICTED: Cicer arietinum inositol hexakisphosphate and diphosphoinositol-pentakisphosphate kinase 2-like (LOC101507767), transcript variant X6, mRNA
Cluster-8255.92531	--	0.026001	Down	Glycine max purple acid phosphatase 8-like (LOC100818610), mRNA
Cluster-8255.19645	--	0.038831	Down	PREDICTED: Glycine max inositol hexakisphosphate and diphosphoinositol-pentakisphosphate kinase 1-like (LOC100817736), transcript variant X2, mRNA
Cluster-8255.102534	--	1.2304e-06	Down	PREDICTED: Glycine max uncharacterized LOC100797322 (LOC100797322), transcript variant X3, mRNA
Cluster-8255.105271	--	3.7496e-05	Down	PREDICTED: Glycine max THO complex subunit 5 homolog (LOC100816115), mRNA
Cluster-8255.39199	--	1.0306e-09	Down	Phaseolus vulgaris hypothetical protein (PHAVU_008G054300g) mRNA, complete cds
Note, ‘++’ and ‘--’ indicate DEGs induced and suppressed by P deficiency, respectively.
