# Supplementary material for: Physiological responses and transcriptomic changes reveal the mechanisms underlying adaptation of Stylosanthes guianensis to phosphorus deficiency
Source: BMC Plant Biol. 2021 Oct 13;21:466. doi: 10.1186/s12870-021-03249-2 (PMC8513372; doi:10.1186/s12870-021-03249-2)
Supplement: Supplementary file 7 — Additional file 7: Table S6. DEGs related to root growth. [file 12870_2021_3249_MOESM7_ESM.xls]

## Sheet: Sheet1
Table S6. DEGs related to root growth.
GeneID	Log2FoldChange	q Value	Up/Down	Description
Cluster-8255.95208	++	0.013668	Up	PREDICTED: protein ROOT PRIMORDIUM DEFECTIVE 1 isoform X1 [Cicer arietinum]
Cluster-8255.90661	2.2378	6.6148e-08	Up	PREDICTED: root phototropism protein 3-like [Glycine max]
Cluster-8255.40211	2.195	0.003887	Up	PREDICTED: aberrant root formation protein 4 [Cicer arietinum]
Cluster-8255.67463	1.039	5.1306e-09	Up	PREDICTED: auxin-induced in root cultures protein 12 [Cicer arietinum]
Cluster-8255.59013	1.0226	0.043339	Up	PREDICTED: expansin-A13 [Cicer arietinum]
Cluster-8255.89924	-1.0283	0.00058948	Down	PREDICTED: expansin-like B1-like [Glycine max]
Cluster-8255.68495	-1.3301	1.8829e-12	Down	PREDICTED: protein ROOT HAIR DEFECTIVE 3 homolog 1-like [Glycine max]
Cluster-8255.28286	-2.3374	0.00023298	Down	PREDICTED: protein ROOT HAIR DEFECTIVE 3 homolog 2-like [Glycine max]
Cluster-8255.32423	-2.462	0.00011885	Down	Root phototropism protein 3 [Glycine soja]
Cluster-38374.0	-3.0034	0.018106	Down	expansin-B1-like protein [Medicago truncatula]
Cluster-8255.64618	-3.626	1.6471e-05	Down	PREDICTED: protein ROOT PRIMORDIUM DEFECTIVE 1-like [Glycine max]
Cluster-8255.40210	--	0.04397	Down	PREDICTED: aberrant root formation protein 4 [Cicer arietinum]
Note, ‘++’ and ‘--’ indicate DEGs induced and suppressed by P deficiency, respectively.
