# Supplementary material for: Physiological responses and transcriptomic changes reveal the mechanisms underlying adaptation of Stylosanthes guianensis to phosphorus deficiency
Source: BMC Plant Biol. 2021 Oct 13;21:466. doi: 10.1186/s12870-021-03249-2 (PMC8513372; doi:10.1186/s12870-021-03249-2)
Supplement: Supplementary file 8 — Additional file 8: Table S7. Potential transcription factors involved in Pi signaling. [file 12870_2021_3249_MOESM8_ESM.xls]

## Sheet: Sheet1
Table S7 Potential transcription factors involved in Pi signaling.
GeneID	Log2FoldChange (LP/HP)	q Value	Up/Down	TF family	Description
Cluster-8255.110200	++	2.1691e-07	Up	ZF	Zinc finger CCCH domain-containing protein [Medicago truncatula]
Cluster-8255.35578	++	8.1999e-05	Up	ZF	Zinc finger protein JACKDAW [Glycine soja]
Cluster-8255.105347	++	0.012082	Up	ZF	PREDICTED: uncharacterized zinc finger CCHC domain-containing protein At4g19190-like [Glycine max]
Cluster-8255.75765	++	0.024519	Up	ZF	RING zinc finger protein, putative [Medicago truncatula]
Cluster-8255.125950	++	0.030409	Up	ZF	PREDICTED: zinc finger MYM-type protein 1-like [Erythranthe guttatus]
Cluster-25472.0	++	0.049963	Up	ZF	putative LSD1 zinc finger domain protein [Arachis duranensis]
Cluster-8255.102716	5.1571	0.0006723	Up	ZF	PREDICTED: zinc finger protein NUTCRACKER-like [Glycine max]
Cluster-8255.34907	4.5255	0.00013624	Up	ZF	PREDICTED: zinc finger BED domain-containing protein RICESLEEPER 2-like isoform X1 [Tarenaya hassleriana]
Cluster-8255.57015	3.2706	0.0018042	Up	ZF	zinc finger CCCH domain protein [Medicago truncatula]
Cluster-8255.17062	3.0526	0.0029475	Up	ZF	DHHC-type zinc finger protein [Medicago truncatula]
Cluster-8255.116302	2.6724	0.00063829	Up	ZF	PREDICTED:Zinc finger protein CONSTANS-LIKE 3 [Glycine soja]
Cluster-8255.61587	2.3627	8.0909e-05	Up	ZF	PREDICTED: zinc finger CCCH domain-containing protein 20-like isoform 1 [Glycine max]
Cluster-8255.107045	2.1741	3.2822e-08	Up	ZF	Medicago truncatula Zinc finger CCCH-type with G patch domain-containing protein (MTR_4g116570) mRNA, complete cds
Cluster-8255.84811	1.7943	3.2991e-15	Up	ZF	Medicago truncatula Zinc finger CCCH-type with G patch domain-containing protein (MTR_4g116570) mRNA, complete cds
Cluster-8255.25798	1.7606	0.0089481	Up	ZF	Zinc finger protein ZAT8 [Glycine soja]
Cluster-8255.83648	1.7452	2.9916e-21	Up	ZF	PREDICTED: zinc finger CCCH domain-containing protein 20 [Cicer arietinum]
Cluster-8255.67100	1.7149	1.0964e-08	Up	ZF	Zinc finger CCCH domain-containing protein 43 [Glycine soja]
Cluster-8255.52960	1.5879	8.4552e-09	Up	ZF	PREDICTED: Glycine max zinc finger protein NUTCRACKER-like (LOC100812496), mRNA
Cluster-8255.32710	1.4098	0.026113	Up	ZF	PREDICTED: Cicer arietinum zinc finger CCCH domain-containing protein 62-like (LOC101505832), mRNA
Cluster-8255.95337	1.4007	0.010274	Up	ZF	PREDICTED: Glycine max zinc finger protein VAR3, chloroplastic-like (LOC100792849), mRNA
Cluster-8255.85986	1.2666	2.2813e-11	Up	ZF	PREDICTED: DNL-type zinc finger protein-like [Glycine max]
Cluster-8255.43242	1.2028	0.00022415	Up	ZF	Zinc finger protein LSD1 [Medicago truncatula]
Cluster-8255.24663	1.2023	0.032139	Up	ZF	Zinc/RING finger protein [Medicago truncatula]
Cluster-8255.84068	1.1449	0.0011318	Up	ZF	PREDICTED: zinc finger protein JACKDAW-like [Nicotiana sylvestris]
Cluster-8255.73334	1.1318	0.0033168	Up	ZF	PREDICTED: zinc finger CCCH domain-containing protein 3 [Cicer arietinum]
Cluster-8255.51354	1.1093	0.017623	Up	ZF	PREDICTED: zinc finger CCCH domain-containing protein 32-like isoform X1 [Glycine max]
Cluster-8255.57761	1.1012	0.0438	Up	ZF	zinc finger protein [Medicago truncatula]
Cluster-8255.49174	1.0931	1.1424e-05	Up	ZF	hypothetical protein PHAVU_011G071900g [Phaseolus vulgaris]
Cluster-8255.107125	1.0653	0.014939	Up	ZF	Zinc finger CCCH domain-containing protein [Medicago truncatula]
Cluster-8255.103739	-1.0282	0.015598	Down	ZF	PREDICTED: zinc finger CCCH domain-containing protein 38 isoform X1 [Cicer arietinum]
Cluster-8255.96834	-1.1264	0.0021294	Down	ZF	Zinc finger CCCH domain-containing protein 43 [Glycine soja]
Cluster-8255.45688	-1.1412	0.00012062	Down	ZF	PREDICTED: zinc finger protein MAGPIE-like [Populus euphratica]
Cluster-8255.71077	-1.1472	2.2149e-08	Down	ZF	Zinc finger CCCH domain-containing protein 53 [Glycine soja]
Cluster-8255.77162	-1.1539	6.8046e-06	Down	ZF	PREDICTED: zinc finger protein 3-like [Glycine max]
Cluster-8255.65108	-1.1943	9.6439e-09	Down	ZF	Zinc finger CCCH domain-containing protein [Medicago truncatula]
Cluster-8255.41582	-1.2227	0.011094	Down	ZF	Zinc finger CCCH domain-containing protein 48 [Glycine soja]
Cluster-8255.75221	-1.2666	0.0018547	Down	ZF	PREDICTED: zinc finger CCCH domain-containing protein 44-like [Cicer arietinum]
Cluster-8255.30099	-1.2807	0.016795	Down	ZF	Dof zinc finger protein DOF1.5 [Glycine soja]
Cluster-8255.56942	-1.2863	0.0017413	Down	ZF	C2H2-type zinc finger protein-like protein [Medicago truncatula]
Cluster-8255.31916	-1.3104	0.0076137	Down	ZF	PREDICTED: zinc finger protein ZAT9-like [Glycine max]
Cluster-8255.67017	-1.3184	2.9883e-10	Down	ZF	PREDICTED: Zinc finger A20 and AN1 domain-containing stress-associated protein 8 [Glycine soja]
Cluster-8255.67269	-1.3186	1.2349e-08	Down	ZF	PREDICTED: Zinc finger A20 and AN1 domain-containing stress-associated protein 8 [Glycine soja]
Cluster-8255.45821	-1.3984	0.0080559	Down	ZF	PREDICTED: zinc finger CCCH domain-containing protein 32-like isoform X2 [Glycine max]
Cluster-8255.71774	-1.402	0.0011183	Down	ZF	zinc finger protein [Arachis diogoi]
Cluster-8255.78309	-1.4121	2.4104e-07	Down	ZF	PREDICTED: zinc finger CCCH domain-containing protein 23-like [Glycine max]
Cluster-8255.66622	-1.4651	0.00033296	Down	ZF	PREDICTED: zinc finger protein 5 [Cicer arietinum]
Cluster-8255.96261	-1.4853	0.0030544	Down	ZF	PREDICTED: dof zinc finger protein DOF3.1 [Beta vulgaris subsp. vulgaris]
Cluster-8255.60980	-1.4951	1.2826e-05	Down	ZF	PREDICTED: zinc finger protein ZAT5-like [Glycine max]
Cluster-8255.56952	-1.6621	0.00018409	Down	ZF	Zinc finger protein VAR3, chloroplastic [Glycine soja]
Cluster-8255.55679	-1.6737	6.2866e-15	Down	ZF	RING finger and CHY zinc finger domain-containing protein 1-like [Glycine max]
Cluster-8255.57876	-1.8105	0.0015113	Down	ZF	Regulator of chromosome condensation (RCC1) family with FYVE zinc finger domain isoform 1 [Theobroma cacao]
Cluster-8255.85059	-1.8377	1.4601e-06	Down	ZF	PREDICTED: zinc finger CCCH domain-containing protein 20-like [Glycine max]
Cluster-8255.81033	-1.851	8.4157e-06	Down	ZF	PREDICTED: zinc finger CCCH domain-containing protein 24-like [Glycine max]
Cluster-8255.40672	-1.909	0.00065405	Down	ZF	Zinc finger protein NUTCRACKER [Glycine soja]
Cluster-8255.42027	-1.9234	0.02998	Down	ZF	Zinc finger protein JACKDAW [Glycine soja]
Cluster-8255.50381	-1.9852	0.0057576	Down	ZF	putative zinc finger containing protein [Arachis duranensis]
Cluster-8255.100561	-1.9931	0.0002177	Down	ZF	zinc finger CCCH domain protein [Medicago truncatula]
Cluster-8255.68369	-2.3013	2.7308e-09	Down	ZF	PREDICTED: zinc finger protein JACKDAW-like isoform X1 [Glycine max]
Cluster-8255.66862	-2.3717	2.492e-14	Down	ZF	Zinc finger CCCH domain-containing protein 1 [Glycine soja]
Cluster-8255.49991	-2.4602	0.010692	Down	ZF	PREDICTED: zinc finger protein ZAT5-like [Glycine max]
Cluster-8255.36219	-2.5273	0.00044581	Down	ZF	PREDICTED: MORC family CW-type zinc finger protein 3-like isoform X5 [Populus euphratica]
Cluster-8255.63043	-2.6415	2.2896e-05	Down	ZF	GATA type zinc finger transcription factor family protein [Medicago truncatula]
Cluster-8255.67447	-2.6992	4.8857e-28	Down	ZF	PREDICTED: zinc finger protein JACKDAW-like isoform X1 [Glycine max]
Cluster-8255.91046	-2.7319	6.9954e-10	Down	ZF	PREDICTED: mini zinc finger protein 3 [Prunus mume]
Cluster-8255.20845	-4.4347	0.00026165	Down	ZF	PREDICTED: zinc finger protein JACKDAW-like [Glycine max]
Cluster-8255.126182	--	0.0033716	Down	ZF	PREDICTED: zinc finger MYM-type protein 1-like [Erythranthe guttatus]
Cluster-8255.85950	--	0.007724	Down	ZF	PREDICTED: zinc finger protein CONSTANS-LIKE 12 [Cicer arietinum]
Cluster-8255.32810	--	0.027391	Down	ZF	PREDICTED: ranBP2-type zinc finger protein At1g67325-like isoform X1 [Glycine max]
Cluster-8255.74144	--	0.027989	Down	ZF	PREDICTED: Cicer arietinum zinc finger protein CONSTANS-LIKE 13 (LOC101499146), transcript variant X1, mRNA
Cluster-8255.35087	++	0.014695	Up	MYB	MYB-type transcription factor [Lotus japonicus]
Cluster-8255.35820	4.606	0.0003017	Up	MYB	PREDICTED: transcriptional activator Myb-like isoform X2 [Cicer arietinum]
Cluster-8255.50034	3.5808	1.1295e-15	Up	MYB	PREDICTED: uncharacterized protein LOC100810396 [Glycine max]
Cluster-8255.47767	3.2359	1.0822e-09	Up	MYB	PREDICTED: myb family transcription factor APL [Cicer arietinum]
Cluster-8255.18417	2.4927	0.014797	Up	MYB	PREDICTED: myb family transcription factor APL-like isoform X1 [Glycine max]
Cluster-8255.78682	2.296	7.8853e-25	Up	MYB	PREDICTED: myb family transcription factor APL [Cicer arietinum]
Cluster-8255.85397	2.231	0.034095	Up	MYB	Myb family transcription factor APL [Glycine soja]
Cluster-8255.25412	2.2286	0.00047042	Up	MYB	Myb-related protein Myb4 [Glycine soja]
Cluster-8255.43139	2.1772	0.00022678	Up	MYB	Transcription factor MYB1R1 [Glycine soja]
Cluster-8255.65577	1.8685	7.5728e-05	Up	MYB	putative MYB-related protein 14 [Arachis hypogaea]
Cluster-8255.107795	1.7059	0.0018036	Up	MYB	Putative Myb family transcription factor [Glycine soja]
Cluster-8255.112414	1.5967	0.049186	Up	MYB	Myb family transcription factor APL [Glycine soja]
Cluster-8255.108030	1.4479	0.0033156	Up	MYB	PREDICTED: MYB-like transcription factor ETC1 [Cicer arietinum]
Cluster-8255.18551	1.3895	0.002698	Up	MYB	putative MYB-related protein 13 [Arachis hypogaea]
Cluster-8255.47878	1.3145	0.03073	Up	MYB	PREDICTED: myb-related protein 330 [Jatropha curcas]
Cluster-8255.102113	1.2663	0.037034	Up	MYB	Myb family transcription factor APL [Glycine soja]
Cluster-8255.95375	1.2106	0.0026548	Up	MYB	R2R3-MYB transcription factor [Medicago truncatula]
Cluster-8255.88833	1.1879	7.043e-06	Up	MYB	PREDICTED: uncharacterized protein LOC100810396 [Glycine max]
Cluster-8255.60085	1.1499	1.8707e-06	Up	MYB	PREDICTED: pre-mRNA-splicing factor CEF1-like isoform X1 [Glycine max]
Cluster-8255.78813	1.0486	4.6964e-05	Up	MYB	putative MYB-related protein 24 [Arachis hypogaea]
Cluster-8255.90517	1.0126	2.977e-06	Up	MYB	putative R2R3 MYB protein 3 [Arachis hypogaea]
Cluster-8255.24693	1.0002	0.012043	Up	MYB	myb transcription factor [Medicago truncatula]
Cluster-8255.65480	-0.99668	0.00032811	Down	MYB	MYB transcription factor [Phaseolus vulgaris]
Cluster-8255.67369	-1.0473	6.7049e-08	Down	MYB	PREDICTED: transcription factor MYB59-like [Glycine max]
Cluster-8255.70029	-1.1055	5.747e-05	Down	MYB	putative MYB-related protein 14 [Arachis hypogaea]
Cluster-8255.53244	-1.2336	0.00031408	Down	MYB	Myb/SANT-like DNA-binding domain protein [Medicago truncatula]
Cluster-8255.52840	-1.312	8.2893e-06	Down	MYB	MYB transcription factor MYB185 [Glycine max]
Cluster-8255.79674	-1.4098	0.010622	Down	MYB	putative MYB-related protein 21 [Arachis hypogaea]
Cluster-8255.79060	-1.5836	1.2959e-08	Down	MYB	PREDICTED: Glycine max protein PHR1-LIKE 1-like (LOC100810560), transcript variant X1, mRNA
Cluster-8255.64176	-1.5927	5.9392e-21	Down	MYB	putative MYB-related protein 14 [Arachis hypogaea]
Cluster-8255.67574	-1.6249	4.6574e-16	Down	MYB	Myb/SANT-like DNA-binding domain protein [Medicago truncatula]
Cluster-8255.41164	-1.7419	6.0623e-07	Down	MYB	Myb family transcription factor APL [Glycine soja]
Cluster-8255.41163	-1.871	1.7311e-06	Down	MYB	Myb family transcription factor APL [Glycine soja]
Cluster-8255.53008	-1.8778	1.3135e-09	Down	MYB	PREDICTED: Glycine max protein PHR1-LIKE 1-like (LOC102668541), transcript variant X2, mRNA
Cluster-8255.35008	-1.9805	0.0002881	Down	MYB	PREDICTED: transcription factor MYB39 isoform X2 [Glycine max]
Cluster-8255.74007	-2.3104	0.0060055	Down	MYB	PREDICTED: transcriptional activator Myb-like isoform X1 [Cicer arietinum]
Cluster-8255.46044	-2.5066	9.659e-12	Down	MYB	myb transcription factor [Medicago truncatula]
Cluster-8255.77559	-2.7283	0.00096828	Down	MYB	putative MYB-related protein 23 [Arachis hypogaea]
Cluster-33779.0	-2.849	0.0082823	Down	MYB	Myb-related protein Myb4 [Glycine soja]
Cluster-8255.94835	-2.9054	0.0068619	Down	MYB	PREDICTED: Cicer arietinum target of Myb protein 1-like (LOC101506964), mRNA
Cluster-8255.109840	-3.7369	0.010087	Down	MYB	PREDICTED: Myb family transcription factor APL [Glycine soja]
Cluster-8255.98660	++	7.278e-06	Up	bHLH	PREDICTED: transcription factor bHLH10-like [Glycine max]
Cluster-8255.9134	5.0483	1.183e-05	Up	bHLH	PREDICTED: transcription factor PIF4-like [Glycine max]
Cluster-8255.58787	2.8585	1.1827e-14	Up	bHLH	Transcription factor bHLH25 [Glycine soja]
Cluster-8255.48119	2.5521	1.7533e-20	Up	bHLH	bHLH transcription factor [Medicago truncatula]
Cluster-8255.101206	2.2432	1.3203e-11	Up	bHLH	putative basic helix-loop-helix protein BHLH17 [Lotus japonicus]
Cluster-8255.101207	1.9536	1.336e-12	Up	bHLH	Transcription factor bHLH25 [Glycine soja]
Cluster-8255.73929	1.9324	2.5305e-10	Up	bHLH	PREDICTED: transcription factor bHLH148-like [Glycine max]
Cluster-8255.106707	1.6561	0.002106	Up	bHLH	PREDICTED: transcription factor bHLH68 isoform 1 [Glycine max]
Cluster-8255.12845	1.5742	0.017614	Up	bHLH	PREDICTED: transcription factor PIF1-like isoform X1 [Glycine max]
Cluster-8255.101498	1.5127	0.014233	Up	bHLH	bHLH transcription factor-like protein [Medicago truncatula]
Cluster-8255.54993	1.4949	1.6152e-14	Up	bHLH	Transcription factor bHLH14 [Glycine soja]
Cluster-8255.58083	1.4264	3.3983e-06	Up	bHLH	Transcription factor bHLH96 [Glycine soja]
Cluster-8255.77885	1.1712	3.4879e-07	Up	bHLH	PREDICTED: transcription factor bHLH93-like [Glycine max]
Cluster-8255.101434	1.1657	0.048361	Up	bHLH	PREDICTED: transcription factor bHLH68-like isoform X1 [Glycine max]
Cluster-8255.66760	1.1372	1.9975e-08	Up	bHLH	Transcription factor bHLH143 [Glycine soja]
Cluster-8255.69166	-1.1273	1.4729e-10	Down	bHLH	PREDICTED: transcription factor bHLH155-like [Cicer arietinum]
Cluster-8255.47880	-1.261	0.00095484	Down	bHLH	PREDICTED: transcription factor bHLH130-like [Glycine max]
Cluster-8255.57439	-1.28	1.5436e-08	Down	bHLH	PREDICTED: transcription factor bHLH96-like [Glycine max]
Cluster-8255.49060	-1.3002	0.0061493	Down	bHLH	Transcription factor bHLH25 [Glycine soja]
Cluster-8255.88708	-1.3361	0.031242	Down	bHLH	Transcription factor bHLH130 [Glycine soja]
Cluster-8255.93867	-1.4644	0.00056732	Down	bHLH	PREDICTED: transcription factor PIF3 isoform X1 [Cicer arietinum]
Cluster-8255.57424	-1.4994	0.0001597	Down	bHLH	PREDICTED: transcription factor bHLH130-like [Glycine max]
Cluster-8255.61928	-1.6847	9.5056e-09	Down	bHLH	bHLH transcription factor-like protein [Medicago truncatula]
Cluster-8255.81921	-1.7866	1.0158e-11	Down	bHLH	Transcription factor bHLH111 [Glycine soja]
Cluster-8255.96699	-1.9421	0.015895	Down	bHLH	PREDICTED: transcription factor bHLH18-like [Glycine max]
Cluster-8255.55011	-2.019	6.6243e-23	Down	bHLH	PREDICTED: transcription factor bHLH30-like [Glycine max]
Cluster-8255.63254	-2.3316	1.3872e-15	Down	bHLH	PREDICTED: transcription factor bHLH25-like [Glycine max]
Cluster-8255.38404	-2.5522	4.7827e-07	Down	bHLH	Transcription factor BIM2 [Glycine soja]
Cluster-8255.79325	--	0.0066197	Down	bHLH	putative basic helix-loop-helix protein bHLH3 [Lotus japonicus]
Cluster-8255.44682	--	0.010333	Down	bHLH	PREDICTED: transcription factor bHLH68 [Cicer arietinum]
Cluster-8255.59339	--	0.022001	Down	bHLH	PREDICTED: transcription factor bHLH144-like [Glycine max]
Cluster-8255.76074	--	0.038369	Down	bHLH	PREDICTED: transcription factor bHLH79-like isoform X1 [Glycine max]
Cluster-8255.57253	2.3534	6.5661e-08	Up	NAM	NAC-like transcription factor [Arachis hypogaea]
Cluster-8255.87811	2.2212	0.0011139	Up	NAM	NAC family transcription factor 6 [Cicer arietinum]
Cluster-8255.66087	2.0423	3.659e-17	Up	NAM	PREDICTED: NAC domain-containing protein 67 [Cicer arietinum]
Cluster-8255.75418	1.4541	0.049963	Up	NAM	PREDICTED: NAC domain-containing protein 53 isoform X1 [Cicer arietinum]
Cluster-8255.50512	1.4352	0.017249	Up	NAM	Putative NAC domain-containing protein 94 [Glycine soja]
Cluster-8255.77220	1.3612	4.5386e-12	Up	NAM	NAC-like transcription factor [Arachis hypogaea]
Cluster-8255.75602	1.1592	4.1902e-05	Up	NAM	NAC-like transcription factor [Arachis hypogaea]
Cluster-8255.42251	1.0282	0.00010256	Up	NAM	PREDICTED: NAC domain-containing protein 2 [Glycine max]
Cluster-8255.73658	-1.0223	3.7785e-05	Down	NAM	PREDICTED: NAC domain-containing protein 100 [Cicer arietinum]
Cluster-8255.72267	-1.071	9.2342e-06	Down	NAM	NAC domain-containing protein 100 [Glycine soja]
Cluster-8255.51152	-1.1084	0.00089508	Down	NAM	NAC domain-containing protein [Ammopiptanthus mongolicus]
Cluster-8255.56305	-1.2276	0.00019697	Down	NAM	NAC transcription factor [Arachis hypogaea]
Cluster-8255.58539	-1.3254	0.023647	Down	NAM	NAC domain-containing protein [Medicago truncatula]
Cluster-8255.55148	-1.3383	0.018826	Down	NAM	PREDICTED: NAC transcription factor 29 [Cicer arietinum]
Cluster-8255.40405	-1.3802	0.017763	Down	NAM	PREDICTED: NAC domain-containing protein 100 [Jatropha curcas]
Cluster-8255.48259	-1.6585	3.9452e-09	Down	NAM	NAC transcription factor [Glycine max]
Cluster-8255.55149	-1.6881	2.2839e-19	Down	NAM	PREDICTED: NAC transcription factor 29 [Cicer arietinum]
Cluster-8255.55082	-1.7145	0.030317	Down	NAM	NAC domain protein NAC1 [Phaseolus vulgaris]
Cluster-8255.55080	-2.0292	2.1892e-16	Down	NAM	NAC domain protein NAC1 [Phaseolus vulgaris]
Cluster-8255.30389	-2.0356	0.0032708	Down	NAM	PREDICTED: NAC domain-containing protein 67-like [Cicer arietinum]
Cluster-8255.70222	-2.3744	3.6743e-11	Down	NAM	NAC domain-containing protein [Ammopiptanthus mongolicus]
Cluster-8255.38193	-2.4045	2.2669e-06	Down	NAM	PREDICTED: NAC domain-containing protein 40-like [Cicer arietinum]
Cluster-8255.59230	-2.7931	4.8783e-07	Down	NAM	NAC domain protein [Medicago truncatula]
Cluster-8255.55150	-2.8881	0.0036201	Down	NAM	PREDICTED: NAC transcription factor 29 [Cicer arietinum]
Cluster-8255.55087	-3.5743	1.9122e-32	Down	NAM	NAC domain protein NAC1 [Phaseolus vulgaris]
Cluster-8255.30388	-4.0179	5.1764e-06	Down	NAM	PREDICTED: NAC transcription factor 25-like [Glycine max]
Cluster-8255.55083	-4.1046	1.2692e-06	Down	NAM	NAC domain protein NAC1 [Phaseolus vulgaris]
Cluster-8255.100357	3.5805	0.00087894	Up	AP2	PREDICTED: AP2-like ethylene-responsive transcription factor ANT-like isoform X2 [Glycine max]
Cluster-8255.88706	3.3808	7.5049e-11	Up	AP2	PREDICTED: AP2-like ethylene-responsive transcription factor ANT-like isoform X2 [Glycine max]
Cluster-8255.19299	2.2763	0.0037447	Up	AP2	PREDICTED: AP2-like ethylene-responsive transcription factor AIL6-like isoform X1 [Citrus sinensis]
Cluster-8255.81837	2.1337	0.010372	Up	AP2	PREDICTED: ethylene-responsive transcription factor RAP2-7-like isoform X1 [Glycine max]
Cluster-8255.93679	2.0705	0.00031703	Up	AP2	PREDICTED: ethylene-responsive transcription factor RAP2-7-like isoform X4 [Glycine max]
Cluster-8255.83377	1.7609	1.3323e-18	Up	AP2	PREDICTED: ethylene-responsive transcription factor RAP2-7-like isoform X1 [Glycine max]
Cluster-8255.80693	1.7558	0.044666	Up	AP2	PREDICTED: ethylene-responsive transcription factor ERF024-like [Glycine max]
Cluster-8255.58253	1.7358	0.012423	Up	AP2	PREDICTED: ethylene-responsive transcription factor RAP2-7-like isoform X1 [Glycine max]
Cluster-8255.29167	1.6274	0.0036208	Up	AP2	ethylene-responsive transcription factor ERF012-like [Glycine max]
Cluster-8255.70114	1.4908	1.2875e-19	Up	AP2	ethylene-responsive factor 2 [Halimodendron halodendron]
Cluster-8255.86673	1.4297	3.7104e-05	Up	AP2	AP2-like ethylene-responsive transcription factor BBM [Medicago truncatula]
Cluster-8255.64021	1.3334	0.01092	Up	AP2	PREDICTED: ethylene-responsive transcription factor RAP2-7-like isoform X1 [Glycine max]
Cluster-8255.109689	1.3002	0.0057473	Up	AP2	AP2-like ethylene-responsive transcription factor ANT [Glycine soja]
Cluster-8255.77394	1.2771	2.1604e-10	Up	AP2	AP2-like ethylene-responsive transcription factor ANT [Glycine soja]
Cluster-8255.59840	1.2498	3.1647e-05	Up	AP2	ethylene-responsive factor 2 [Halimodendron halodendron]
Cluster-8255.45379	1.1926	3.7127e-09	Up	AP2	TINY transcription factor [Arachis hypogaea]
Cluster-8255.30590	1.0304	0.015953	Up	AP2	ethylene-responsive transcription factor ERF018 [Medicago truncatula]
Cluster-8255.42259	-1.0704	5.6447e-05	Down	AP2	PREDICTED: ethylene-responsive transcription factor ERF107 [Cicer arietinum]
Cluster-8255.67196	-1.1138	0.0050274	Down	AP2	ethylene-responsive transcription factor ERF018 [Medicago truncatula]
Cluster-8255.79757	-1.1149	0.0021275	Down	AP2	PREDICTED: ethylene-responsive transcription factor RAP2-7-like isoform X3 [Glycine max]
Cluster-8255.62239	-1.5567	8.9161e-08	Down	AP2	PREDICTED: ethylene-responsive transcription factor ERF022-like [Glycine max]
Cluster-8255.72910	-1.5607	2.6875e-06	Down	AP2	PREDICTED: AP2-like ethylene-responsive transcription factor ANT-like isoform X1 [Glycine max]
Cluster-8255.60258	-1.6269	1.6342e-07	Down	AP2	PREDICTED: ethylene-responsive transcription factor RAP2-11-like [Glycine max]
Cluster-8255.90391	-2.0267	3.8226e-05	Down	AP2	PREDICTED: ethylene-responsive transcription factor ABR1-like [Glycine max]
Cluster-8255.70548	-2.0559	1.8897e-17	Down	AP2	Ethylene-responsive transcription factor ERF054 [Glycine soja]
Cluster-8255.67273	-2.7928	3.6654e-51	Down	AP2	ethylene-responsive element binding factor 3 [Arachis hypogaea]
Cluster-8255.88810	++	4.0548e-62	Up	HSF	DnaJ heat shock family protein [Medicago truncatula]
Cluster-8255.69596	++	2.4636e-19	Up	HSF	PREDICTED: Heat shock 70 kDa protein 4 [Glycine soja]
Cluster-8255.11636	++	0.0098912	Up	HSF	15.7 kDa heat shock protein, peroxisomal [Glycine soja]
Cluster-8255.21992	4.9768	5.1433e-05	Up	HSF	16.6 kDa heat shock protein [Glycine soja]
Cluster-8255.34219	4.0625	0.0003099	Up	HSF	PREDICTED: Heat shock 70 kDa protein 4 [Glycine soja]
Cluster-8255.92908	3.0576	5.2266e-05	Up	HSF	PREDICTED: heat shock 70 kDa protein 16-like isoform X2 [Cicer arietinum]
Cluster-8255.92909	2.7943	5.6963e-08	Up	HSF	PREDICTED: heat shock 70 kDa protein 16-like isoform X1 [Cicer arietinum]
Cluster-8255.22640	1.9016	0.002003	Up	HSF	17.3 kDa class I heat shock protein [Arachis hypogaea]
Cluster-8255.21074	1.7159	0.00026307	Up	HSF	PREDICTED: heat shock cognate 70 kDa protein 2-like [Populus euphratica]
Cluster-8255.106901	1.7092	0.0089062	Up	HSF	Heat stress transcription factor A-2 [Medicago truncatula]
Cluster-8255.48808	1.6613	0.0066855	Up	HSF	small heat shock protein [Retama raetam]
Cluster-8255.106897	1.4115	0.0014921	Up	HSF	heat shock transcription factor A3 [Medicago truncatula]
Cluster-8255.35580	1.3966	0.018063	Up	HSF	PREDICTED: heat stress transcription factor A-6b-like [Glycine max]
Cluster-8255.79882	1.2439	0.00010554	Up	HSF	PREDICTED: heat shock factor protein HSF24-like [Glycine max]
Cluster-8255.56180	-1.079	4.6226e-05	Down	HSF	Heat shock cognate protein 80 [Glycine soja]
Cluster-8255.65169	-1.0838	0.0029375	Down	HSF	70 kDa heat shock protein [Capparis spinosa]
Cluster-8255.32806	-1.7629	0.017347	Down	HSF	heat shock protein, partial [Ammopiptanthus mongolicus]
Cluster-8255.66995	-2.4117	3.417e-13	Down	HSF	PREDICTED: heat shock protein 83 isoform X2 [Populus euphratica]
Cluster-8255.66276	-4.3437	7.4087e-27	Down	HSF	PREDICTED:Heat shock 70 kDa protein 4 [Glycine soja]
Cluster-8255.65998	-5.3564	2.3913e-51	Down	HSF	putative heat shock protein 4 [Arachis hypogaea]
Cluster-8255.71865	-6.0949	2.908e-10	Down	HSF	PREDICTED: heat shock 70 kDa protein-like [Populus euphratica]
Cluster-8255.59393	--	1.4115e-05	Down	HSF	PREDICTED: heat shock 70 kDa protein-like [Populus euphratica]
Cluster-8255.106909	--	5.4477e-05	Down	HSF	heat shock protein 70 [Guillardia theta CCMP2712]
Cluster-8255.71710	--	0.049138	Down	HSF	PREDICTED: heat shock 70 kDa protein-like [Populus euphratica]
Cluster-8255.28547	--	0.032538	Down	HSF	PREDICTED: heat stress transcription factor A-1b-like isoform X1 [Cicer arietinum]
Cluster-8255.94368	++	0.0092765	Up	WRKY	PREDICTED: probable WRKY transcription factor 20-like isoform X1 [Glycine max]
Cluster-8255.56676	3.1925	3.0691e-19	Up	WRKY	Putative WRKY transcription factor 30 [Glycine soja]
Cluster-8255.58040	1.5978	0.0006138	Up	WRKY	Putative WRKY transcription factor 70 [Glycine soja]
Cluster-8255.45329	1.3827	1.2982e-08	Up	WRKY	Putative WRKY transcription factor 46 [Glycine soja]
Cluster-8255.70318	-1.154	6.849e-06	Down	WRKY	PREDICTED: probable WRKY transcription factor 4 [Glycine max]
Cluster-8255.60706	-1.1652	2.3194e-05	Down	WRKY	PREDICTED: probable WRKY transcription factor 31 [Glycine max]
Cluster-8255.76504	-1.27	3.4226e-09	Down	WRKY	WRKY50 [Glycine max]
Cluster-8255.67303	-1.4771	3.0813e-06	Down	WRKY	Putative WRKY transcription factor 33 [Glycine soja]
Cluster-8255.77858	-1.6305	4.0566e-08	Down	WRKY	Putative WRKY transcription factor 2 [Glycine soja]
Cluster-8255.66753	-1.7691	9.0653e-19	Down	WRKY	PREDICTED: WRKY transcription factor 22-like [Glycine max]
Cluster-8255.61318	-2.0344	2.0815e-26	Down	WRKY	Putative WRKY transcription factor 65 [Glycine soja]
Cluster-8255.72858	-2.0842	0.00050434	Down	WRKY	PREDICTED: WRKY transcription factor 22-like [Glycine max]
Cluster-8255.88020	-2.2123	5.9625e-16	Down	WRKY	PREDICTED: probable WRKY transcription factor 47-like isoform X1 [Glycine max]
Cluster-8255.67621	-2.3089	2.0647e-27	Down	WRKY	PREDICTED: probable WRKY transcription factor 29-like [Glycine max]
Cluster-8255.36363	-2.3483	0.014868	Down	WRKY	PREDICTED: probable WRKY transcription factor 27-like [Glycine max]
Cluster-8255.87544	-2.4911	5.1188e-18	Down	WRKY	PREDICTED: probable WRKY transcription factor 31-like [Glycine max]
Cluster-8255.74950	-2.6147	0.033615	Down	WRKY	PREDICTED: WRKY transcription factor 22-like [Glycine max]
Cluster-8255.96328	-3.0887	0.0020769	Down	WRKY	WRKY1b transcription factor [Medicago truncatula]
Cluster-8255.58534	-3.1794	1.0191e-33	Down	WRKY	PREDICTED: probable WRKY transcription factor 72-like [Glycine max]
Cluster-8255.101065	2.9586	0.049963	Up	Homeobox	PREDICTED: transcription factor E2FB isoform X1 [Cicer arietinum]
Cluster-8255.55812	1.713	3.6388e-06	Up	Homeobox	NDX1 homeobox protein [Lotus japonicus]
Cluster-8255.43742	1.5574	1.4614e-05	Up	Homeobox	PREDICTED: homeobox-leucine zipper protein HAT14-like [Glycine max]
Cluster-8255.116123	1.3472	0.00015534	Up	Homeobox	Homeobox protein ATH1 [Glycine soja]
Cluster-8255.70294	1.3329	0.040325	Up	Homeobox	PREDICTED: homeobox-leucine zipper protein HAT14-like [Glycine max]
Cluster-8255.79589	1.1822	6.9261e-10	Up	Homeobox	homeobox protein knotted-1-like 2-like [Glycine max]
Cluster-8255.72092	-1.2172	1.1694e-11	Down	Homeobox	PREDICTED: homeobox protein knotted-1-like LET12-like isoform X1 [Glycine max]
Cluster-8255.79039	-1.5499	1.8179e-19	Down	Homeobox	Homeobox-leucine zipper protein HAT5 [Glycine soja]
Cluster-8255.36507	-1.6602	0.0033009	Down	Homeobox	PREDICTED: homeobox-leucine zipper protein HOX3-like [Glycine max]
Cluster-8255.96552	-1.668	0.0017571	Down	Homeobox	PREDICTED: homeobox-leucine zipper protein HAT9-like [Glycine max]
Cluster-8255.54295	-1.8354	7.7356e-18	Down	Homeobox	PREDICTED: homeobox protein BEL1 homolog [Prunus mume]
Cluster-8255.67615	-1.8537	0.047061	Down	Homeobox	wuschel-related homeobox 13B1 [Arachis hypogaea]
Cluster-8255.79853	-2.5505	3.1544e-11	Down	Homeobox	PREDICTED: homeobox-leucine zipper protein HAT9-like [Glycine max]
Cluster-8255.69266	-2.6853	0.0026227	Down	Homeobox	Homeobox protein 10 [Glycine soja]
Cluster-8255.63757	-2.7545	0.00048837	Down	Homeobox	PREDICTED: homeobox protein knotted-1-like LET12-like isoform X1 [Glycine max]
Cluster-8255.72238	-3.0323	4.7827e-07	Down	Homeobox	PREDICTED: homeobox protein BEL1 homolog [Cicer arietinum]
Cluster-8255.69008	-3.3325	0.026721	Down	Homeobox	homeobox leucine zipper family protein [Medicago truncatula]
Cluster-8255.72518	--	0.0029397	Down	SCARECROW	PREDICTED: scarecrow-like protein 5-like isoform X1 [Glycine max]
Cluster-8255.56160	-1.5142	4.3444e-07	Down	SCARECROW	PREDICTED: scarecrow-like protein 8-like [Glycine max]
Cluster-8255.63091	-1.5786	3.6943e-05	Down	SCARECROW	PREDICTED: scarecrow-like protein 14 [Cicer arietinum]
Cluster-8255.61973	-1.7246	6.0985e-06	Down	SCARECROW	PREDICTED: scarecrow-like protein 32-like [Glycine max]
Cluster-8255.66844	-1.8849	0.00073353	Down	SCARECROW	PREDICTED: scarecrow-like protein 13-like [Glycine max]
Cluster-8255.58067	-5.1405	2.6588e-47	Down	SCARECROW	PREDICTED: scarecrow-like protein 32-like [Glycine max]
Cluster-8255.71781	2.1665	0.00036449	Up	bZIP	PREDICTED: probable transcription factor PosF21 [Cicer arietinum]
Cluster-8255.96637	-1.1221	0.00038271	Down	bZIP	PREDICTED: transcription factor TGA3-like isoform X2 [Cicer arietinum]
Cluster-8255.50761	-1.8385	6.4017e-25	Down	bZIP	PREDICTED: transcription factor TGA1-like isoform X1 [Cicer arietinum]
Cluster-8255.70433	-2.1761	1.5294e-22	Down	bZIP	Ocs element-binding factor [Medicago truncatula]
Cluster-8255.71952	-2.5303	9.142e-24	Down	bZIP	PREDICTED: transcription factor HBP-1b(c1)-like isoform X1 [Glycine max]
Cluster-8255.66233	-2.8879	2.626e-11	Down	bZIP	PREDICTED: transcription factor HBP-1b(c1)-like [Glycine max]
Cluster-8255.31214	1.7449	0.011645	Up	ARF	PREDICTED: auxin-responsive protein IAA27 [Glycine max]
Cluster-8255.79184	1.3169	1.0049e-08	Up	ARF	PREDICTED: auxin-responsive protein IAA27-like [Glycine max]
Cluster-8255.57414	1.1287	3.1838e-07	Up	ARF	PREDICTED: auxin-responsive protein IAA27 [Cicer arietinum]
Cluster-8255.69403	-1.2504	0.029002	Down	ARF	PREDICTED: auxin-responsive protein IAA9 [Cicer arietinum]
Cluster-8255.95547	-2.7313	3.3385e-13	Down	ARF	SAUR-like auxin-responsive family protein [Medicago truncatula]
Cluster-8255.95960	3.7808	1.38e-06	Up	K-box	MADS-box protein SOC1 [Glycine soja]
Cluster-8255.106712	2.1608	0.00020505	Up	K-box	PREDICTED: MADS-box protein JOINTLESS-like isoform X3 [Citrus sinensis]
Cluster-8255.95959	1.6442	4.2782e-07	Up	K-box	MADS-box protein SOC1 [Glycine soja]
Cluster-8255.100187	-1.045	0.022139	Down	K-box	MADS-box transcription factor 3 [Glycine soja]
Cluster-8255.79245	-2.3844	0.0041963	Down	K-box	MADS-box transcription factor 27 [Glycine soja]
Cluster-8255.103547	3.3436	0.024623	Up	TCP	PREDICTED: transcription factor TCP14-like isoform X1 [Cicer arietinum]
Cluster-8255.15823	2.8223	7.4697e-06	Up	TCP	TCP family transcription factor [Medicago truncatula]
Cluster-8255.102503	1.0636	0.01999	Up	TCP	PREDICTED: transcription factor TCP9-like [Glycine max]
Cluster-8255.52817	-1.0822	0.030625	Down	TCP	PREDICTED: transcription factor TCP9 [Cicer arietinum]
Note, ‘++’ and ‘--’ indicate DEGs induced and suppressed by P deficiency, respectively.
