# Supplementary material for: Physiological responses and transcriptomic changes reveal the mechanisms underlying adaptation of Stylosanthes guianensis to phosphorus deficiency
Source: BMC Plant Biol. 2021 Oct 13;21:466. doi: 10.1186/s12870-021-03249-2 (PMC8513372; doi:10.1186/s12870-021-03249-2)
Supplement: Supplementary file 9 — Additional file 9: Table S8. DEGs related to plant hormone signal transduction. [file 12870_2021_3249_MOESM9_ESM.xls]

## Sheet: Sheet1
Table S6 DEGs related to lant hormone signal transduction.
GeneID	Log2FoldChange (LP/HP)	q Value	Up/Down	Description
Cluster-8255.5473	++	3.1249e-05	Up	ABSCISIC ACID-INSENSITIVE 5-like protein [Medicago truncatula]
Cluster-8255.64856	++	7.3806e-06	Up	Auxin responsive protein
Cluster-8255.9134	5.0483	1.183e-05	Up	Transcription factor PIF4-like [Glycine max]
Cluster-8255.11314	4.9548	0.010861	Up	Transcription factor PERIANTHIA
Cluster-8255.5474	4.4523	1.1518e-08	Up	ABSCISIC ACID-INSENSITIVE 5-like protein 3
Cluster-8255.60032	4.0922	6.1168e-17	Up	GAI-like protein [Juglans regia]
Cluster-8255.100357	3.5805	0.00087894	Up	PREDICTED: AP2-like ethylene-responsive transcription factor ANT-like isoform X2 [Glycine max]
Cluster-8255.88706	3.3808	7.5049e-11	Up	PREDICTED: AP2-like ethylene-responsive transcription factor ANT-like isoform X2 [Glycine max]
Cluster-8255.93174	3.0908	0.00047239	Up	PREDICTED: G-box-binding factor 4-like [Cicer arietinum]
Cluster-8255.13104	2.8753	0.013007	Up	Histidine-containing phosphotransfer protein 4
Cluster-8255.13400	2.6686	0.0014553	Up	TGACG-sequence-specific DNA-binding protein TGA-1A
Cluster-8255.96462	2.4746	4.5102e-13	Up	Transcription factor TGA2
Cluster-8255.19299	2.2763	0.0037447	Up	PREDICTED: AP2-like ethylene-responsive transcription factor AIL6-like isoform X1 [Citrus sinensis]
Cluster-8255.81837	2.1337	0.010372	Up	PREDICTED: ethylene-responsive transcription factor RAP2-7-like isoform X1 [Glycine max]
Cluster-8255.11688	2.1043	0.00019562	Up	Transcription factor TGA3
Cluster-8255.93679	2.0705	0.00031703	Up	PREDICTED: ethylene-responsive transcription factor RAP2-7-like isoform X4 [Glycine max]
Cluster-8255.32802	2.0191	1.7654e-05	Up	Ethylene receptor 1
Cluster-8255.55355	1.9302	0.0049455	Up	PREDICTED: Brassica rapa abscisic acid receptor PYL8-like
Cluster-8255.65321	1.7786	0.0074907	Up	Serine/threonine-protein kinase SRK2E
Cluster-8255.83377	1.7609	1.3323e-18	Up	PREDICTED: ethylene-responsive transcription factor RAP2-7-like isoform X1 [Glycine max]
Cluster-8255.80693	1.7558	0.044666	Up	PREDICTED: ethylene-responsive transcription factor ERF024-like [Glycine max]
Cluster-8255.31214	1.7449	0.011645	Up	PREDICTED: auxin-responsive protein IAA27 [Glycine max]
Cluster-8255.58253	1.7358	0.012423	Up	PREDICTED: ethylene-responsive transcription factor RAP2-7-like isoform X1 [Glycine max]
Cluster-8255.23817	1.7292	0.0023875	Up	Two-component response regulator ARR17
Cluster-8255.34762	1.7112	1.906e-05	Up	G-box-binding factor 4
Cluster-8255.29167	1.6274	0.0036208	Up	ethylene-responsive transcription factor ERF012-like [Glycine max]
Cluster-8255.108117	1.5471	0.0029096	Up	Serine/threonine-protein kinase SRK2A
Cluster-8255.54993	1.4949	1.6152e-14	Up	Transcription factor bHLH14 [Glycine soja]
Cluster-8255.70114	1.4908	1.2875e-19	Up	ethylene-responsive factor 2 [Halimodendron halodendron]
Cluster-8255.86673	1.4297	3.7104e-05	Up	AP2-like ethylene-responsive transcription factor BBM [Medicago truncatula]
Cluster-8255.47713	1.4107	0.0097265	Up	PREDICTED: Cicer arietinum probable protein phosphatase 2C 6 (LOC101510725), mRNA
Cluster-8255.31217	1.3433	0.028589	Up	Auxin-responsive protein IAA27
Cluster-8255.64021	1.3334	0.01092	Up	PREDICTED: ethylene-responsive transcription factor RAP2-7-like isoform X1 [Glycine max]
Cluster-8255.79184	1.3169	1.0049e-08	Up	PREDICTED: auxin-responsive protein IAA27-like [Glycine max]
Cluster-8255.109689	1.3002	0.0057473	Up	AP2-like ethylene-responsive transcription factor ANT [Glycine soja]
Cluster-8255.63384	1.3001	9.6058e-05	Up	PREDICTED: auxin response factor 9-like [Glycine max]
Cluster-8255.77394	1.2771	2.1604e-10	Up	AP2-like ethylene-responsive transcription factor ANT [Glycine soja]
Cluster-8255.56039	1.2657	5.7458e-05	Up	BRASSINOSTEROID INSENSITIVE 1-associated receptor kinase 1
Cluster-8255.59840	1.2498	3.1647e-05	Up	ethylene-responsive factor 2 [Halimodendron halodendron]
Cluster-8255.58709	1.2435	0.0074593	Up	PREDICTED: auxin response factor 9-like [Glycine max]
Cluster-8255.80247	1.2369	9.3492e-07	Up	Auxin response factor 1
Cluster-8255.45379	1.1926	3.7127e-09	Up	TINY transcription factor [Arachis hypogaea]
Cluster-8255.57414	1.1287	3.1838e-07	Up	PREDICTED: auxin-responsive protein IAA27 [Cicer arietinum]
Cluster-8255.27594	1.1155	0.016416	Up	PREDICTED: cyclin-D3-3 [Cicer arietinum]
Cluster-8255.69494	1.1113	0.00041328	Up	Auxin transporter-like protein 1
Cluster-8255.27725	1.0796	0.049698	Up	BRI1 kinase inhibitor 1
Cluster-8255.39979	1.0489	0.00047565	Up	Cyclin-D3-1 OS=Arabidopsis thaliana
Cluster-8255.64446	1.0485	1.5894e-05	Up	PREDICTED: Glycine max histidine kinase 2-like (LOC100781655), transcript variant X4, mRNA
Cluster-8255.43130	1.0457	0.00019193	Up	PREDICTED: Glycine max auxin response factor 3-like (LOC100796970), mRNA
Cluster-8255.30590	1.0304	0.015953	Up	ethylene-responsive transcription factor ERF018 [Medicago truncatula]
Cluster-8255.69296	1.0259	2.4542e-05	Up	Auxin response factor 9 OS=Arabidopsis thaliana
Cluster-8255.41705	-1.0123	0.00014423	Down	PREDICTED: probable indole-3-acetic acid-amido synthetase GH3.6-like [Glycine max]
Cluster-8255.67153	-1.0232	5.6861e-07	Down	Serine/threonine-protein kinase SAPK3 OS=Oryza sativa subsp. indica GN=SAPK3 PE=1 SV=2
Cluster-8255.56499	-1.0263	1.3255e-05	Down	PREDICTED: two-component response regulator ARR9 [Cicer arietinum]
Cluster-8255.80111	-1.0327	0.00082304	Down	PREDICTED: histidine kinase 4-like [Glycine max]
Cluster-8255.59998	-1.042	1.1987e-05	Down	PREDICTED: Glycine max ethylene response sensor 1-like (LOC100794417), mRNA
Cluster-8255.42259	-1.0704	5.6447e-05	Down	PREDICTED: ethylene-responsive transcription factor ERF107 [Cicer arietinum]
Cluster-8255.67196	-1.1138	0.0050274	Down	ethylene-responsive transcription factor ERF018 [Medicago truncatula]
Cluster-8255.79757	-1.1149	0.0021275	Down	PREDICTED: ethylene-responsive transcription factor RAP2-7-like isoform X3 [Glycine max]
Cluster-8255.96637	-1.1221	0.00038271	Down	Transcription factor TGA3 OS=Arabidopsis thaliana GN=TGA3 PE=1 SV=1
Cluster-8255.58487	-1.192	2.0937e-07	Down	ABSCISIC ACID-INSENSITIVE 5-like protein 5 OS=Arabidopsis thaliana GN=ABF2 PE=1 SV=1
Cluster-8255.79502	-1.2265	8.1673e-06	Down	Two-component response regulator ARR9 OS=Arabidopsis thaliana GN=ARR9 PE=1 SV=1
Cluster-8255.93908	-1.2272	0.010384	Down	Protein kinase-like protein [Medicago truncatula]
Cluster-8255.63717	-1.2439	0.049543	Down	Serine/threonine-protein kinase SAPK8 OS=Oryza sativa subsp. japonica GN=SAPK8 PE=2 SV=1
Cluster-8255.69403	-1.2504	0.029002	Down	PREDICTED: auxin-responsive protein IAA9 [Cicer arietinum]
Cluster-8255.76271	-1.2586	1.411e-09	Down	PREDICTED: Glycine max probable indole-3-acetic acid-amido synthetase GH3.5-like (LOC100813492)
Cluster-8255.71684	-1.26	0.015583	Down	PREDICTED: Glycine max bZIP transcription factor bZIP90 (BZIP90), transcript variant X5, mRNA
Cluster-8255.73094	-1.2773	6.3911e-12	Down	Two-component response regulator ARR12 OS=Arabidopsis thaliana GN=ARR12 PE=2 SV=2
Cluster-8255.67614	-1.3148	1.3697e-12	Down	PREDICTED: indole-3-acetic acid-amido synthetase GH3.6-like [Glycine max]
Cluster-8255.40903	-1.3379	0.032617	Down	BRI1 kinase inhibitor 1 OS=Arabidopsis thaliana GN=BKI1 PE=1 SV=1
Cluster-8255.72296	-1.3689	5.8839e-06	Down	PREDICTED: protein MEI2-like 1 [Cicer arietinum]
Cluster-8255.30617	-1.3734	0.032017	Down	Auxin response factor 19 OS=Arabidopsis thaliana GN=ARF19 PE=1 SV=2
Cluster-8255.69141	-1.3935	4.5193e-06	Down	PREDICTED: histidine kinase 2-like [Glycine max]
Cluster-8255.56532	-1.4076	0.00057452	Down	PREDICTED: Glycine max histidine kinase 3-like (LOC100801546), transcript variant X2, misc_RNA
Cluster-8255.84140	-1.424	0.011471	Down	Two-component response regulator ARR2-like protein [Medicago truncatula]
Cluster-8255.87486	-1.4465	3.3464e-12	Down	PREDICTED: Glycine max somatic embryogenesis receptor-like kinase-like protein (LOC100305355)
Cluster-8255.93867	-1.4644	0.00056732	Down	PREDICTED: Glycine max transcription factor PIF3-like (LOC100794974), mRNA
Cluster-8255.65801	-1.4756	7.6203e-05	Down	PREDICTED: abscisic acid receptor PYL2-like [Glycine max]
Cluster-8255.62239	-1.5567	8.9161e-08	Down	PREDICTED: ethylene-responsive transcription factor ERF022-like [Glycine max]
Cluster-8255.72910	-1.5607	2.6875e-06	Down	PREDICTED: AP2-like ethylene-responsive transcription factor ANT-like isoform X1 [Glycine max]
Cluster-8255.66117	-1.5754	2.3525e-17	Down	Regulatory protein NPR3 OS=Arabidopsis thaliana GN=NPR3 PE=1 SV=1
Cluster-8255.45476	-1.5904	1.0559e-07	Down	PREDICTED: protein EIN4-like [Glycine max]
Cluster-8255.61577	-1.5905	0.0065059	Down	Histidine kinase 2 [Lotus japonicus]
Cluster-8255.86403	-1.5997	0.013554	Down	PREDICTED: two-component response regulator ARR12-like [Glycine max]
Cluster-8255.98601	-1.6093	6.2496e-16	Down	PREDICTED: Tarenaya hassleriana indole-3-acetic acid-induced protein ARG7 (LOC104813801), mRNA
Cluster-8255.60258	-1.6269	1.6342e-07	Down	PREDICTED: ethylene-responsive transcription factor RAP2-11-like [Glycine max]
Cluster-8255.93320	-1.6353	4.6715e-05	Down	PREDICTED: ethylene-insensitive protein 2 [Cicer arietinum]
Cluster-8255.69329	-1.7557	4.7573e-24	Down	PREDICTED: Glycine max bZIP transcription factor bZIP90 (BZIP90), transcript variant X5, mRNA
Cluster-8255.62613	-1.7702	0.0080348	Down	Protein EIN4 OS=Arabidopsis thaliana GN=EIN4 PE=1 SV=1
Cluster-8255.66113	-1.8008	3.5878e-14	Down	Regulatory protein NPR3 OS=Arabidopsis thaliana GN=NPR3 PE=1 SV=1
Cluster-8255.66537	-1.832	2.9776e-20	Down	Auxin-induced protein 10A5 OS=Glycine max PE=2 SV=1
Cluster-8255.50761	-1.8385	6.4017e-25	Down	PREDICTED: Glycine max transcription factor TGA4-like (LOC100793353), transcript variant X4, mRNA
Cluster-8255.92537	-1.9315	6.4143e-25	Down	Two-component response regulator ARR2-like protein [Medicago truncatula]
Cluster-8255.70776	-2.0007	5.0477e-27	Down	Indole-3-acetic acid-amido synthetase [Medicago truncatula]
Cluster-8255.90391	-2.0267	3.8226e-05	Down	PREDICTED: ethylene-responsive transcription factor ABR1-like [Glycine max]
Cluster-8255.70548	-2.0559	1.8897e-17	Down	Ethylene-responsive transcription factor ERF054 [Glycine soja]
Cluster-8255.39443	-2.2231	0.0060083	Down	PREDICTED: Glycine max bZIP transcription factor bZIP52 (BZIP52), transcript variant X8, mRNA
Cluster-8255.93259	-2.3171	0.0013569	Down	Regulatory protein NPR3 OS=Arabidopsis thaliana GN=NPR3 PE=1 SV=1
Cluster-8255.64552	-2.4155	5.3034e-20	Down	Transcription factor HBP-1b(c1) (Fragment) OS=Triticum aestivum PE=1 SV=2
Cluster-8255.49299	-2.4983	2.1625e-14	Down	Transcription factor TGA1 OS=Arabidopsis thaliana GN=TGA1 PE=1 SV=2
Cluster-8255.71952	-2.5303	9.142e-24	Down	Transcription factor HBP-1b(c38) OS=Triticum aestivum PE=2 SV=1
Cluster-8255.80926	-2.5803	5.2046e-34	Down	PREDICTED: Glycine max probable indole-3-acetic acid-amido synthetase GH3.5-like (LOC100813492)
Cluster-8255.62967	-2.6222	0.04584	Down	PREDICTED: Glycine max bZIP transcription factor bZIP67 (BZIP67), transcript variant X1, mRNA
Cluster-8255.95547	-2.7313	3.3385e-13	Down	SAUR-like auxin-responsive family protein [Medicago truncatula]
Cluster-8255.67273	-2.7928	3.6654e-51	Down	ethylene-responsive element binding factor 3 [Arachis hypogaea]
Cluster-8255.71683	-2.8229	3.2261e-23	Down	PREDICTED: TGACG-sequence-specific DNA-binding protein TGA-2.1-like isoform X2 [Glycine max]
Cluster-8255.66233	-2.8879	2.626e-11	Down	PREDICTED: transcription factor HBP-1b(c1)-like [Glycine max]
Cluster-8255.71520	-3.0347	1.6359e-14	Down	Putative ETHYLENE INSENSITIVE 3-like 4 protein OS=Arabidopsis thaliana GN=EIL4 PE=3 SV=1
Cluster-8255.65721	-3.2505	1.3214e-14	Down	PREDICTED: Glycine max bZIP transcription factor bZIP67 (BZIP67), transcript variant X3, mRNA
Cluster-8255.76536	-3.352	6.5901e-05	Down	PREDICTED: TGACG-sequence-specific DNA-binding protein TGA-2.1 isoform X4 [Glycine max]
Cluster-8255.72292	-3.3731	2.1816e-31	Down	PREDICTED: Glycine max bZIP transcription factor bZIP67 (BZIP67), transcript variant X2, mRNA
Cluster-8255.71519	-3.4233	7.9235e-67	Down	Putative ETHYLENE INSENSITIVE 3-like 4 protein OS=Arabidopsis thaliana GN=EIL4 PE=3 SV=1
Cluster-8255.81648	-3.7189	1.7944e-35	Down	TGACG-sequence-specific DNA-binding protein TGA-2.1 OS=Nicotiana tabacum GN=TGA21 PE=1 SV=1
Cluster-8255.94506	-5.2693	1.9971e-13	Down	Putative indole-3-acetic acid-amido synthetase GH3.5 [Glycine soja]
Cluster-8255.68118	--	4.9205e-09	Down	PREDICTED: protein MEI2-like 1 [Cicer arietinum]
Cluster-8255.81166	--	1.4242e-12	Down	Serine/threonine-protein kinase SAPK10 OS=Oryza sativa subsp. japonica GN=SAPK10 PE=2 SV=1
Cluster-8255.34003	--	0.001068	Down	Histidine kinase 1A [Lotus japonicus]
Cluster-8255.103062	--	5.6727e-09	Down	G-box-binding factor 4 OS=Arabidopsis thaliana GN=GBF4 PE=1 SV=1
Cluster-8255.35546	--	2.7818e-17	Down	Protein phosphatase 2C 77 OS=Arabidopsis thaliana GN=ABI2 PE=1 SV=1
Cluster-8255.22438	--	0.02709	Down	Cyclin-D3-1 -like protein [Gossypium arboreum]
Cluster-8255.77634	--	0.0038339	Down	Ethylene receptor OS=Malus domestica GN=ETR1 PE=2 SV=1

## Sheet: Sheet2
Table S8 DEGs related to plant hormone signal transduction.
GeneID	Log2FoldChange (LP/HP)	q Value	Up/Down	Description
Ethylene
Cluster-8255.100357	3.5805	0.00087894	Up	PREDICTED: AP2-like ethylene-responsive transcription factor ANT-like isoform X2 [Glycine max]
Cluster-8255.88706	3.3808	7.5049e-11	Up	PREDICTED: AP2-like ethylene-responsive transcription factor ANT-like isoform X2 [Glycine max]
Cluster-8255.19299	2.2763	0.0037447	Up	PREDICTED: AP2-like ethylene-responsive transcription factor AIL6-like isoform X1 [Citrus sinensis]
Cluster-8255.81837	2.1337	0.010372	Up	PREDICTED: ethylene-responsive transcription factor RAP2-7-like isoform X1 [Glycine max]
Cluster-8255.93679	2.0705	0.00031703	Up	PREDICTED: ethylene-responsive transcription factor RAP2-7-like isoform X4 [Glycine max]
Cluster-8255.32802	2.0191	1.7654e-05	Up	Ethylene receptor 1
Cluster-8255.83377	1.7609	1.3323e-18	Up	PREDICTED: ethylene-responsive transcription factor RAP2-7-like isoform X1 [Glycine max]
Cluster-8255.80693	1.7558	0.044666	Up	PREDICTED: ethylene-responsive transcription factor ERF024-like [Glycine max]
Cluster-8255.58253	1.7358	0.012423	Up	PREDICTED: ethylene-responsive transcription factor RAP2-7-like isoform X1 [Glycine max]
Cluster-8255.29167	1.6274	0.0036208	Up	ethylene-responsive transcription factor ERF012-like [Glycine max]
Cluster-8255.70114	1.4908	1.2875e-19	Up	ethylene-responsive factor 2 [Halimodendron halodendron]
Cluster-8255.86673	1.4297	3.7104e-05	Up	AP2-like ethylene-responsive transcription factor BBM [Medicago truncatula]
Cluster-8255.64021	1.3334	0.01092	Up	PREDICTED: ethylene-responsive transcription factor RAP2-7-like isoform X1 [Glycine max]
Cluster-8255.109689	1.3002	0.0057473	Up	AP2-like ethylene-responsive transcription factor ANT [Glycine soja]
Cluster-8255.77394	1.2771	2.1604e-10	Up	AP2-like ethylene-responsive transcription factor ANT [Glycine soja]
Cluster-8255.59840	1.2498	3.1647e-05	Up	ethylene-responsive factor 2 [Halimodendron halodendron]
Cluster-8255.30590	1.0304	0.015953	Up	ethylene-responsive transcription factor ERF018 [Medicago truncatula]
Cluster-8255.59998	-1.042	1.1987e-05	Down	PREDICTED: Glycine max ethylene response sensor 1-like (LOC100794417), mRNA
Cluster-8255.42259	-1.0704	5.6447e-05	Down	PREDICTED: ethylene-responsive transcription factor ERF107 [Cicer arietinum]
Cluster-8255.67196	-1.1138	0.0050274	Down	ethylene-responsive transcription factor ERF018 [Medicago truncatula]
Cluster-8255.79757	-1.1149	0.0021275	Down	PREDICTED: ethylene-responsive transcription factor RAP2-7-like isoform X3 [Glycine max]
Cluster-8255.62239	-1.5567	8.9161e-08	Down	PREDICTED: ethylene-responsive transcription factor ERF022-like [Glycine max]
Cluster-8255.72910	-1.5607	2.6875e-06	Down	PREDICTED: AP2-like ethylene-responsive transcription factor ANT-like isoform X1 [Glycine max]
Cluster-8255.45476	-1.5904	1.0559e-07	Down	PREDICTED: protein EIN4-like [Glycine max]
Cluster-8255.60258	-1.6269	1.6342e-07	Down	PREDICTED: ethylene-responsive transcription factor RAP2-11-like [Glycine max]
Cluster-8255.93320	-1.6353	4.6715e-05	Down	PREDICTED: ethylene-insensitive protein 2 [Cicer arietinum]
Cluster-8255.62613	-1.7702	0.0080348	Down	Protein EIN4 OS=Arabidopsis thaliana GN=EIN4 PE=1 SV=1
Cluster-8255.90391	-2.0267	3.8226e-05	Down	PREDICTED: ethylene-responsive transcription factor ABR1-like [Glycine max]
Cluster-8255.70548	-2.0559	1.8897e-17	Down	Ethylene-responsive transcription factor ERF054 [Glycine soja]
Cluster-8255.67273	-2.7928	3.6654e-51	Down	ethylene-responsive element binding factor 3 [Arachis hypogaea]
Cluster-8255.71520	-3.0347	1.6359e-14	Down	Putative ETHYLENE INSENSITIVE 3-like 4 protein OS=Arabidopsis thaliana GN=EIL4 PE=3 SV=1
Cluster-8255.71519	-3.4233	7.9235e-67	Down	Putative ETHYLENE INSENSITIVE 3-like 4 protein OS=Arabidopsis thaliana GN=EIL4 PE=3 SV=1
Cluster-8255.77634	--	0.0038339	Down	Ethylene receptor OS=Malus domestica GN=ETR1 PE=2 SV=1
Auxin
Cluster-8255.64856	++	7.3806e-06	Up	Auxin responsive protein
Cluster-8255.31214	1.7449	0.011645	Up	PREDICTED: auxin-responsive protein IAA27 [Glycine max]
Cluster-8255.31217	1.3433	0.028589	Up	Auxin-responsive protein IAA27
Cluster-8255.79184	1.3169	1.0049e-08	Up	PREDICTED: auxin-responsive protein IAA27-like [Glycine max]
Cluster-8255.63384	1.3001	9.6058e-05	Up	PREDICTED: auxin response factor 9-like [Glycine max]
Cluster-8255.58709	1.2435	0.0074593	Up	PREDICTED: auxin response factor 9-like [Glycine max]
Cluster-8255.80247	1.2369	9.3492e-07	Up	Auxin response factor 1
Cluster-8255.57414	1.1287	3.1838e-07	Up	PREDICTED: auxin-responsive protein IAA27 [Cicer arietinum]
Cluster-8255.69494	1.1113	0.00041328	Up	Auxin transporter-like protein 1
Cluster-8255.43130	1.0457	0.00019193	Up	PREDICTED: Glycine max auxin response factor 3-like (LOC100796970), mRNA
Cluster-8255.69296	1.0259	2.4542e-05	Up	Auxin response factor 9 OS=Arabidopsis thaliana
Cluster-8255.41705	-1.0123	0.00014423	Down	PREDICTED: probable indole-3-acetic acid-amido synthetase GH3.6-like [Glycine max]
Cluster-8255.69403	-1.2504	0.029002	Down	PREDICTED: auxin-responsive protein IAA9 [Cicer arietinum]
Cluster-8255.76271	-1.2586	1.411e-09	Down	PREDICTED: Glycine max probable indole-3-acetic acid-amido synthetase GH3.5-like (LOC100813492)
Cluster-8255.67614	-1.3148	1.3697e-12	Down	PREDICTED: indole-3-acetic acid-amido synthetase GH3.6-like [Glycine max]
Cluster-8255.30617	-1.3734	0.032017	Down	Auxin response factor 19 OS=Arabidopsis thaliana GN=ARF19 PE=1 SV=2
Cluster-8255.98601	-1.6093	6.2496e-16	Down	PREDICTED: Tarenaya hassleriana indole-3-acetic acid-induced protein ARG7 (LOC104813801), mRNA
Cluster-8255.66537	-1.832	2.9776e-20	Down	Auxin-induced protein 10A5 OS=Glycine max PE=2 SV=1
Cluster-8255.70776	-2.0007	5.0477e-27	Down	Indole-3-acetic acid-amido synthetase [Medicago truncatula]
Cluster-8255.80926	-2.5803	5.2046e-34	Down	PREDICTED: Glycine max probable indole-3-acetic acid-amido synthetase GH3.5-like (LOC100813492)
Cluster-8255.95547	-2.7313	3.3385e-13	Down	SAUR-like auxin-responsive family protein [Medicago truncatula]
Cluster-8255.94506	-5.2693	1.9971e-13	Down	Putative indole-3-acetic acid-amido synthetase GH3.5 [Glycine soja]
Abscisic acid
Cluster-8255.5473	++	3.1249e-05	Up	ABSCISIC ACID-INSENSITIVE 5-like protein [Medicago truncatula]
Cluster-8255.5474	4.4523	1.1518e-08	Up	ABSCISIC ACID-INSENSITIVE 5-like protein 3
Cluster-8255.55355	1.9302	0.0049455	Up	PREDICTED: Brassica rapa abscisic acid receptor PYL8-like
Cluster-8255.58487	-1.192	2.0937e-07	Down	ABSCISIC ACID-INSENSITIVE 5-like protein 5 OS=Arabidopsis thaliana GN=ABF2 PE=1 SV=1
Cluster-8255.65801	-1.4756	7.6203e-05	Down	PREDICTED: abscisic acid receptor PYL2-like [Glycine max]
Brassinosteroid
Cluster-8255.56039	1.2657	5.7458e-05	Up	BRASSINOSTEROID INSENSITIVE 1-associated receptor kinase 1
Cluster-8255.27725	1.0796	0.049698	Up	BRI1 kinase inhibitor 1
Cluster-8255.40903	-1.3379	0.032617	Down	BRI1 kinase inhibitor 1 OS=Arabidopsis thaliana GN=BKI1 PE=1 SV=1
Note, ‘++’ and ‘--’ indicate DEGs induced and suppressed by P deficiency, respectively.
