# Supplementary material for: Physiological responses and transcriptomic changes reveal the mechanisms underlying adaptation of Stylosanthes guianensis to phosphorus deficiency
Source: BMC Plant Biol. 2021 Oct 13;21:466. doi: 10.1186/s12870-021-03249-2 (PMC8513372; doi:10.1186/s12870-021-03249-2)
Supplement: Supplementary file 12 — Additional file 12: Table S9. Primers used for qRT-PCR analysis of the selected genes. [file 12870_2021_3249_MOESM12_ESM.xls]

## Sheet: Sheet1
Table S9 Primers used for qRT-PCR analysis of the selected genes.
Gene ID	Gene name	Forward primer (5’-3’)	Reverse primer (5’-3’)
Cluster-8255.16107	ABC transporter B family member 19	TCATTAACTTCGCGCATCATCAG	CCCAAGCTACCAAACCCATTCT
Cluster-8255.22361	MATE efflux family protein 8-like	TTGCAGAAGCTCCAACACCA	CCGACCCACCTAGTGAGACA
Cluster-8255.75186	Inorganic phosphate transporter 1-4-like	GCCGGAGGAAGCCACCCAATG	AGCGGAGCAAGCAAAGGAGGATGA
Cluster-8255.28900	Glycine max purple acid phosphatase 23-like	TGTAGGCAATTGCTGTGACTGTGA	ACGGCCCTTCCCTGGTAAAA
Cluster-8255.18191	SPX domain-containing protein 1	TCATCCGGTTGCCCTTCATACAGA	AGAAGGCGGAGAATCAATCACAGG
Cluster-8255.104694	Amino acid permease 6	TTGCCCTCTTCATGACCTTGTTCT	GTGCGGACGACGTTAATGGGAGTG
Cluster-8255.117529	Class II chitinase	TGGGGCATTTCTCGTTCCTC	AACCGACTCGAGATGCGAAG
Cluster-8255.96281	Starch synthase IIa-2	TTATGCAAACCCCAACCACCTTC	GTCGGGGCCCTGTTGATGATTTC
Cluster-8255.12886	Flavonol synthase	GAATATGCTGGCGGAGATGACA	TCGTTGGGGACTAGAATGGTAAAG
Cluster-28250.0	60S ribosomal protein L6-like	GCGGCGCCCCAAGAGAAG	GGCGCCGGAAAGCAGCACA
Cluster-8255.104884	Pathogenesis-related protein 1	TGGACGACCACACAAAACAA	TCCGCGGATGATTAGTTCACC
Cluster-8255.43283	Cationic amino acid transporter	TAAGAAGCATGCAATCCCACAAG	CCTAGACGTCCTCGCCAACC
Cluster-8255.68824	Glutamine synthetase GS56	TGGCAGCCTTGTGTCTCTTGTTTG	CCATCTTCAGGGACCCATTCAGG
JX164254	SgEF1a	CACTTCAGGACGTGTACAAGATC	CTTGGAGAGCTTCATGGTGCA
